# Supplementary material for: Structural basis of the interaction between SETD2 methyltransferase and hnRNP L paralogs for governing co-transcriptional splicing
Source: Nat Commun. 2021 Nov 8;12:6452. doi: 10.1038/s41467-021-26799-3 (PMC8575775; doi:10.1038/s41467-021-26799-3)
Supplement: Supplementary file 4 — Supplementary Data 1-3 [file 41467_2021_26799_MOESM4_ESM.zip]

Archive with 3 entries (3 files):
- Supplementary Data 1.xlsx
- Supplementary Data 2.xlsx
- Supplementary Data 3.xlsx
