# Supplementary material for: Structural basis of the interaction between SETD2 methyltransferase and hnRNP L paralogs for governing co-transcriptional splicing
Source: Nat Commun. 2021 Nov 8;12:6452. doi: 10.1038/s41467-021-26799-3 (PMC8575775; doi:10.1038/s41467-021-26799-3)
Supplement: Supplementary file 4 — Supplementary Data 1-3 [file 41467_2021_26799_MOESM4_ESM.zip › Supplementary Data 1.xlsx]

## Sheet: siSETD2 vs Scramble
Supplementary Data 4. RNA-seq Differential Expression Analysis Report for SETD2 depleted cells vs WT
	GeneID	GeneName	BioType	log2FoldChange	FoldChange	FoldChangeShow	log2CPM	FDR	Class
105	ENSG00000217555	CKLF	protein_coding	-2.123	4.356	4.356	-1.07297	0.020496	Down
111	ENSG00000261786	AC006058.1	lncRNA	-1.832	3.561	3.561	-1.09981	0.021739	Down
123	ENSG00000162482	AKR7A3	protein_coding	-1.757	3.381	3.381	-1.00136	0.025142	Down
137	ENSG00000166793	YPEL4	protein_coding	-1.677	3.198	3.198	-0.659809	0.029214	Down
2	ENSG00000181555	SETD2	protein_coding	-1.553	2.935	2.935	5.84695	3.6511e-06	Down
17	ENSG00000155629	PIK3AP1	protein_coding	-1.551	2.929	2.929	1.36189	0.0019459	Down
186	ENSG00000187026	KRTAP21-2	protein_coding	-1.515	2.859	2.859	-1.24996	0.043267	Down
96	ENSG00000285725	AC004967.2	lncRNA	-1.507	2.843	2.843	-0.13034	0.016693	Down
165	ENSG00000204869	IGFL4	protein_coding	-1.467	2.765	2.765	-0.919612	0.037453	Down
132	ENSG00000188167	TMPPE	protein_coding	-1.417	2.671	2.671	-0.159203	0.028745	Down
182	ENSG00000241769	LINC00893	lncRNA	-1.371	2.587	2.587	-0.832857	0.041824	Down
166	ENSG00000135604	STX11	protein_coding	-1.361	2.569	2.569	-0.401222	0.037455	Down
133	ENSG00000149090	PAMR1	protein_coding	-1.358	2.564	2.564	-0.403173	0.028943	Down
107	ENSG00000165973	NELL1	protein_coding	-1.352	2.553	2.553	0.172736	0.021264	Down
134	ENSG00000284874	AC000093.1	protein_coding	-1.294	2.452	2.452	-0.436639	0.028956	Down
199	ENSG00000102287	GABRE	protein_coding	-1.291	2.447	2.447	-0.545901	0.047671	Down
125	ENSG00000224975	INE1	lncRNA	-1.262	2.399	2.399	0.0115039	0.025254	Down
116	ENSG00000168970	JMJD7-PLA2G4B	protein_coding	-1.235	2.353	2.353	0.308048	0.023195	Down
68	ENSG00000070669	ASNS	protein_coding	-1.222	2.333	2.333	1.57122	0.012216	Down
122	ENSG00000103269	RHBDL1	protein_coding	-1.192	2.285	2.285	0.08572	0.024501	Down
141	ENSG00000121716	PILRB	protein_coding	-1.178	2.262	2.262	0.47415	0.030207	Down
46	ENSG00000159784	FAM131B	protein_coding	-1.177	2.262	2.262	1.31099	0.0089495	Down
177	ENSG00000179284	DAND5	protein_coding	-1.173	2.255	2.255	-0.128768	0.039922	Down
159	ENSG00000198804	MT-CO1	protein_coding	-1.17	2.25	2.25	13.4322	0.036643	Down
185	ENSG00000100429	HDAC10	protein_coding	-1.157	2.229	2.229	0.473372	0.043166	Down
140	ENSG00000273759	AL117379.1	lncRNA	-1.135	2.196	2.196	0.769728	0.029214	Down
180	ENSG00000226091	LINC00937	lncRNA	-1.12	2.174	2.174	-0.0292252	0.040415	Down
173	ENSG00000102359	SRPX2	protein_coding	-1.118	2.17	2.17	0.35192	0.038323	Down
92	ENSG00000269399	AC008764.6	lncRNA	-1.105	2.151	2.151	1.20848	0.01545	Down
156	ENSG00000261474	AC026471.4	lncRNA	-1.098	2.141	2.141	0.593358	0.036292	Down
153	ENSG00000260589	STAM-AS1	lncRNA	-1.097	2.139	2.139	0.46153	0.033458	Down
168	ENSG00000164406	LEAP2	protein_coding	-1.072	2.103	2.103	0.157737	0.037495	Down
102	ENSG00000204316	MRPL38	protein_coding	-1.063	2.089	2.089	1.04989	0.019416	Down
198	ENSG00000198938	MT-CO3	protein_coding	-1.048	2.068	2.068	12.2928	0.046406	Down
19	ENSG00000148600	CDHR1	protein_coding	-1.029	2.041	2.041	3.45569	0.0021054	Down
174	ENSG00000284770	TBCE	protein_coding	-1.013	2.018	2.018	0.397302	0.038323	Down
192	ENSG00000214827	MTCP1	protein_coding	-1.013	2.019	2.019	0.584892	0.04583	Down
167	ENSG00000182685	BRICD5	protein_coding	-1.012	2.017	2.017	0.819823	0.037455	Down
6	ENSG00000203760	CENPW	protein_coding	-1	2	2	5.14334	0.00024317	Down
190	ENSG00000157766	ACAN	protein_coding	-0.99	1.986	1.986	0.542762	0.045409	Down
144	ENSG00000143502	SUSD4	protein_coding	-0.983	1.977	1.977	1.30383	0.031007	Down
97	ENSG00000260077	AC104794.2	lncRNA	-0.971	1.96	1.96	1.55985	0.017261	Down
150	ENSG00000252690	AC105339.2	lncRNA	-0.968	1.957	1.957	0.806829	0.033013	Down
51	ENSG00000272512	AL645608.7	lncRNA	-0.966	1.953	1.953	1.94923	0.0089495	Down
36	ENSG00000250067	YJEFN3	protein_coding	-0.965	1.952	1.952	3.76689	0.0052765	Down
39	ENSG00000162004	CCDC78	protein_coding	-0.945	1.925	1.925	2.34197	0.0082498	Down
176	ENSG00000262691	AC040160.1	lncRNA	-0.929	1.904	1.904	0.640678	0.038933	Down
106	ENSG00000270069	MIR222HG	lncRNA	-0.925	1.899	1.899	3.62896	0.02097	Down
147	ENSG00000213424	KRT222	protein_coding	-0.916	1.886	1.886	0.913138	0.032222	Down
178	ENSG00000161960	EIF4A1	protein_coding	-0.888	1.851	1.851	1.85887	0.040119	Down
70	ENSG00000142396	ERVK3-1	protein_coding	-0.885	1.846	1.846	2.51258	0.012216	Down
25	ENSG00000278041	AL133325.3	lncRNA	-0.884	1.846	1.846	4.83691	0.002974	Down
62	ENSG00000085465	OVGP1	protein_coding	-0.866	1.823	1.823	3.17607	0.0098034	Down
124	ENSG00000245149	RNF139-AS1	lncRNA	-0.864	1.82	1.82	2.06418	0.025142	Down
183	ENSG00000145794	MEGF10	protein_coding	-0.862	1.817	1.817	1.10854	0.042635	Down
101	ENSG00000175445	LPL	protein_coding	-0.857	1.812	1.812	2.38235	0.018819	Down
65	ENSG00000215417	MIR17HG	lncRNA	-0.85	1.802	1.802	3.90813	0.011001	Down
120	ENSG00000117322	CR2	protein_coding	-0.838	1.788	1.788	2.04937	0.024328	Down
108	ENSG00000261488	TBILA	lncRNA	-0.835	1.784	1.784	1.7589	0.02146	Down
151	ENSG00000278600	AC015871.3	lncRNA	-0.818	1.763	1.763	1.76066	0.033013	Down
11	ENSG00000153291	SLC25A27	protein_coding	-0.815	1.759	1.759	4.60652	0.0014564	Down
100	ENSG00000261094	AC007066.2	lncRNA	-0.812	1.755	1.755	1.76632	0.018637	Down
175	ENSG00000196696	AC009022.1	lncRNA	-0.802	1.744	1.744	0.948802	0.03834	Down
54	ENSG00000163463	KRTCAP2	protein_coding	-0.8	1.742	1.742	2.69717	0.0093349	Down
162	ENSG00000102195	GPR50	protein_coding	-0.799	1.74	1.74	2.10416	0.036881	Down
13	ENSG00000198563	DDX39B	protein_coding	-0.788	1.727	1.727	6.53823	0.0014564	Down
131	ENSG00000144802	NFKBIZ	protein_coding	-0.769	1.704	1.704	1.53837	0.028088	Down
86	ENSG00000224729	PCOLCE-AS1	lncRNA	-0.767	1.702	1.702	3.03074	0.014147	Down
187	ENSG00000203685	STUM	protein_coding	-0.765	1.7	1.7	2.18313	0.043267	Down
201	ENSG00000272455	AL391244.2	lncRNA	-0.764	1.699	1.699	1.75078	0.048383	Down
61	ENSG00000284946	AC068831.7	protein_coding	-0.763	1.697	1.697	3.35829	0.0095941	Down
164	ENSG00000269352	PTOV1-AS2	lncRNA	-0.763	1.697	1.697	1.74687	0.037285	Down
81	ENSG00000272316	AL021368.2	lncRNA	-0.76	1.694	1.694	2.42456	0.01356	Down
169	ENSG00000261326	LINC01355	lncRNA	-0.758	1.691	1.691	1.80142	0.038093	Down
77	ENSG00000242086	MUC20-OT1	lncRNA	-0.755	1.687	1.687	2.49089	0.012799	Down
58	ENSG00000167371	PRRT2	protein_coding	-0.754	1.686	1.686	3.3318	0.0094754	Down
99	ENSG00000196549	MME	protein_coding	-0.752	1.684	1.684	2.45288	0.018637	Down
23	ENSG00000198964	SGMS1	protein_coding	-0.741	1.671	1.671	3.92905	0.00251	Down
76	ENSG00000214021	TTLL3	protein_coding	-0.735	1.664	1.664	4.06508	0.012776	Down
63	ENSG00000184465	WDR27	protein_coding	-0.733	1.662	1.662	4.90689	0.0098034	Down
47	ENSG00000162194	LBHD1	protein_coding	-0.731	1.66	1.66	3.06033	0.0089495	Down
170	ENSG00000247373	AC055713.1	lncRNA	-0.73	1.659	1.659	2.25042	0.038176	Down
52	ENSG00000101955	SRPX	protein_coding	-0.727	1.655	1.655	3.54889	0.0089827	Down
48	ENSG00000164023	SGMS2	protein_coding	-0.724	1.652	1.652	4.55291	0.0089495	Down
80	ENSG00000185760	KCNQ5	protein_coding	-0.723	1.651	1.651	3.29535	0.013193	Down
203	ENSG00000154080	CHST9	protein_coding	-0.719	1.646	1.646	1.88002	0.04886	Down
138	ENSG00000185585	OLFML2A	protein_coding	-0.711	1.637	1.637	2.10862	0.029214	Down
200	ENSG00000182747	SLC35D3	protein_coding	-0.709	1.635	1.635	1.5228	0.048265	Down
74	ENSG00000107518	ATRNL1	protein_coding	-0.705	1.63	1.63	3.22131	0.012776	Down
34	ENSG00000160712	IL6R	protein_coding	-0.703	1.627	1.627	3.97493	0.0045354	Down
179	ENSG00000204410	MSH5	protein_coding	-0.699	1.624	1.624	1.7792	0.040119	Down
56	ENSG00000056736	IL17RB	protein_coding	-0.696	1.62	1.62	3.2971	0.0094754	Down
85	ENSG00000273274	ZBTB8B	protein_coding	-0.696	1.62	1.62	2.84995	0.014095	Down
139	ENSG00000196668	LINC00173	lncRNA	-0.677	1.599	1.599	2.08902	0.029214	Down
146	ENSG00000122861	PLAU	protein_coding	-0.673	1.595	1.595	2.22305	0.032222	Down
33	ENSG00000117616	RSRP1	protein_coding	-0.671	1.592	1.592	5.07339	0.0044991	Down
91	ENSG00000026103	FAS	protein_coding	-0.67	1.591	1.591	2.96085	0.014846	Down
98	ENSG00000152527	PLEKHH2	protein_coding	-0.669	1.59	1.59	3.81725	0.017325	Down
12	ENSG00000163660	CCNL1	protein_coding	-0.668	1.588	1.588	5.96113	0.0014564	Down
104	ENSG00000177943	MAMDC4	protein_coding	-0.666	1.587	1.587	2.5519	0.020143	Down
188	ENSG00000225096	AL445250.1	lncRNA	-0.664	1.584	1.584	1.82804	0.043937	Down
75	ENSG00000180488	MIGA1	protein_coding	-0.66	1.58	1.58	4.9496	0.012776	Down
53	ENSG00000235194	PPP1R3E	protein_coding	-0.658	1.578	1.578	4.37285	0.0091632	Down
14	ENSG00000099942	CRKL	protein_coding	-0.653	1.573	1.573	7.32356	0.0015419	Down
37	ENSG00000163053	SLC16A14	protein_coding	-0.653	1.573	1.573	4.16071	0.006691	Down
184	ENSG00000173698	ADGRG2	protein_coding	-0.651	1.571	1.571	2.39741	0.043087	Down
87	ENSG00000273373	AL355488.1	lncRNA	-0.65	1.57	1.57	4.28141	0.014147	Down
119	ENSG00000184949	FAM227A	protein_coding	-0.647	1.566	1.566	3.13466	0.023976	Down
129	ENSG00000157111	TMEM171	protein_coding	-0.646	1.565	1.565	2.71539	0.027465	Down
90	ENSG00000115380	EFEMP1	protein_coding	-0.644	1.563	1.563	3.82254	0.014499	Down
128	ENSG00000071073	MGAT4A	protein_coding	-0.644	1.563	1.563	3.49162	0.026902	Down
112	ENSG00000085563	ABCB1	protein_coding	-0.642	1.561	1.561	3.37067	0.021988	Down
28	ENSG00000174010	KLHL15	protein_coding	-0.634	1.552	1.552	5.56698	0.003783	Down
41	ENSG00000281398	SNHG4	lncRNA	-0.634	1.552	1.552	4.97569	0.0088969	Down
49	ENSG00000223745	CCDC18-AS1	lncRNA	-0.633	1.55	1.55	4.33718	0.0089495	Down
95	ENSG00000230551	AC021078.1	lncRNA	-0.633	1.55	1.55	2.70735	0.016693	Down
127	ENSG00000245680	ZNF585B	protein_coding	-0.633	1.551	1.551	2.70028	0.026823	Down
30	ENSG00000109929	SC5D	protein_coding	-0.632	1.549	1.549	7.2365	0.0039637	Down
45	ENSG00000107736	CDH23	protein_coding	-0.629	1.546	1.546	3.74977	0.0089495	Down
31	ENSG00000142494	SLC47A1	protein_coding	-0.627	1.544	1.544	4.90034	0.0039637	Down
94	ENSG00000251562	MALAT1	lncRNA	-0.627	1.544	1.544	6.13113	0.015548	Down
113	ENSG00000148053	NTRK2	protein_coding	-0.626	1.543	1.543	2.91973	0.0227	Down
117	ENSG00000241343	RPL36A	protein_coding	-0.625	1.542	1.542	3.6627	0.023697	Down
161	ENSG00000033867	SLC4A7	protein_coding	-0.624	1.541	1.541	5.03539	0.036881	Down
57	ENSG00000135454	B4GALNT1	protein_coding	-0.623	1.54	1.54	4.59902	0.0094754	Down
50	ENSG00000244879	GABPB1-AS1	lncRNA	-0.622	1.539	1.539	5.23388	0.0089495	Down
69	ENSG00000123684	LPGAT1	protein_coding	-0.616	1.532	1.532	6.25058	0.012216	Down
64	ENSG00000140043	PTGR2	protein_coding	-0.615	1.532	1.532	3.67176	0.010772	Down
136	ENSG00000151617	EDNRA	protein_coding	-0.614	1.53	1.53	2.98984	0.029214	Down
66	ENSG00000001561	ENPP4	protein_coding	-0.613	1.529	1.529	4.40776	0.011153	Down
148	ENSG00000188729	OSTN	protein_coding	-0.613	1.529	1.529	2.71824	0.032442	Down
149	ENSG00000185513	L3MBTL1	protein_coding	-0.611	1.528	1.528	3.42482	0.032967	Down
114	ENSG00000164187	LMBRD2	protein_coding	-0.601	1.517	1.517	4.04307	0.022942	Down
145	ENSG00000168743	NPNT	protein_coding	-0.599	1.515	1.515	3.308	0.031253	Down
73	ENSG00000101104	PABPC1L	protein_coding	-0.597	1.513	1.513	4.33553	0.012776	Down
143	ENSG00000134716	CYP2J2	protein_coding	-0.596	1.512	1.512	2.72075	0.030594	Down
189	ENSG00000264577	AC010761.2	lncRNA	-0.596	1.511	1.511	2.93392	0.044013	Down
197	ENSG00000064300	NGFR	protein_coding	-0.595	1.511	1.511	2.29702	0.046406	Down
88	ENSG00000223749	MIR503HG	lncRNA	-0.593	1.509	1.509	3.58203	0.014403	Down
103	ENSG00000163393	SLC22A15	protein_coding	-0.593	1.509	1.509	2.97896	0.019455	Down
152	ENSG00000008311	AASS	protein_coding	-0.59	1.505	1.505	6.13939	0.033023	Down
181	ENSG00000165272	AQP3	protein_coding	-0.59	1.506	1.506	2.30693	0.040502	Down
22	ENSG00000158615	PPP1R15B	protein_coding	-0.587	1.502	1.502	6.44203	0.0024351	Down
27	ENSG00000251022	THAP9-AS1	lncRNA	-0.586	1.501	1.501	6.28049	0.0037036	Down
130	ENSG00000111664	GNB3	protein_coding	-0.586	1.501	1.501	2.58147	0.028088	Down
71	ENSG00000075826	SEC31B	protein_coding	-0.585	1.5	1.5	4.23074	0.012265	Down
40	ENSG00000177614	PGBD5	protein_coding	0.591	1.506	1.506	4.18572	0.0088062	Up
121	ENSG00000161513	FDXR	protein_coding	0.591	1.506	1.506	4.54161	0.024501	Up
38	ENSG00000123144	TRIR	protein_coding	0.615	1.532	1.532	7.73795	0.0074836	Up
79	ENSG00000124762	CDKN1A	protein_coding	0.619	1.536	1.536	5.16527	0.013193	Up
89	ENSG00000213722	DDAH2	protein_coding	0.621	1.538	1.538	3.74105	0.014499	Up
44	ENSG00000198794	SCAMP5	protein_coding	0.626	1.544	1.544	4.3643	0.0089495	Up
60	ENSG00000129932	DOHH	protein_coding	0.641	1.559	1.559	4.11617	0.0095941	Up
93	ENSG00000196976	LAGE3	protein_coding	0.643	1.561	1.561	4.79927	0.01551	Up
109	ENSG00000245648	AC022075.1	lncRNA	0.644	1.563	1.563	2.64249	0.02146	Up
142	ENSG00000243449	C4orf48	protein_coding	0.649	1.568	1.568	2.58834	0.030594	Up
154	ENSG00000130748	TMEM160	protein_coding	0.649	1.568	1.568	3.76712	0.033538	Up
29	ENSG00000107105	ELAVL2	protein_coding	0.655	1.574	1.574	4.61976	0.0039637	Up
163	ENSG00000113763	UNC5A	protein_coding	0.659	1.579	1.579	1.96798	0.037251	Up
59	ENSG00000087258	GNAO1	protein_coding	0.698	1.622	1.622	3.7073	0.0095941	Up
18	ENSG00000159388	BTG2	protein_coding	0.715	1.642	1.642	5.21883	0.0019653	Up
171	ENSG00000176912	TYMSOS	lncRNA	0.737	1.667	1.667	1.41225	0.038323	Up
172	ENSG00000272384	AC016405.3	lncRNA	0.74	1.67	1.67	1.7579	0.038323	Up
126	ENSG00000140323	DISP2	protein_coding	0.741	1.672	1.672	2.42884	0.026823	Up
84	ENSG00000129159	KCNC1	protein_coding	0.778	1.715	1.715	2.55281	0.013914	Up
191	ENSG00000157782	CABP1	protein_coding	0.798	1.738	1.738	1.54556	0.04583	Up
7	ENSG00000168243	GNG4	protein_coding	0.8	1.742	1.742	5.57924	0.00041994	Up
194	ENSG00000132821	VSTM2L	protein_coding	0.808	1.751	1.751	0.954838	0.046406	Up
26	ENSG00000087088	BAX	protein_coding	0.823	1.768	1.768	6.41203	0.0033641	Up
21	ENSG00000197457	STMN3	protein_coding	0.841	1.791	1.791	5.49517	0.0024351	Up
118	ENSG00000183307	TMEM121B	protein_coding	0.865	1.821	1.821	2.09425	0.023976	Up
195	ENSG00000224046	AC005076.1	lncRNA	0.872	1.83	1.83	0.611688	0.046406	Up
55	ENSG00000135127	BICDL1	protein_coding	0.878	1.838	1.838	2.43413	0.0094751	Up
78	ENSG00000072832	CRMP1	protein_coding	0.88	1.84	1.84	2.41088	0.013193	Up
32	ENSG00000167619	TMEM145	protein_coding	0.883	1.844	1.844	3.33672	0.0039947	Up
16	ENSG00000133169	BEX1	protein_coding	0.896	1.86	1.86	3.45801	0.0016184	Up
158	ENSG00000118160	SLC8A2	protein_coding	0.917	1.888	1.888	1.71324	0.036643	Up
155	ENSG00000158445	KCNB1	protein_coding	0.924	1.898	1.898	1.03426	0.033683	Up
202	ENSG00000249637	AC008438.1	lncRNA	0.952	1.935	1.935	0.358804	0.048808	Up
115	ENSG00000241360	PDXP	protein_coding	0.974	1.964	1.964	1.8373	0.023145	Up
83	ENSG00000163888	CAMK2N2	protein_coding	0.977	1.969	1.969	2.22075	0.013867	Up
157	ENSG00000116544	DLGAP3	protein_coding	0.984	1.978	1.978	0.936983	0.036643	Up
4	ENSG00000008735	MAPK8IP2	protein_coding	0.992	1.989	1.989	5.80485	0.00010615	Up
9	ENSG00000188760	TMEM198	protein_coding	1.084	2.12	2.12	3.25855	0.00065806	Up
196	ENSG00000277954	AC092376.2	lncRNA	1.133	2.194	2.194	-0.00956561	0.046406	Up
15	ENSG00000164061	BSN	protein_coding	1.177	2.261	2.261	3.58006	0.0016169	Up
193	ENSG00000261351	AC116913.1	lncRNA	1.229	2.344	2.344	0.453379	0.046119	Up
10	ENSG00000187730	GABRD	protein_coding	1.302	2.466	2.466	2.25586	0.0014564	Up
135	ENSG00000124194	GDAP1L1	protein_coding	1.333	2.52	2.52	0.11153	0.029214	Up
67	ENSG00000100604	CHGA	protein_coding	1.401	2.64	2.64	0.93423	0.012104	Up
1	ENSG00000102003	SYP	protein_coding	1.464	2.758	2.758	5.24451	3.6511e-06	Up
160	ENSG00000266680	AL135905.1	lncRNA	1.52	2.869	2.869	-0.987117	0.036656	Up
5	ENSG00000168993	CPLX1	protein_coding	1.556	2.94	2.94	2.91461	0.00010615	Up
42	ENSG00000080031	PTPRH	protein_coding	1.586	3.001	3.001	0.413637	0.0089495	Up
3	ENSG00000103723	AP3B2	protein_coding	1.622	3.078	3.078	2.60444	7.6872e-05	Up
110	ENSG00000008056	SYN1	protein_coding	1.649	3.135	3.135	0.258292	0.021739	Up
82	ENSG00000125966	MMP24	protein_coding	1.698	3.244	3.244	-0.0981213	0.013772	Up
35	ENSG00000104112	SCG3	protein_coding	1.83	3.556	3.556	0.243338	0.0045809	Up
72	ENSG00000277200	AC005696.4	lncRNA	1.856	3.62	3.62	-0.617433	0.012776	Up
24	ENSG00000155265	GOLGA7B	protein_coding	1.924	3.795	3.795	0.604042	0.0028662	Up
8	ENSG00000108309	RUNDC3A	protein_coding	2.164	4.482	4.482	1.25756	0.00050662	Up
20	ENSG00000089199	CHGB	protein_coding	2.419	5.349	5.349	0.00688884	0.0021182	Up
43	ENSG00000178235	SLITRK1	protein_coding	2.816	7.044	7.044	-0.670541	0.0089495	Up

## Sheet: sihnRNPLL vs Scramble
Supplementary Data 4. RNA-seq Differential Expression Analysis Report for hnRNP LL depleted cells vs WT
	GeneID	GeneName	BioType	log2FoldChange	FoldChange	FoldChangeShow	log2CPM	FDR	Class
1	ENSG00000143889	HNRNPLL	lncRNA	-2.848	7.198	7.198	3.90434	0.00091283	Down
231	ENSG00000278765	AC004477.2	lncRNA	-2.398	5.272	5.272	-1.07424	0.027076	Down
20	ENSG00000123689	G0S2	protein_coding	-2.231	4.696	4.696	5.27722	0.017591	Down
268	ENSG00000259780	AC009065.1	lncRNA	-2.043	4.12	4.12	-1.04555	0.030869	Down
64	ENSG00000139269	INHBE	lncRNA	-1.954	3.874	3.874	3.37146	0.021636	Down
175	ENSG00000128965	CHAC1	protein_coding	-1.859	3.628	3.628	4.8623	0.026422	Down
212	ENSG00000272420	AL513477.2	lncRNA	-1.723	3.301	3.301	-0.820547	0.02648	Down
308	ENSG00000272990	AC084036.1	lncRNA	-1.64	3.116	3.116	0.301948	0.032949	Down
309	ENSG00000278000	AC139100.2	lncRNA	-1.587	3.005	3.005	-0.536875	0.033073	Down
368	ENSG00000162881	OXER1	protein_coding	-1.563	2.955	2.955	-1.07842	0.037462	Down
389	ENSG00000173762	CD7	protein_coding	-1.557	2.942	2.942	-1.03289	0.039212	Down
371	ENSG00000271736	LINC02772	lncRNA	-1.459	2.749	2.749	-1.09477	0.037692	Down
79	ENSG00000248498	ASNSP1	lncRNA	-1.396	2.631	2.631	3.19666	0.021636	Down
395	ENSG00000236404	VLDLR-AS1	lncRNA	-1.374	2.591	2.591	-0.475692	0.039518	Down
226	ENSG00000004776	HSPB6	protein_coding	-1.34	2.532	2.532	0.0114938	0.027076	Down
404	ENSG00000205090	TMEM240	protein_coding	-1.326	2.506	2.506	-0.945613	0.040419	Down
317	ENSG00000257869	AL139023.1	lncRNA	-1.324	2.503	2.503	-0.571651	0.033908	Down
17	ENSG00000134575	ACP2	protein_coding	-1.317	2.492	2.492	4.74427	0.013837	Down
396	ENSG00000254338	MAFA-AS1	lncRNA	-1.307	2.474	2.474	-0.310391	0.039625	Down
134	ENSG00000260257	AL035071.1	lncRNA	-1.306	2.473	2.473	2.7907	0.023821	Down
75	ENSG00000198763	MT-ND2	protein_coding	-1.299	2.46	2.46	12.2696	0.021636	Down
346	ENSG00000226856	THORLNC	lncRNA	-1.287	2.439	2.439	-0.662544	0.035917	Down
174	ENSG00000105668	UPK1A	protein_coding	-1.284	2.434	2.434	0.496463	0.026422	Down
305	ENSG00000271971	AC120053.1	lncRNA	-1.28	2.428	2.428	0.68516	0.032825	Down
293	ENSG00000186231	KLHL32	protein_coding	-1.277	2.424	2.424	0.0748321	0.03178	Down
467	ENSG00000163359	COL6A3	protein_coding	-1.272	2.414	2.414	0.435253	0.04624	Down
357	ENSG00000167614	TTYH1	protein_coding	-1.258	2.392	2.392	-0.425277	0.036723	Down
294	ENSG00000272459	AC139795.3	lncRNA	-1.253	2.383	2.383	-0.212666	0.03184	Down
373	ENSG00000272223	AL136304.1	lncRNA	-1.249	2.377	2.377	-0.686561	0.037955	Down
136	ENSG00000263731	AC145207.5	lncRNA	-1.222	2.332	2.332	2.27715	0.023821	Down
426	ENSG00000287088	AP001066.1	lncRNA	-1.219	2.328	2.328	-0.572178	0.041519	Down
215	ENSG00000259969	AL049838.1	lncRNA	-1.216	2.323	2.323	0.846546	0.026546	Down
325	ENSG00000273156	AC124016.2	lncRNA	-1.216	2.323	2.323	-0.162156	0.034062	Down
432	ENSG00000277831	AL138960.1	lncRNA	-1.215	2.321	2.321	-0.161845	0.04211	Down
402	ENSG00000277959	AL162274.2	lncRNA	-1.202	2.3	2.3	-0.196197	0.040067	Down
186	ENSG00000272973	AP000350.5	lncRNA	-1.198	2.294	2.294	0.85873	0.02645	Down
123	ENSG00000159167	STC1	protein_coding	-1.177	2.262	2.262	2.07786	0.023821	Down
5	ENSG00000104870	FCGRT	protein_coding	-1.171	2.252	2.252	5.74213	0.0071201	Down
56	ENSG00000050165	DKK3	lncRNA	-1.166	2.244	2.244	2.64432	0.021636	Down
249	ENSG00000271200	AC099791.2	lncRNA	-1.164	2.241	2.241	0.23452	0.028413	Down
422	ENSG00000226386	PARD3-AS1	lncRNA	-1.161	2.236	2.236	-0.640133	0.041198	Down
340	ENSG00000132334	PTPRE	protein_coding	-1.151	2.22	2.22	-0.205614	0.03567	Down
130	ENSG00000214212	C19orf38	protein_coding	-1.145	2.212	2.212	1.07251	0.023821	Down
481	ENSG00000176884	GRIN1	lncRNA	-1.129	2.187	2.187	0.294967	0.046666	Down
151	ENSG00000272384	AC016405.3	lncRNA	-1.128	2.185	2.185	1.88284	0.025616	Down
365	ENSG00000111981	ULBP1	protein_coding	-1.121	2.174	2.174	3.74105	0.037216	Down
439	ENSG00000270171	AL359881.3	lncRNA	-1.117	2.169	2.169	-0.456706	0.04263	Down
420	ENSG00000133107	TRPC4	protein_coding	-1.11	2.158	2.158	-0.519334	0.041198	Down
510	ENSG00000272696	AL359091.3	lncRNA	-1.108	2.155	2.155	0.28286	0.049199	Down
359	ENSG00000255236	AP002992.1	lncRNA	-1.105	2.151	2.151	0.999948	0.036955	Down
479	ENSG00000122420	PTGFR	protein_coding	-1.103	2.148	2.148	1.41441	0.046583	Down
424	ENSG00000273212	AC000068.2	lncRNA	-1.097	2.138	2.138	-0.498245	0.041214	Down
499	ENSG00000273771	AC024337.2	lncRNA	-1.097	2.139	2.139	-0.498346	0.047738	Down
132	ENSG00000240057	AC078785.1	lncRNA	-1.088	2.126	2.126	2.07122	0.023821	Down
457	ENSG00000174951	FUT1	lncRNA	-1.063	2.089	2.089	2.54082	0.044567	Down
514	ENSG00000237505	PKN2-AS1	lncRNA	-1.061	2.086	2.086	-0.359461	0.049994	Down
328	ENSG00000268069	AC004466.1	lncRNA	-1.057	2.081	2.081	0.251489	0.0344	Down
491	ENSG00000278743	AC087239.1	lncRNA	-1.056	2.08	2.08	-0.083139	0.04715	Down
210	ENSG00000259315	ACTG1P17	lncRNA	-1.055	2.077	2.077	1.31057	0.02648	Down
331	ENSG00000173991	TCAP	protein_coding	-1.054	2.076	2.076	0.181123	0.034997	Down
15	ENSG00000105696	TMEM59L	protein_coding	-1.044	2.062	2.062	5.29293	0.013837	Down
125	ENSG00000165349	SLC7A3	protein_coding	-1.018	2.025	2.025	4.78321	0.023821	Down
27	ENSG00000175197	DDIT3	protein_coding	-1.016	2.022	2.022	4.69153	0.019739	Down
202	ENSG00000128040	SPINK2	protein_coding	-1.013	2.019	2.019	1.10142	0.02648	Down
482	ENSG00000144152	FBLN7	protein_coding	-1	2	2	-0.250119	0.046696	Down
327	ENSG00000100889	PCK2	protein_coding	-0.998	1.998	1.998	7.31789	0.03439	Down
350	ENSG00000128165	ADM2	protein_coding	-0.993	1.99	1.99	2.60566	0.036137	Down
493	ENSG00000177106	EPS8L2	protein_coding	-0.976	1.966	1.966	1.33408	0.047426	Down
182	ENSG00000227199	ST7-AS1	lncRNA	-0.974	1.965	1.965	1.39595	0.026422	Down
124	ENSG00000164161	HHIP	lncRNA	-0.971	1.96	1.96	3.53807	0.023821	Down
375	ENSG00000123453	SARDH	protein_coding	-0.968	1.957	1.957	0.66632	0.038088	Down
58	ENSG00000103269	RHBDL1	protein_coding	-0.965	1.951	1.951	2.84216	0.021636	Down
81	ENSG00000268205	AC005261.1	lncRNA	-0.965	1.952	1.952	3.88329	0.021636	Down
221	ENSG00000163794	UCN	protein_coding	-0.962	1.949	1.949	1.59134	0.02696	Down
508	ENSG00000204869	IGFL4	protein_coding	-0.953	1.936	1.936	-0.00874158	0.048892	Down
18	ENSG00000225177	AL590617.2	lncRNA	-0.952	1.934	1.934	4.0825	0.013837	Down
461	ENSG00000234694	AL139289.1	lncRNA	-0.94	1.918	1.918	1.00527	0.045424	Down
429	ENSG00000147255	IGSF1	protein_coding	-0.929	1.903	1.903	0.173001	0.041662	Down
453	ENSG00000275494	AC133552.5	lncRNA	-0.929	1.904	1.904	0.317196	0.04363	Down
245	ENSG00000273008	AC010864.1	lncRNA	-0.925	1.899	1.899	1.21022	0.028144	Down
473	ENSG00000111087	GLI1	protein_coding	-0.923	1.896	1.896	2.40282	0.046325	Down
121	ENSG00000140044	JDP2	protein_coding	-0.917	1.888	1.888	3.84631	0.023821	Down
469	ENSG00000250397	AP006623.1	lncRNA	-0.912	1.882	1.882	0.146208	0.04624	Down
59	ENSG00000107562	CXCL12	lncRNA	-0.911	1.88	1.88	2.96261	0.021636	Down
321	ENSG00000166501	PRKCB	protein_coding	-0.9	1.866	1.866	1.15403	0.033997	Down
292	ENSG00000115902	SLC1A4	protein_coding	-0.899	1.865	1.865	5.56092	0.03178	Down
400	ENSG00000271992	AL354872.1	lncRNA	-0.899	1.865	1.865	0.442016	0.040061	Down
441	ENSG00000270006	AC010531.6	lncRNA	-0.899	1.865	1.865	0.357681	0.042716	Down
512	ENSG00000120675	DNAJC15	protein_coding	-0.897	1.862	1.862	0.299254	0.049676	Down
229	ENSG00000166448	TMEM130	protein_coding	-0.894	1.859	1.859	1.64852	0.027076	Down
80	ENSG00000265972	TXNIP	protein_coding	-0.889	1.852	1.852	7.65928	0.021636	Down
303	ENSG00000231663	COA6-AS1	lncRNA	-0.884	1.846	1.846	2.58939	0.032472	Down
76	ENSG00000198840	MT-ND3	protein_coding	-0.882	1.843	1.843	10.6355	0.021636	Down
127	ENSG00000196436	NPIPB15	protein_coding	-0.875	1.834	1.834	2.43213	0.023821	Down
276	ENSG00000266904	LINC00663	lncRNA	-0.875	1.834	1.834	1.23435	0.030922	Down
296	ENSG00000277383	AC010331.1	lncRNA	-0.875	1.834	1.834	1.07734	0.032017	Down
498	ENSG00000260625	AC026471.2	lncRNA	-0.872	1.83	1.83	0.204941	0.047703	Down
19	ENSG00000176978	DPP7	lncRNA	-0.871	1.829	1.829	4.37986	0.014075	Down
207	ENSG00000171492	LRRC8D	protein_coding	-0.871	1.829	1.829	5.65063	0.02648	Down
354	ENSG00000270933	AC010719.1	lncRNA	-0.871	1.829	1.829	2.07271	0.036404	Down
489	ENSG00000262484	CCER2	protein_coding	-0.871	1.829	1.829	0.205219	0.046948	Down
185	ENSG00000198888	MT-ND1	protein_coding	-0.87	1.828	1.828	12.0121	0.02645	Down
454	ENSG00000260428	SCX	protein_coding	-0.87	1.828	1.828	0.339585	0.043747	Down
362	ENSG00000227060	LINC00629	lncRNA	-0.866	1.822	1.822	1.37442	0.037132	Down
73	ENSG00000185100	ADSS1	protein_coding	-0.864	1.82	1.82	3.13016	0.021636	Down
166	ENSG00000123243	ITIH5	protein_coding	-0.863	1.819	1.819	2.54217	0.02633	Down
244	ENSG00000260081	AF274858.1	lncRNA	-0.862	1.817	1.817	1.78637	0.028144	Down
171	ENSG00000242861	AL591895.1	lncRNA	-0.861	1.817	1.817	2.36311	0.02633	Down
495	ENSG00000168060	NAALADL1	protein_coding	-0.859	1.814	1.814	0.13231	0.047539	Down
421	ENSG00000174640	SLCO2A1	lncRNA	-0.858	1.813	1.813	2.48868	0.041198	Down
167	ENSG00000142046	TMEM91	protein_coding	-0.856	1.81	1.81	2.20437	0.02633	Down
137	ENSG00000272661	AC021097.1	lncRNA	-0.854	1.807	1.807	3.24366	0.023821	Down
433	ENSG00000283128	AC009403.2	lncRNA	-0.853	1.807	1.807	0.495198	0.04211	Down
464	ENSG00000198938	MT-CO3	protein_coding	-0.848	1.8	1.8	13.4212	0.045717	Down
234	ENSG00000101230	ISM1	protein_coding	-0.845	1.797	1.797	1.64294	0.027505	Down
312	ENSG00000069696	DRD4	protein_coding	-0.845	1.796	1.796	1.69863	0.033825	Down
133	ENSG00000259291	ZNF710-AS1	lncRNA	-0.844	1.795	1.795	3.31635	0.023821	Down
388	ENSG00000161860	SYCE2	protein_coding	-0.842	1.792	1.792	1.13649	0.039212	Down
382	ENSG00000223797	ENTPD3-AS1	lncRNA	-0.841	1.791	1.791	2.02959	0.038291	Down
367	ENSG00000102796	DHRS12	protein_coding	-0.837	1.786	1.786	1.31117	0.037437	Down
213	ENSG00000276007	AC079414.3	lncRNA	-0.832	1.78	1.78	2.36182	0.02648	Down
425	ENSG00000269918	AF131215.6	lncRNA	-0.827	1.774	1.774	0.779771	0.041229	Down
21	ENSG00000160781	PAQR6	lncRNA	-0.824	1.771	1.771	4.19123	0.017591	Down
206	ENSG00000166192	SENP8	protein_coding	-0.824	1.771	1.771	2.10839	0.02648	Down
390	ENSG00000183793	NPIPA5	protein_coding	-0.824	1.77	1.77	1.91976	0.039212	Down
374	ENSG00000214274	ANG	lncRNA	-0.822	1.768	1.768	2.2363	0.038025	Down
120	ENSG00000135119	RNFT2	protein_coding	-0.82	1.766	1.766	3.43107	0.023821	Down
264	ENSG00000079101	CLUL1	protein_coding	-0.82	1.766	1.766	1.72748	0.030675	Down
323	ENSG00000275185	AC130324.3	lncRNA	-0.816	1.761	1.761	1.38881	0.033997	Down
468	ENSG00000184788	SATL1	protein_coding	-0.811	1.754	1.754	1.01054	0.04624	Down
54	ENSG00000006611	USH1C	protein_coding	-0.808	1.751	1.751	3.51633	0.021636	Down
178	ENSG00000159958	TNFRSF13C	protein_coding	-0.808	1.751	1.751	3.63973	0.026422	Down
71	ENSG00000177854	TMEM187	protein_coding	-0.807	1.75	1.75	4.19204	0.021636	Down
397	ENSG00000254427	LINC02696	lncRNA	-0.807	1.75	1.75	0.779889	0.039916	Down
243	ENSG00000171954	CYP4F22	protein_coding	-0.804	1.746	1.746	2.1655	0.028144	Down
372	ENSG00000273576	AC009283.1	lncRNA	-0.803	1.744	1.744	1.49678	0.037692	Down
423	ENSG00000254531	FLJ20021	lncRNA	-0.803	1.745	1.745	1.60128	0.041198	Down
301	ENSG00000272669	AL021707.6	lncRNA	-0.797	1.737	1.737	1.42519	0.032171	Down
183	ENSG00000253414	AC124067.2	lncRNA	-0.793	1.732	1.732	2.67905	0.026422	Down
142	ENSG00000113558	SKP1	protein_coding	-0.788	1.726	1.726	6.23244	0.024471	Down
414	ENSG00000244184	AC091153.3	lncRNA	-0.788	1.726	1.726	1.00027	0.04101	Down
436	ENSG00000263412	NFE2L1-DT	lncRNA	-0.788	1.727	1.727	1.40465	0.042284	Down
176	ENSG00000134049	IER3IP1	protein_coding	-0.787	1.726	1.726	4.13984	0.026422	Down
203	ENSG00000149150	SLC43A1	protein_coding	-0.786	1.724	1.724	5.50762	0.02648	Down
304	ENSG00000272338	AC067838.1	lncRNA	-0.785	1.723	1.723	1.47188	0.0327	Down
181	ENSG00000205544	TMEM256	protein_coding	-0.78	1.717	1.717	3.41521	0.026422	Down
345	ENSG00000273723	SUGT1-DT	lncRNA	-0.779	1.716	1.716	1.4694	0.035756	Down
30	ENSG00000167600	CYP2S1	protein_coding	-0.778	1.715	1.715	4.24904	0.020574	Down
324	ENSG00000278238	AL359513.1	lncRNA	-0.778	1.715	1.715	1.66882	0.033997	Down
16	ENSG00000133466	C1QTNF6	lncRNA	-0.775	1.711	1.711	5.36791	0.013837	Down
265	ENSG00000205704	LINC00634	protein_coding	-0.774	1.71	1.71	1.76432	0.030675	Down
14	ENSG00000093010	COMT	protein_coding	-0.773	1.708	1.708	6.71631	0.013837	Down
497	ENSG00000188672	RHCE	protein_coding	-0.773	1.709	1.709	1.50391	0.047593	Down
31	ENSG00000171858	RPS21	protein_coding	-0.771	1.707	1.707	8.61203	0.020574	Down
287	ENSG00000285184	AC244033.2	lncRNA	-0.77	1.706	1.706	2.12336	0.031474	Down
140	ENSG00000161970	RPL26	lncRNA	-0.762	1.696	1.696	7.01064	0.024286	Down
406	ENSG00000229980	TOB1-AS1	lncRNA	-0.761	1.695	1.695	0.965342	0.040508	Down
122	ENSG00000143502	SUSD4	protein_coding	-0.76	1.693	1.693	2.89726	0.023821	Down
150	ENSG00000118292	C1orf54	protein_coding	-0.759	1.693	1.693	3.01442	0.025616	Down
341	ENSG00000205959	AC105345.1	lncRNA	-0.756	1.689	1.689	1.5814	0.03567	Down
32	ENSG00000132386	SERPINF1	protein_coding	-0.747	1.678	1.678	7.17249	0.02071	Down
501	ENSG00000267270	PARD6G-AS1	lncRNA	-0.747	1.679	1.679	0.957669	0.04821	Down
184	ENSG00000099785	MARCHF2	protein_coding	-0.746	1.677	1.677	3.66332	0.02645	Down
211	ENSG00000269044	AC024075.2	lncRNA	-0.746	1.677	1.677	2.35746	0.02648	Down
463	ENSG00000269947	AC135178.6	lncRNA	-0.745	1.676	1.676	1.15707	0.045424	Down
88	ENSG00000013288	MAN2B2	protein_coding	-0.743	1.674	1.674	5.197	0.022368	Down
290	ENSG00000267169	AC022098.1	lncRNA	-0.742	1.673	1.673	1.95829	0.03149	Down
77	ENSG00000214078	CPNE1	protein_coding	-0.74	1.67	1.67	6.86604	0.021636	Down
274	ENSG00000136883	KIF12	protein_coding	-0.74	1.671	1.671	2.03383	0.030922	Down
509	ENSG00000226833	AC092164.1	lncRNA	-0.737	1.667	1.667	0.739441	0.048927	Down
256	ENSG00000271576	AL359504.1	lncRNA	-0.736	1.665	1.665	4.28397	0.030005	Down
442	ENSG00000232677	LINC00665	lncRNA	-0.731	1.66	1.66	1.00986	0.042875	Down
384	ENSG00000237638	LINC02245	lncRNA	-0.727	1.655	1.655	1.67705	0.038654	Down
504	ENSG00000162344	FGF19	protein_coding	-0.727	1.655	1.655	0.774262	0.048687	Down
66	ENSG00000145431	PDGFC	protein_coding	-0.726	1.654	1.654	4.26354	0.021636	Down
410	ENSG00000182324	KCNJ14	protein_coding	-0.723	1.651	1.651	1.5101	0.040619	Down
68	ENSG00000167311	ART5	protein_coding	-0.722	1.649	1.649	4.16333	0.021636	Down
164	ENSG00000105202	FBL	protein_coding	-0.722	1.649	1.649	8.50695	0.02633	Down
165	ENSG00000121413	ZSCAN18	protein_coding	-0.722	1.65	1.65	3.2238	0.02633	Down
487	ENSG00000173267	SNCG	protein_coding	-0.722	1.649	1.649	1.4403	0.046948	Down
239	ENSG00000184515	BEX5	protein_coding	-0.721	1.649	1.649	2.28358	0.028049	Down
330	ENSG00000228727	SAPCD1	protein_coding	-0.721	1.648	1.648	2.10683	0.03464	Down
483	ENSG00000228288	PCAT6	lncRNA	-0.721	1.648	1.648	3.19159	0.046741	Down
139	ENSG00000104213	PDGFRL	lncRNA	-0.717	1.643	1.643	3.10608	0.024286	Down
237	ENSG00000235688	SNTG2-AS1	lncRNA	-0.716	1.643	1.643	5.43124	0.027689	Down
230	ENSG00000260563	AC132872.1	lncRNA	-0.714	1.64	1.64	3.13427	0.027076	Down
222	ENSG00000272758	AC083798.2	lncRNA	-0.713	1.639	1.639	2.72216	0.02696	Down
254	ENSG00000221883	ARIH2OS	lncRNA	-0.713	1.639	1.639	2.13989	0.029996	Down
378	ENSG00000267199	AP001029.2	lncRNA	-0.713	1.639	1.639	1.50959	0.03827	Down
452	ENSG00000239474	KLHL41	protein_coding	-0.707	1.632	1.632	1.67258	0.043596	Down
462	ENSG00000237940	LINC01238	lncRNA	-0.705	1.63	1.63	1.05252	0.045424	Down
204	ENSG00000154342	WNT3A	protein_coding	-0.704	1.629	1.629	2.60762	0.02648	Down
275	ENSG00000185269	NOTUM	protein_coding	-0.701	1.625	1.625	2.36002	0.030922	Down
201	ENSG00000125730	C3	protein_coding	-0.695	1.619	1.619	2.71307	0.02648	Down
208	ENSG00000176788	BASP1	protein_coding	-0.692	1.615	1.615	5.46355	0.02648	Down
169	ENSG00000154721	JAM2	protein_coding	-0.69	1.614	1.614	3.49036	0.02633	Down
415	ENSG00000184163	C1QTNF12	protein_coding	-0.69	1.613	1.613	1.73189	0.041024	Down
474	ENSG00000173210	ABLIM3	protein_coding	-0.69	1.613	1.613	1.30714	0.046325	Down
356	ENSG00000260329	AC007541.1	lncRNA	-0.687	1.61	1.61	1.71318	0.036565	Down
380	ENSG00000089847	ANKRD24	protein_coding	-0.686	1.609	1.609	2.28407	0.038287	Down
33	ENSG00000130707	ASS1	protein_coding	-0.683	1.605	1.605	6.99253	0.021499	Down
101	ENSG00000246982	Z84485.1	lncRNA	-0.682	1.605	1.605	3.59897	0.023611	Down
505	ENSG00000229589	ACVR2B-AS1	lncRNA	-0.679	1.601	1.601	1.43864	0.048687	Down
60	ENSG00000111775	COX6A1	protein_coding	-0.678	1.6	1.6	6.60371	0.021636	Down
363	ENSG00000197576	HOXA4	protein_coding	-0.675	1.597	1.597	3.17621	0.037206	Down
403	ENSG00000163597	SNHG16	lncRNA	-0.668	1.588	1.588	7.2273	0.040419	Down
62	ENSG00000126709	IFI6	protein_coding	-0.667	1.587	1.587	4.56384	0.021636	Down
435	ENSG00000257354	AC048341.1	lncRNA	-0.665	1.585	1.585	1.86744	0.042266	Down
387	ENSG00000150556	LYPD6B	protein_coding	-0.663	1.583	1.583	2.02652	0.039212	Down
131	ENSG00000233016	SNHG7	lncRNA	-0.662	1.582	1.582	6.05407	0.023821	Down
72	ENSG00000179344	HLA-DQB1	protein_coding	-0.661	1.581	1.581	5.16794	0.021636	Down
74	ENSG00000185900	POMK	protein_coding	-0.661	1.581	1.581	6.11174	0.021636	Down
89	ENSG00000181458	TMEM45A	protein_coding	-0.661	1.582	1.582	4.73675	0.022368	Down
440	ENSG00000276529	AP001505.1	lncRNA	-0.661	1.581	1.581	2.18172	0.04263	Down
488	ENSG00000188766	SPRED3	protein_coding	-0.66	1.58	1.58	1.31927	0.046948	Down
233	ENSG00000198918	RPL39	protein_coding	-0.657	1.577	1.577	9.19553	0.027331	Down
67	ENSG00000156642	NPTN	protein_coding	-0.656	1.576	1.576	6.68784	0.021636	Down
511	ENSG00000238045	AC009133.1	lncRNA	-0.656	1.576	1.576	3.29941	0.049329	Down
322	ENSG00000174456	C12orf76	lncRNA	-0.655	1.575	1.575	3.92306	0.033997	Down
180	ENSG00000170965	PLAC1	lncRNA	-0.653	1.573	1.573	4.06145	0.026422	Down
65	ENSG00000140688	RUSF1	protein_coding	-0.652	1.571	1.571	7.54765	0.021636	Down
401	ENSG00000167397	VKORC1	protein_coding	-0.652	1.571	1.571	4.77539	0.040067	Down
228	ENSG00000147535	PLPP5	protein_coding	-0.65	1.569	1.569	5.69165	0.027076	Down
232	ENSG00000038002	AGA	protein_coding	-0.648	1.567	1.567	4.81831	0.027184	Down
377	ENSG00000255389	Z97989.1	lncRNA	-0.646	1.565	1.565	2.14606	0.03827	Down
128	ENSG00000198856	OSTC	protein_coding	-0.645	1.564	1.564	7.21009	0.023821	Down
267	ENSG00000166441	RPL27A	lncRNA	-0.645	1.564	1.564	10.9256	0.030869	Down
459	ENSG00000156587	UBE2L6	protein_coding	-0.645	1.564	1.564	3.32536	0.044869	Down
408	ENSG00000104883	PEX11G	protein_coding	-0.644	1.562	1.562	1.78236	0.040619	Down
381	ENSG00000102144	PGK1	protein_coding	-0.643	1.561	1.561	9.69621	0.038291	Down
273	ENSG00000071082	RPL31	protein_coding	-0.642	1.56	1.56	9.23183	0.030922	Down
394	ENSG00000248487	ABHD14A	protein_coding	-0.641	1.559	1.559	3.23352	0.039497	Down
57	ENSG00000060642	PIGV	protein_coding	-0.636	1.554	1.554	4.45075	0.021636	Down
177	ENSG00000145050	MANF	protein_coding	-0.634	1.552	1.552	8.3662	0.026422	Down
255	ENSG00000198832	SELENOM	protein_coding	-0.633	1.551	1.551	6.00213	0.030005	Down
78	ENSG00000224032	EPB41L4A-AS1	lncRNA	-0.631	1.548	1.548	5.67309	0.021636	Down
149	ENSG00000006016	CRLF1	lncRNA	-0.631	1.548	1.548	3.71277	0.025616	Down
227	ENSG00000130733	YIPF2	protein_coding	-0.631	1.549	1.549	7.10501	0.027076	Down
69	ENSG00000175868	CALCB	protein_coding	-0.63	1.547	1.547	5.43723	0.021636	Down
179	ENSG00000163082	SGPP2	protein_coding	-0.628	1.545	1.545	3.57075	0.026422	Down
480	ENSG00000227252	AC012063.1	lncRNA	-0.628	1.546	1.546	1.6159	0.046661	Down
199	ENSG00000110628	SLC22A18	protein_coding	-0.627	1.545	1.545	3.2671	0.02648	Down
170	ENSG00000224729	PCOLCE-AS1	lncRNA	-0.626	1.543	1.543	3.37524	0.02633	Down
409	ENSG00000124602	UNC5CL	protein_coding	-0.626	1.544	1.544	1.94368	0.040619	Down
205	ENSG00000163923	RPL39L	protein_coding	-0.625	1.543	1.543	4.5286	0.02648	Down
405	ENSG00000260552	AC023043.1	lncRNA	-0.625	1.542	1.542	2.80642	0.040419	Down
411	ENSG00000177868	SVBP	lncRNA	-0.625	1.543	1.543	4.00543	0.040901	Down
126	ENSG00000187840	EIF4EBP1	protein_coding	-0.624	1.541	1.541	7.46849	0.023821	Down
269	ENSG00000232442	MHENCR	lncRNA	-0.624	1.542	1.542	4.71895	0.030891	Down
93	ENSG00000157613	CREB3L1	protein_coding	-0.623	1.54	1.54	4.41277	0.022588	Down
283	ENSG00000110011	DNAJC4	protein_coding	-0.623	1.54	1.54	5.0577	0.03123	Down
427	ENSG00000263004	AC007114.1	lncRNA	-0.623	1.54	1.54	1.88826	0.041543	Down
61	ENSG00000125037	EMC3	protein_coding	-0.622	1.539	1.539	6.39438	0.021636	Down
332	ENSG00000213904	LIPE-AS1	lncRNA	-0.62	1.537	1.537	3.43355	0.035095	Down
248	ENSG00000111678	C12orf57	protein_coding	-0.619	1.536	1.536	5.90334	0.028413	Down
168	ENSG00000148908	RGS10	protein_coding	-0.618	1.535	1.535	4.98078	0.02633	Down
129	ENSG00000213741	RPS29	protein_coding	-0.617	1.534	1.534	8.55481	0.023821	Down
209	ENSG00000258301	VASH1-AS1	lncRNA	-0.616	1.533	1.533	3.38434	0.02648	Down
242	ENSG00000101955	SRPX	protein_coding	-0.615	1.531	1.531	3.34313	0.028144	Down
339	ENSG00000108375	RNF43	lncRNA	-0.615	1.531	1.531	2.24105	0.03567	Down
335	ENSG00000260260	SNHG19	lncRNA	-0.613	1.529	1.529	3.12464	0.035374	Down
220	ENSG00000109475	RPL34	protein_coding	-0.612	1.529	1.529	8.13098	0.02696	Down
146	ENSG00000261840	AC093249.6	lncRNA	-0.611	1.528	1.528	3.84616	0.025307	Down
307	ENSG00000131469	RPL27	protein_coding	-0.61	1.527	1.527	9.72355	0.032927	Down
407	ENSG00000205744	DENND1C	protein_coding	-0.608	1.524	1.524	2.71184	0.040542	Down
450	ENSG00000160111	CPAMD8	protein_coding	-0.608	1.524	1.524	1.80497	0.043535	Down
98	ENSG00000198818	SFT2D1	protein_coding	-0.607	1.523	1.523	5.84347	0.023509	Down
119	ENSG00000106803	SEC61B	protein_coding	-0.606	1.522	1.522	6.23053	0.023821	Down
200	ENSG00000120820	GLT8D2	protein_coding	-0.606	1.522	1.522	3.54748	0.02648	Down
286	ENSG00000136732	GYPC	protein_coding	-0.606	1.522	1.522	4.69356	0.031356	Down
70	ENSG00000177042	TMEM80	protein_coding	-0.605	1.521	1.521	5.5601	0.021636	Down
143	ENSG00000164414	SLC35A1	protein_coding	-0.605	1.521	1.521	3.9476	0.024619	Down
145	ENSG00000091947	TMEM101	lncRNA	-0.604	1.52	1.52	6.48585	0.024696	Down
416	ENSG00000154928	EPHB1	protein_coding	-0.604	1.52	1.52	1.99087	0.041172	Down
280	ENSG00000115944	COX7A2L	lncRNA	-0.603	1.519	1.519	7.13434	0.031075	Down
282	ENSG00000110700	RPS13	protein_coding	-0.602	1.518	1.518	9.13168	0.03115	Down
173	ENSG00000007255	TRAPPC6A	protein_coding	-0.601	1.517	1.517	4.59879	0.026422	Down
261	ENSG00000288558	DUS4L-BCAP29	protein_coding	-0.6	1.516	1.516	2.99029	0.03052	Down
486	ENSG00000132702	HAPLN2	protein_coding	-0.597	1.513	1.513	1.80551	0.046948	Down
319	ENSG00000118961	LDAH	protein_coding	-0.595	1.511	1.511	2.56732	0.03395	Down
484	ENSG00000142676	RPL11	protein_coding	-0.595	1.51	1.51	10.9255	0.046889	Down
413	ENSG00000179085	DPM3	protein_coding	-0.594	1.509	1.509	5.35482	0.04101	Down
300	ENSG00000167513	CDT1	protein_coding	-0.593	1.508	1.508	8.35043	0.032171	Down
216	ENSG00000167920	TMEM99	lncRNA	-0.592	1.507	1.507	3.39584	0.026633	Down
466	ENSG00000188846	RPL14	protein_coding	-0.592	1.508	1.508	10.3736	0.045934	Down
253	ENSG00000149131	SERPING1	protein_coding	-0.591	1.507	1.507	2.95759	0.029613	Down
55	ENSG00000026297	RNASET2	protein_coding	-0.59	1.506	1.506	5.18103	0.021636	Down
94	ENSG00000176142	TMEM39A	protein_coding	-0.589	1.504	1.504	6.66152	0.022588	Down
135	ENSG00000262049	AC139530.1	lncRNA	-0.589	1.504	1.504	3.91143	0.023821	Down
353	ENSG00000110492	MDK	protein_coding	-0.589	1.504	1.504	9.00303	0.036404	Down
63	ENSG00000135535	CD164	protein_coding	-0.588	1.503	1.503	7.78682	0.021636	Down
97	ENSG00000127990	SGCE	protein_coding	-0.588	1.503	1.503	4.86081	0.023509	Down
240	ENSG00000196189	SEMA4A	protein_coding	-0.588	1.503	1.503	3.6542	0.028078	Down
494	ENSG00000188818	ZDHHC11	protein_coding	-0.587	1.502	1.502	2.44953	0.047426	Down
465	ENSG00000229950	TFAP2A-AS1	lncRNA	-0.585	1.5	1.5	1.80276	0.045809	Down
153	ENSG00000003096	KLHL13	protein_coding	0.585	1.5	1.5	4.14725	0.02633	Up
162	ENSG00000204103	MAFB	protein_coding	0.587	1.502	1.502	3.65687	0.02633	Up
194	ENSG00000160218	TRAPPC10	protein_coding	0.588	1.504	1.504	4.91518	0.02648	Up
196	ENSG00000169967	MAP3K2	protein_coding	0.588	1.503	1.503	5.51115	0.02648	Up
102	ENSG00000006432	MAP3K9	protein_coding	0.589	1.504	1.504	4.56905	0.023821	Up
428	ENSG00000115760	BIRC6	protein_coding	0.59	1.505	1.505	5.79909	0.041597	Up
46	ENSG00000156017	CARNMT1	protein_coding	0.592	1.507	1.507	5.11571	0.021636	Up
360	ENSG00000048471	SNX29	protein_coding	0.593	1.508	1.508	3.54373	0.037132	Up
148	ENSG00000164542	KIAA0895	protein_coding	0.594	1.51	1.51	4.58074	0.025616	Up
348	ENSG00000170166	HOXD4	protein_coding	0.599	1.515	1.515	2.89258	0.035979	Up
96	ENSG00000168672	LRATD2	protein_coding	0.601	1.517	1.517	6.55393	0.02337	Up
108	ENSG00000130449	ZSWIM6	protein_coding	0.601	1.517	1.517	5.13491	0.023821	Up
192	ENSG00000154447	SH3RF1	protein_coding	0.601	1.517	1.517	3.85909	0.02648	Up
329	ENSG00000135763	URB2	protein_coding	0.601	1.517	1.517	5.28752	0.034626	Up
95	ENSG00000115808	STRN	protein_coding	0.602	1.518	1.518	5.63435	0.02337	Up
156	ENSG00000113742	CPEB4	protein_coding	0.604	1.519	1.519	3.73175	0.02633	Up
299	ENSG00000187605	TET3	protein_coding	0.604	1.52	1.52	4.64152	0.032171	Up
437	ENSG00000157106	SMG1	protein_coding	0.604	1.52	1.52	6.48244	0.042407	Up
225	ENSG00000277586	NEFL	protein_coding	0.605	1.521	1.521	7.33709	0.027076	Up
342	ENSG00000162688	AGL	protein_coding	0.605	1.521	1.521	5.53099	0.035756	Up
114	ENSG00000151532	VTI1A	protein_coding	0.607	1.523	1.523	4.00071	0.023821	Up
187	ENSG00000010818	HIVEP2	lncRNA	0.608	1.524	1.524	4.7397	0.02648	Up
369	ENSG00000185386	MAPK11	lncRNA	0.608	1.524	1.524	3.36336	0.03769	Up
431	ENSG00000134982	APC	protein_coding	0.608	1.524	1.524	5.48238	0.042072	Up
87	ENSG00000198900	TOP1	protein_coding	0.609	1.525	1.525	7.54643	0.022368	Up
159	ENSG00000157107	FCHO2	protein_coding	0.612	1.528	1.528	4.23321	0.02633	Up
262	ENSG00000102780	DGKH	lncRNA	0.613	1.53	1.53	4.58217	0.030675	Up
235	ENSG00000076108	BAZ2A	lncRNA	0.614	1.53	1.53	7.58404	0.027608	Up
52	ENSG00000175305	CCNE2	protein_coding	0.615	1.531	1.531	4.68231	0.021636	Up
155	ENSG00000091157	WDR7	protein_coding	0.616	1.533	1.533	3.73638	0.02633	Up
444	ENSG00000107249	GLIS3	lncRNA	0.616	1.532	1.532	1.80426	0.042895	Up
417	ENSG00000124198	ARFGEF2	protein_coding	0.617	1.534	1.534	5.08329	0.041198	Up
117	ENSG00000170385	SLC30A1	protein_coding	0.618	1.535	1.535	4.7521	0.023821	Up
90	ENSG00000198087	CD2AP	protein_coding	0.619	1.536	1.536	5.70671	0.02247	Up
195	ENSG00000169710	FASN	lncRNA	0.619	1.535	1.535	8.69733	0.02648	Up
485	ENSG00000248008	NRAV	lncRNA	0.619	1.536	1.536	2.60721	0.046909	Up
197	ENSG00000197323	TRIM33	protein_coding	0.621	1.538	1.538	6.23265	0.02648	Up
214	ENSG00000180263	FGD6	protein_coding	0.621	1.538	1.538	2.98151	0.026546	Up
109	ENSG00000132205	EMILIN2	protein_coding	0.622	1.539	1.539	4.80626	0.023821	Up
154	ENSG00000060749	QSER1	lncRNA	0.622	1.539	1.539	6.25484	0.02633	Up
42	ENSG00000139505	MTMR6	protein_coding	0.624	1.541	1.541	4.33025	0.021636	Up
47	ENSG00000159399	HK2	protein_coding	0.624	1.541	1.541	7.55364	0.021636	Up
105	ENSG00000110422	HIPK3	protein_coding	0.625	1.542	1.542	5.03774	0.023821	Up
447	ENSG00000110693	SOX6	lncRNA	0.627	1.544	1.544	2.29262	0.043224	Up
110	ENSG00000132688	NES	protein_coding	0.628	1.546	1.546	3.93436	0.023821	Up
383	ENSG00000095951	HIVEP1	protein_coding	0.63	1.547	1.547	4.45165	0.038654	Up
218	ENSG00000138061	CYP1B1	protein_coding	0.632	1.55	1.55	3.0121	0.02696	Up
455	ENSG00000163694	RBM47	protein_coding	0.633	1.551	1.551	1.88444	0.043874	Up
106	ENSG00000120690	ELF1	protein_coding	0.634	1.552	1.552	4.54044	0.023821	Up
224	ENSG00000164151	ICE1	protein_coding	0.635	1.553	1.553	5.88012	0.027076	Up
250	ENSG00000106701	FSD1L	protein_coding	0.635	1.553	1.553	3.19806	0.028719	Up
138	ENSG00000198265	HELZ	protein_coding	0.636	1.554	1.554	5.95799	0.024193	Up
36	ENSG00000091039	OSBPL8	protein_coding	0.64	1.559	1.559	5.55955	0.021636	Up
111	ENSG00000137145	DENND4C	protein_coding	0.64	1.558	1.558	5.26412	0.023821	Up
219	ENSG00000147526	TACC1	protein_coding	0.64	1.558	1.558	5.54316	0.02696	Up
82	ENSG00000136603	SKIL	protein_coding	0.642	1.56	1.56	4.53665	0.022213	Up
284	ENSG00000118193	KIF14	protein_coding	0.642	1.56	1.56	5.58293	0.031288	Up
86	ENSG00000177614	PGBD5	protein_coding	0.644	1.562	1.562	4.07643	0.022368	Up
91	ENSG00000123575	FAM199X	protein_coding	0.644	1.562	1.562	6.80768	0.022588	Up
351	ENSG00000263001	GTF2I	protein_coding	0.645	1.563	1.563	5.9564	0.036264	Up
472	ENSG00000157064	NMNAT2	protein_coding	0.645	1.563	1.563	1.88071	0.046325	Up
252	ENSG00000237863	AL035425.1	lncRNA	0.646	1.565	1.565	2.97847	0.029613	Up
393	ENSG00000178502	KLHL11	protein_coding	0.652	1.571	1.571	3.97025	0.039497	Up
83	ENSG00000155744	FAM126B	protein_coding	0.655	1.575	1.575	4.34814	0.022213	Up
141	ENSG00000100292	HMOX1	protein_coding	0.655	1.575	1.575	4.35533	0.024436	Up
272	ENSG00000160551	TAOK1	protein_coding	0.655	1.574	1.574	6.02983	0.030922	Up
326	ENSG00000171988	JMJD1C	lncRNA	0.655	1.574	1.574	5.37727	0.034356	Up
190	ENSG00000130589	HELZ2	lncRNA	0.656	1.575	1.575	4.85418	0.02648	Up
147	ENSG00000169641	LUZP1	protein_coding	0.657	1.577	1.577	5.13241	0.025443	Up
251	ENSG00000085224	ATRX	protein_coding	0.659	1.579	1.579	6.92633	0.029076	Up
355	ENSG00000116329	OPRD1	protein_coding	0.659	1.579	1.579	1.97236	0.036502	Up
370	ENSG00000145087	STXBP5L	protein_coding	0.66	1.58	1.58	2.73431	0.037692	Up
352	ENSG00000065457	ADAT1	lncRNA	0.664	1.584	1.584	3.62018	0.036404	Up
116	ENSG00000165891	E2F7	protein_coding	0.668	1.589	1.589	4.95359	0.023821	Up
398	ENSG00000151835	SACS	protein_coding	0.669	1.59	1.59	5.53171	0.039931	Up
278	ENSG00000116539	ASH1L	protein_coding	0.674	1.595	1.595	5.67635	0.031024	Up
34	ENSG00000052795	FNIP2	protein_coding	0.676	1.598	1.598	4.88424	0.021636	Up
160	ENSG00000165288	BRWD3	protein_coding	0.676	1.598	1.598	5.95142	0.02633	Up
44	ENSG00000150990	DHX37	protein_coding	0.677	1.599	1.599	5.12339	0.021636	Up
115	ENSG00000161940	BCL6B	protein_coding	0.677	1.599	1.599	3.85101	0.023821	Up
311	ENSG00000171316	CHD7	protein_coding	0.678	1.599	1.599	6.07639	0.033303	Up
189	ENSG00000087258	GNAO1	protein_coding	0.679	1.602	1.602	2.82981	0.02648	Up
446	ENSG00000107864	CPEB3	protein_coding	0.684	1.607	1.607	2.24905	0.042959	Up
41	ENSG00000113356	POLR3G	protein_coding	0.685	1.607	1.607	4.71626	0.021636	Up
85	ENSG00000139926	FRMD6	protein_coding	0.688	1.612	1.612	3.76375	0.022368	Up
391	ENSG00000064393	HIPK2	protein_coding	0.689	1.613	1.613	5.89952	0.039497	Up
112	ENSG00000148200	NR6A1	protein_coding	0.69	1.614	1.614	4.73187	0.023821	Up
40	ENSG00000107036	RIC1	protein_coding	0.691	1.615	1.615	4.41124	0.021636	Up
288	ENSG00000055609	KMT2C	protein_coding	0.692	1.615	1.615	6.10768	0.03149	Up
48	ENSG00000160193	WDR4	lncRNA	0.693	1.616	1.616	4.64039	0.021636	Up
39	ENSG00000104381	GDAP1	lncRNA	0.694	1.618	1.618	4.1766	0.021636	Up
295	ENSG00000143344	RGL1	protein_coding	0.694	1.618	1.618	2.53652	0.032017	Up
113	ENSG00000148798	INA	protein_coding	0.696	1.62	1.62	4.57187	0.023821	Up
306	ENSG00000108021	TASOR2	protein_coding	0.696	1.62	1.62	6.53246	0.032927	Up
314	ENSG00000110395	CBL	protein_coding	0.696	1.62	1.62	5.52589	0.033901	Up
289	ENSG00000155846	PPARGC1B	protein_coding	0.697	1.622	1.622	4.32713	0.03149	Up
492	ENSG00000005810	MYCBP2	protein_coding	0.698	1.622	1.622	6.55934	0.047426	Up
193	ENSG00000155100	OTUD6B	protein_coding	0.702	1.627	1.627	3.83864	0.02648	Up
337	ENSG00000137812	KNL1	lncRNA	0.702	1.627	1.627	5.41927	0.035643	Up
270	ENSG00000130477	UNC13A	protein_coding	0.706	1.631	1.631	2.26283	0.030922	Up
103	ENSG00000020577	SAMD4A	protein_coding	0.707	1.633	1.633	3.77251	0.023821	Up
84	ENSG00000075420	FNDC3B	protein_coding	0.708	1.634	1.634	4.5652	0.022368	Up
259	ENSG00000124762	CDKN1A	protein_coding	0.709	1.635	1.635	6.30397	0.030307	Up
99	ENSG00000146247	PHIP	protein_coding	0.712	1.638	1.638	6.01562	0.023611	Up
281	ENSG00000143970	ASXL2	protein_coding	0.712	1.638	1.638	5.29242	0.03115	Up
364	ENSG00000177200	CHD9	protein_coding	0.712	1.639	1.639	5.15707	0.037216	Up
298	ENSG00000148773	MKI67	lncRNA	0.714	1.641	1.641	8.45321	0.032171	Up
24	ENSG00000132970	WASF3	protein_coding	0.716	1.643	1.643	5.44739	0.019239	Up
379	ENSG00000029534	ANK1	protein_coding	0.718	1.645	1.645	3.17783	0.038278	Up
144	ENSG00000179841	AKAP5	protein_coding	0.722	1.649	1.649	3.0703	0.024696	Up
223	ENSG00000157470	FAM81A	protein_coding	0.722	1.649	1.649	2.4018	0.027076	Up
343	ENSG00000163888	CAMK2N2	protein_coding	0.725	1.653	1.653	2.46014	0.035756	Up
35	ENSG00000066084	DIP2B	protein_coding	0.726	1.654	1.654	5.24442	0.021636	Up
361	ENSG00000168918	INPP5D	protein_coding	0.729	1.657	1.657	1.44796	0.037132	Up
104	ENSG00000072274	TFRC	lncRNA	0.733	1.662	1.662	7.55507	0.023821	Up
22	ENSG00000101350	KIF3B	protein_coding	0.736	1.666	1.666	5.37286	0.019239	Up
399	ENSG00000119508	NR4A3	protein_coding	0.738	1.668	1.668	1.82628	0.040061	Up
478	ENSG00000134532	SOX5	lncRNA	0.74	1.67	1.67	1.92913	0.046583	Up
344	ENSG00000176907	TCIM	protein_coding	0.746	1.677	1.677	2.03262	0.035756	Up
475	ENSG00000127528	KLF2	protein_coding	0.747	1.678	1.678	2.02768	0.046466	Up
291	ENSG00000203877	RIPPLY2	protein_coding	0.748	1.68	1.68	2.47884	0.031519	Up
217	ENSG00000133169	BEX1	protein_coding	0.751	1.683	1.683	2.39569	0.026894	Up
172	ENSG00000136928	GABBR2	protein_coding	0.752	1.685	1.685	2.77013	0.026422	Up
107	ENSG00000128713	HOXD11	protein_coding	0.756	1.689	1.689	3.15796	0.023821	Up
376	ENSG00000053108	FSTL4	protein_coding	0.756	1.689	1.689	1.83832	0.03827	Up
271	ENSG00000148677	ANKRD1	protein_coding	0.76	1.693	1.693	2.06857	0.030922	Up
386	ENSG00000170776	AKAP13	lncRNA	0.763	1.697	1.697	5.10801	0.039212	Up
419	ENSG00000287151	C2orf27A	lncRNA	0.763	1.697	1.697	1.28219	0.041198	Up
460	ENSG00000186472	PCLO	protein_coding	0.763	1.696	1.696	3.60634	0.045125	Up
507	ENSG00000143878	RHOB	protein_coding	0.764	1.698	1.698	9.18518	0.048846	Up
152	ENSG00000111424	VDR	protein_coding	0.771	1.706	1.706	3.23918	0.025882	Up
246	ENSG00000166963	MAP1A	protein_coding	0.778	1.714	1.714	3.09039	0.028374	Up
12	ENSG00000169258	GPRIN1	protein_coding	0.78	1.717	1.717	5.14079	0.013837	Up
451	ENSG00000184305	CCSER1	protein_coding	0.78	1.717	1.717	1.51203	0.043596	Up
263	ENSG00000145734	BDP1	protein_coding	0.792	1.731	1.731	5.93772	0.030675	Up
500	ENSG00000177076	ACER2	protein_coding	0.792	1.732	1.732	2.8618	0.047852	Up
385	ENSG00000091656	ZFHX4	protein_coding	0.795	1.735	1.735	4.50347	0.039212	Up
43	ENSG00000139645	ANKRD52	protein_coding	0.796	1.736	1.736	7.04229	0.021636	Up
310	ENSG00000150627	WDR17	protein_coding	0.798	1.738	1.738	3.89742	0.033081	Up
412	ENSG00000262227	AC004771.2	lncRNA	0.805	1.747	1.747	0.981688	0.04101	Up
26	ENSG00000144228	SPOPL	protein_coding	0.807	1.749	1.749	4.14849	0.019239	Up
392	ENSG00000170345	FOS	protein_coding	0.807	1.75	1.75	3.29259	0.039497	Up
51	ENSG00000168769	TET2	protein_coding	0.81	1.753	1.753	4.48203	0.021636	Up
260	ENSG00000115129	TP53I3	lncRNA	0.813	1.757	1.757	1.76518	0.03033	Up
191	ENSG00000145012	LPP	protein_coding	0.82	1.766	1.766	3.93427	0.02648	Up
277	ENSG00000214176	PLEKHM1P1	lncRNA	0.826	1.772	1.772	4.21059	0.030929	Up
316	ENSG00000198576	ARC	protein_coding	0.827	1.774	1.774	3.22007	0.033908	Up
358	ENSG00000116544	DLGAP3	protein_coding	0.848	1.8	1.8	1.15173	0.036946	Up
13	ENSG00000178695	KCTD12	protein_coding	0.849	1.801	1.801	7.50028	0.013837	Up
476	ENSG00000162643	DNAI3	protein_coding	0.852	1.805	1.805	1.8242	0.046466	Up
8	ENSG00000168243	GNG4	protein_coding	0.855	1.809	1.809	5.67486	0.010589	Up
430	ENSG00000204388	HSPA1B	protein_coding	0.857	1.811	1.811	7.89162	0.041706	Up
347	ENSG00000181418	DDN	protein_coding	0.86	1.815	1.815	1.39894	0.035958	Up
502	ENSG00000267493	CIRBP-AS1	lncRNA	0.864	1.819	1.819	0.359331	0.048333	Up
118	ENSG00000187730	GABRD	protein_coding	0.867	1.824	1.824	2.85998	0.023821	Up
449	ENSG00000189423	USP32P3	lncRNA	0.867	1.824	1.824	0.987458	0.043466	Up
448	ENSG00000167548	KMT2D	protein_coding	0.877	1.837	1.837	6.05393	0.043256	Up
236	ENSG00000126016	AMOT	lncRNA	0.884	1.846	1.846	9.46139	0.027689	Up
315	ENSG00000180747	SMG1P3	lncRNA	0.884	1.845	1.845	1.19579	0.033907	Up
490	ENSG00000270641	TSIX	lncRNA	0.895	1.86	1.86	4.28094	0.047046	Up
285	ENSG00000164749	HNF4G	protein_coding	0.918	1.889	1.889	1.31744	0.031356	Up
25	ENSG00000137449	CPEB2	protein_coding	0.923	1.896	1.896	3.80619	0.019239	Up
11	ENSG00000148411	NACC2	protein_coding	0.944	1.924	1.924	4.22786	0.013837	Up
366	ENSG00000152932	RAB3C	protein_coding	0.97	1.959	1.959	1.32286	0.037437	Up
318	ENSG00000122877	EGR2	lncRNA	0.978	1.97	1.97	0.898072	0.03395	Up
7	ENSG00000008735	MAPK8IP2	protein_coding	0.992	1.989	1.989	5.69744	0.010589	Up
503	ENSG00000133863	TEX15	protein_coding	1.006	2.008	2.008	3.34325	0.048467	Up
247	ENSG00000239407	Z68871.1	lncRNA	1.014	2.02	2.02	1.66036	0.028413	Up
477	ENSG00000008056	SYN1	protein_coding	1.031	2.044	2.044	0.0475108	0.04653	Up
438	ENSG00000159409	CELF3	protein_coding	1.038	2.053	2.053	0.192507	0.04252	Up
445	ENSG00000116981	NT5C1A	protein_coding	1.043	2.061	2.061	-0.212494	0.042928	Up
506	ENSG00000236651	DLX2-DT	lncRNA	1.052	2.073	2.073	-0.29852	0.048831	Up
434	ENSG00000079435	LIPE	protein_coding	1.068	2.096	2.096	0.732006	0.042157	Up
513	ENSG00000104728	ARHGEF10	protein_coding	1.078	2.111	2.111	0.427846	0.049945	Up
92	ENSG00000178726	THBD	protein_coding	1.081	2.115	2.115	2.07136	0.022588	Up
458	ENSG00000175591	P2RY2	protein_coding	1.082	2.116	2.116	0.845017	0.04472	Up
238	ENSG00000176406	RIMS2	protein_coding	1.106	2.152	2.152	0.772022	0.028049	Up
6	ENSG00000167619	TMEM145	protein_coding	1.116	2.167	2.167	4.56291	0.0095361	Up
418	ENSG00000261101	AC234775.2	lncRNA	1.136	2.197	2.197	-0.307222	0.041198	Up
257	ENSG00000162924	REL	protein_coding	1.145	2.212	2.212	3.13059	0.03023	Up
161	ENSG00000168143	FAM83B	protein_coding	1.149	2.217	2.217	1.06747	0.02633	Up
470	ENSG00000169429	CXCL8	protein_coding	1.171	2.252	2.252	-0.49746	0.046319	Up
334	ENSG00000288573	AL357079.3	lncRNA	1.2	2.297	2.297	-0.230029	0.035374	Up
266	ENSG00000188167	TMPPE	protein_coding	1.202	2.301	2.301	0.494147	0.030869	Up
279	ENSG00000272405	AL365181.3	lncRNA	1.21	2.314	2.314	0.220526	0.031075	Up
28	ENSG00000144426	NBEAL1	protein_coding	1.216	2.323	2.323	2.64777	0.020574	Up
9	ENSG00000175556	LONRF3	protein_coding	1.229	2.343	2.343	3.73087	0.010618	Up
496	ENSG00000128564	VGF	protein_coding	1.24	2.361	2.361	0.852073	0.047593	Up
158	ENSG00000133124	IRS4	protein_coding	1.256	2.388	2.388	8.66302	0.02633	Up
338	ENSG00000204624	DISP3	protein_coding	1.281	2.43	2.43	0.00915469	0.03567	Up
456	ENSG00000282936	AC004706.3	protein_coding	1.307	2.475	2.475	1.24238	0.044056	Up
2	ENSG00000102003	SYP	protein_coding	1.31	2.48	2.48	5.51787	0.0037631	Up
37	ENSG00000100604	CHGA	protein_coding	1.316	2.49	2.49	1.72981	0.021636	Up
471	ENSG00000089199	CHGB	protein_coding	1.326	2.507	2.507	-0.390472	0.046325	Up
443	ENSG00000101842	VSIG1	protein_coding	1.332	2.517	2.517	-1.0656	0.042895	Up
29	ENSG00000168993	CPLX1	protein_coding	1.334	2.521	2.521	2.84041	0.020574	Up
333	ENSG00000263786	AC022211.1	lncRNA	1.351	2.551	2.551	-0.223727	0.035374	Up
50	ENSG00000164532	TBX20	protein_coding	1.412	2.66	2.66	1.30524	0.021636	Up
49	ENSG00000164061	BSN	protein_coding	1.437	2.707	2.707	3.66976	0.021636	Up
313	ENSG00000103056	SMPD3	lncRNA	1.439	2.711	2.711	-0.707733	0.033901	Up
297	ENSG00000119139	TJP2	protein_coding	1.444	2.721	2.721	0.363878	0.032171	Up
163	ENSG00000281183	NPTN-IT1	lncRNA	1.452	2.736	2.736	1.79337	0.02633	Up
302	ENSG00000277200	AC005696.4	lncRNA	1.455	2.741	2.741	-0.551343	0.032248	Up
53	ENSG00000197106	SLC6A17	protein_coding	1.458	2.748	2.748	1.87628	0.021636	Up
23	ENSG00000108309	RUNDC3A	protein_coding	1.486	2.802	2.802	1.55503	0.019239	Up
336	ENSG00000241484	ARHGAP8	protein_coding	1.499	2.826	2.826	1.46478	0.035626	Up
320	ENSG00000102387	TAF7L	protein_coding	1.505	2.838	2.838	-0.767697	0.033997	Up
349	ENSG00000261247	GOLGA8T	protein_coding	1.542	2.913	2.913	-0.583897	0.035979	Up
3	ENSG00000103723	AP3B2	protein_coding	1.586	3.002	3.002	2.87207	0.0071201	Up
188	ENSG00000080031	PTPRH	protein_coding	1.615	3.064	3.064	0.253241	0.02648	Up
100	ENSG00000187775	DNAH17	protein_coding	1.639	3.113	3.113	1.53512	0.023611	Up
10	ENSG00000135127	BICDL1	lncRNA	1.737	3.333	3.333	2.03392	0.013837	Up
241	ENSG00000176769	TCERG1L	protein_coding	1.743	3.348	3.348	0.292246	0.028144	Up
4	ENSG00000179331	RAB39A	protein_coding	1.874	3.664	3.664	2.70303	0.0071201	Up
45	ENSG00000155265	GOLGA7B	lncRNA	1.912	3.764	3.764	0.360067	0.021636	Up
258	ENSG00000261054	AC036108.2	lncRNA	1.925	3.798	3.798	-1.26152	0.030294	Up
157	ENSG00000125966	MMP24	protein_coding	1.955	3.878	3.878	-0.675361	0.02633	Up
38	ENSG00000104112	SCG3	protein_coding	2.152	4.445	4.445	0.276461	0.021636	Up
198	ENSG00000257315	ZBED6	protein_coding	2.51	5.695	5.695	-1.28149	0.02648	Up

## Sheet: sihnRNPL vs Scramble
Supplementary Data 1. RNA-seq Differential Expression Analysis Report for hnRNP L depleted cells vs WT
	GeneID	GeneName	BioType	log2FoldChange	FoldChange	FoldChangeShow	log2CPM	FDR	Class
322	ENSG00000272944	AC079834.2	lncRNA	-4.035	16.396	10	-0.145421	0.0003376	Down
1	ENSG00000104824	HNRNPL	protein_coding	-3.71	13.087	10	7.84428	6.8982e-11	Down
43	ENSG00000172382	PRSS27	protein_coding	-3.372	10.351	10	0.974962	1.0803e-05	Down
277	ENSG00000116819	TFAP2E	protein_coding	-3.239	9.439	9.439	-0.745158	0.00025804	Down
663	ENSG00000167874	TMEM88	protein_coding	-2.994	7.967	7.967	-1.12241	0.001548	Down
662	ENSG00000119737	GPR75	protein_coding	-2.859	7.257	7.257	-1.12798	0.001548	Down
599	ENSG00000115009	CCL20	protein_coding	-2.804	6.982	6.982	-0.756779	0.0012087	Down
32	ENSG00000170801	HTRA3	protein_coding	-2.693	6.468	6.468	1.74794	9.223e-06	Down
222	ENSG00000176222	ZNF404	protein_coding	-2.634	6.207	6.207	0.271505	0.00017103	Down
270	ENSG00000151651	ADAM8	protein_coding	-2.565	5.916	5.916	-0.159619	0.0002371	Down
821	ENSG00000133246	PRAM1	protein_coding	-2.559	5.892	5.892	-1.26815	0.0032993	Down
774	ENSG00000156966	B3GNT7	protein_coding	-2.53	5.774	5.774	-0.893131	0.0026004	Down
687	ENSG00000262484	CCER2	protein_coding	-2.471	5.543	5.543	-1.15707	0.0017135	Down
735	ENSG00000204428	LY6G5C	protein_coding	-2.422	5.36	5.36	-0.698624	0.0020768	Down
287	ENSG00000167363	FN3K	protein_coding	-2.411	5.32	5.32	-0.0679951	0.00027584	Down
281	ENSG00000272720	AL022322.1	lncRNA	-2.409	5.312	5.312	0.115299	0.00027	Down
211	ENSG00000103269	RHBDL1	protein_coding	-2.403	5.291	5.291	0.08572	0.00015869	Down
888	ENSG00000170835	CEL	protein_coding	-2.401	5.282	5.282	-0.644682	0.0048235	Down
288	ENSG00000177106	EPS8L2	protein_coding	-2.356	5.12	5.12	0.124334	0.00027841	Down
740	ENSG00000223949	ROR1-AS1	lncRNA	-2.35	5.097	5.097	-0.856753	0.0021587	Down
21	ENSG00000272512	AL645608.7	lncRNA	-2.345	5.08	5.08	1.94923	4.3195e-06	Down
723	ENSG00000183479	TREX2	protein_coding	-2.338	5.057	5.057	-0.196793	0.0020108	Down
1145	ENSG00000165935	SMCO2	protein_coding	-2.307	4.948	4.948	-1.2369	0.014279	Down
108	ENSG00000273230	AC102953.2	lncRNA	-2.263	4.8	4.8	1.22315	5.3323e-05	Down
358	ENSG00000198113	TOR4A	protein_coding	-2.24	4.724	4.724	0.198866	0.00038647	Down
47	ENSG00000138061	CYP1B1	protein_coding	-2.233	4.701	4.701	1.72047	1.2225e-05	Down
42	ENSG00000234771	SLC25A25-AS1	lncRNA	-2.192	4.569	4.569	1.59246	1.0562e-05	Down
713	ENSG00000204282	TNRC6C-AS1	lncRNA	-2.191	4.566	4.566	-0.641879	0.0019175	Down
3	ENSG00000013288	MAN2B2	protein_coding	-2.174	4.512	4.512	4.68994	6.5133e-8	Down
560	ENSG00000160117	ANKLE1	protein_coding	-2.136	4.397	4.397	-0.273756	0.0010417	Down
195	ENSG00000170049	KCNAB3	protein_coding	-2.116	4.334	4.334	0.588949	0.0001322	Down
1134	ENSG00000272986	AC009570.1	lncRNA	-2.064	4.181	4.181	-0.961697	0.01395	Down
533	ENSG00000205143	ARID3C	protein_coding	-2.061	4.174	4.174	-0.166486	0.00093393	Down
497	ENSG00000196421	C20orf204	protein_coding	-2.022	4.062	4.062	0.136848	0.00076218	Down
184	ENSG00000129646	QRICH2	protein_coding	-2.021	4.058	4.058	1.15256	0.00011698	Down
2	ENSG00000090054	SPTLC1	protein_coding	-2.016	4.044	4.044	6.52657	5.1523e-8	Down
1231	ENSG00000285407	AL033530.1	lncRNA	-1.991	3.975	3.975	-1.16563	0.019202	Down
36	ENSG00000119681	LTBP2	protein_coding	-1.982	3.951	3.951	2.7076	1.0227e-05	Down
1520	ENSG00000278000	AC139100.2	lncRNA	-1.953	3.871	3.871	-1.50215	0.047592	Down
696	ENSG00000273156	AC124016.2	lncRNA	-1.951	3.866	3.866	-0.282178	0.0018164	Down
223	ENSG00000197558	SSPO	protein_coding	-1.939	3.835	3.835	1.05474	0.00017161	Down
196	ENSG00000204311	PJVK	protein_coding	-1.936	3.827	3.827	0.8423	0.00013309	Down
13	ENSG00000116985	BMP8B	protein_coding	-1.923	3.793	3.793	3.57105	1.5308e-06	Down
689	ENSG00000261578	AP003119.3	lncRNA	-1.914	3.77	3.77	0.393256	0.0017638	Down
936	ENSG00000188620	HMX3	protein_coding	-1.913	3.766	3.766	-1.03925	0.0058042	Down
806	ENSG00000220201	ZGLP1	protein_coding	-1.902	3.737	3.737	-0.762552	0.0030584	Down
1041	ENSG00000260279	AC137932.1	lncRNA	-1.891	3.71	3.71	-1.09593	0.0093634	Down
972	ENSG00000181585	TMIE	protein_coding	-1.87	3.656	3.656	-0.973752	0.0067707	Down
525	ENSG00000168477	TNXB	protein_coding	-1.852	3.609	3.609	0.0849708	0.00090159	Down
1198	ENSG00000169429	CXCL8	protein_coding	-1.837	3.572	3.572	-0.742895	0.016889	Down
791	ENSG00000284747	AL034417.4	lncRNA	-1.836	3.571	3.571	-0.78422	0.0028832	Down
1121	ENSG00000277938	AL035252.3	lncRNA	-1.825	3.544	3.544	-1.16755	0.013202	Down
150	ENSG00000248015	AC005329.1	lncRNA	-1.815	3.52	3.52	1.69623	9.9291e-05	Down
44	ENSG00000160781	PAQR6	protein_coding	-1.81	3.507	3.507	2.34818	1.099e-05	Down
284	ENSG00000125510	OPRL1	protein_coding	-1.782	3.438	3.438	0.670109	0.0002738	Down
974	ENSG00000155093	PTPRN2	protein_coding	-1.771	3.414	3.414	-0.895087	0.006818	Down
876	ENSG00000267397	AC090229.1	lncRNA	-1.765	3.398	3.398	-0.533156	0.0044489	Down
139	ENSG00000130997	POLN	protein_coding	-1.759	3.385	3.385	2.13483	8.7798e-05	Down
28	ENSG00000111664	GNB3	protein_coding	-1.744	3.349	3.349	2.58147	7.855e-06	Down
1190	ENSG00000221953	C1orf229	lncRNA	-1.738	3.337	3.337	-1.13114	0.016406	Down
762	ENSG00000143369	ECM1	protein_coding	-1.731	3.319	3.319	-0.18897	0.0023864	Down
528	ENSG00000237686	AL109615.3	lncRNA	-1.726	3.308	3.308	0.336901	0.00092789	Down
1066	ENSG00000203392	AC105020.1	lncRNA	-1.721	3.297	3.297	-0.960293	0.010181	Down
393	ENSG00000267034	AC010980.2	lncRNA	-1.719	3.292	3.292	0.965778	0.00046563	Down
236	ENSG00000215788	TNFRSF25	protein_coding	-1.714	3.28	3.28	1.22056	0.00018733	Down
1140	ENSG00000274750	HIST1H3E	protein_coding	-1.708	3.267	3.267	-0.261628	0.014108	Down
246	ENSG00000246982	Z84485.1	lncRNA	-1.7	3.25	3.25	1.14931	0.00019497	Down
1024	ENSG00000187026	KRTAP21-2	protein_coding	-1.693	3.233	3.233	-1.24996	0.008907	Down
1239	ENSG00000131981	LGALS3	protein_coding	-1.691	3.229	3.229	-0.935437	0.019687	Down
1016	ENSG00000260296	AC095057.3	lncRNA	-1.689	3.225	3.225	-0.252396	0.0085845	Down
1048	ENSG00000110148	CCKBR	protein_coding	-1.683	3.21	3.21	-1.19722	0.0096193	Down
971	ENSG00000181418	DDN	protein_coding	-1.669	3.18	3.18	-0.627917	0.0067354	Down
1057	ENSG00000173261	PLAC8L1	protein_coding	-1.666	3.173	3.173	-0.992435	0.0098095	Down
6	ENSG00000130119	GNL3L	protein_coding	-1.661	3.163	3.163	5.12466	2.8689e-7	Down
1406	ENSG00000158859	ADAMTS4	protein_coding	-1.657	3.154	3.154	-0.841776	0.032242	Down
1080	ENSG00000272899	ATP6V1FNB	protein_coding	-1.655	3.149	3.149	-1.09341	0.010626	Down
341	ENSG00000259994	AL353796.1	lncRNA	-1.644	3.126	3.126	0.698169	0.0003581	Down
307	ENSG00000143341	HMCN1	protein_coding	-1.632	3.1	3.1	1.32114	0.00030179	Down
207	ENSG00000110628	SLC22A18	protein_coding	-1.631	3.096	3.096	2.02415	0.00014421	Down
532	ENSG00000182685	BRICD5	protein_coding	-1.631	3.096	3.096	0.819823	0.00093393	Down
113	ENSG00000112139	MDGA1	protein_coding	-1.629	3.094	3.094	2.83999	5.9051e-05	Down
1144	ENSG00000179698	WDR97	protein_coding	-1.623	3.079	3.079	-1.29427	0.014246	Down
1276	ENSG00000151967	SCHIP1	protein_coding	-1.615	3.063	3.063	-1.10165	0.021985	Down
1118	ENSG00000272688	AP005329.3	lncRNA	-1.609	3.05	3.05	-1.05571	0.012778	Down
4	ENSG00000052802	MSMO1	protein_coding	-1.588	3.006	3.006	6.18183	2.2908e-7	Down
630	ENSG00000163354	DCST2	protein_coding	-1.586	3.001	3.001	0.126882	0.0013813	Down
9	ENSG00000169992	NLGN2	protein_coding	-1.584	2.998	2.998	6.22959	9.9637e-7	Down
241	ENSG00000078081	LAMP3	protein_coding	-1.583	2.995	2.995	1.73379	0.00019098	Down
24	ENSG00000110237	ARHGEF17	protein_coding	-1.57	2.969	2.969	3.34828	5.0563e-06	Down
848	ENSG00000147166	ITGB1BP2	protein_coding	-1.564	2.956	2.956	-0.0871843	0.0040412	Down
333	ENSG00000277534	AC007996.1	lncRNA	-1.563	2.954	2.954	1.71946	0.00035076	Down
769	ENSG00000259985	AC017100.1	lncRNA	-1.56	2.948	2.948	-0.212809	0.0025289	Down
51	ENSG00000022567	SLC45A4	protein_coding	-1.55	2.928	2.928	3.23895	1.251e-05	Down
984	ENSG00000196440	ARMCX4	protein_coding	-1.548	2.923	2.923	0.188053	0.0073914	Down
569	ENSG00000166105	GLB1L3	protein_coding	-1.546	2.92	2.92	1.42536	0.0010933	Down
273	ENSG00000203930	LINC00632	lncRNA	-1.534	2.896	2.896	2.03081	0.00024948	Down
402	ENSG00000218510	LINC00339	lncRNA	-1.534	2.895	2.895	0.958258	0.00048149	Down
1077	ENSG00000278384	AL354822.1	protein_coding	-1.533	2.894	2.894	-0.0670044	0.010447	Down
77	ENSG00000166341	DCHS1	protein_coding	-1.528	2.884	2.884	2.55119	2.4801e-05	Down
426	ENSG00000134256	CD101	protein_coding	-1.528	2.884	2.884	1.22204	0.00052815	Down
585	ENSG00000224420	ADM5	protein_coding	-1.526	2.879	2.879	0.613033	0.0011304	Down
164	ENSG00000233639	PANTR1	lncRNA	-1.523	2.874	2.874	1.91544	0.00010855	Down
11	ENSG00000168792	ABHD15	protein_coding	-1.506	2.84	2.84	4.17234	1.5111e-06	Down
785	ENSG00000153303	FRMD1	protein_coding	-1.504	2.836	2.836	1.26994	0.0027836	Down
1097	ENSG00000173991	TCAP	protein_coding	-1.5	2.828	2.828	0.0341532	0.011521	Down
807	ENSG00000285796	AL162458.1	lncRNA	-1.495	2.818	2.818	0.245416	0.0030584	Down
1172	ENSG00000275591	XKR5	protein_coding	-1.488	2.804	2.804	-0.808359	0.015678	Down
784	ENSG00000163141	BNIPL	protein_coding	-1.484	2.797	2.797	-0.145137	0.0027359	Down
406	ENSG00000170775	GPR37	protein_coding	-1.483	2.796	2.796	0.939188	0.00049823	Down
359	ENSG00000126562	WNK4	protein_coding	-1.473	2.775	2.775	1.45295	0.000391	Down
269	ENSG00000115594	IL1R1	protein_coding	-1.468	2.767	2.767	1.5093	0.0002371	Down
833	ENSG00000203499	IQANK1	protein_coding	-1.468	2.767	2.767	0.720063	0.0036295	Down
665	ENSG00000140465	CYP1A1	protein_coding	-1.458	2.748	2.748	1.18811	0.0015545	Down
1278	ENSG00000277959	AL162274.2	lncRNA	-1.457	2.746	2.746	-1.00653	0.022177	Down
1147	ENSG00000275964	AL355001.2	lncRNA	-1.45	2.733	2.733	-0.328982	0.014301	Down
102	ENSG00000152926	ZNF117	protein_coding	-1.449	2.73	2.73	2.39995	4.6257e-05	Down
1466	ENSG00000205129	C4orf47	protein_coding	-1.437	2.707	2.707	-0.896866	0.039226	Down
810	ENSG00000182324	KCNJ14	protein_coding	-1.435	2.704	2.704	0.605783	0.0031072	Down
10	ENSG00000198911	SREBF2	protein_coding	-1.432	2.698	2.698	7.59588	1.3296e-06	Down
1337	ENSG00000180113	TDRD6	protein_coding	-1.432	2.697	2.697	-0.242083	0.026255	Down
523	ENSG00000102886	GDPD3	protein_coding	-1.429	2.692	2.692	0.818895	0.00089724	Down
1191	ENSG00000267666	AC004156.1	lncRNA	-1.429	2.693	2.693	-0.352377	0.016421	Down
1250	ENSG00000163734	CXCL3	protein_coding	-1.42	2.675	2.675	-0.566764	0.020555	Down
587	ENSG00000181773	GPR3	protein_coding	-1.417	2.67	2.67	0.457479	0.0011533	Down
1176	ENSG00000269938	AC068790.2	lncRNA	-1.414	2.665	2.665	-1.05289	0.015921	Down
5	ENSG00000067064	IDI1	protein_coding	-1.409	2.655	2.655	6.92654	2.8689e-7	Down
571	ENSG00000135502	SLC26A10	protein_coding	-1.399	2.638	2.638	1.73647	0.0011073	Down
14	ENSG00000143891	GALM	protein_coding	-1.396	2.632	2.632	4.58809	1.5308e-06	Down
1119	ENSG00000242265	PEG10	protein_coding	-1.394	2.629	2.629	-0.661084	0.012865	Down
1489	ENSG00000275560	AC008115.3	lncRNA	-1.383	2.608	2.608	-1.27847	0.043264	Down
471	ENSG00000089847	ANKRD24	protein_coding	-1.381	2.605	2.605	1.63475	0.00065012	Down
216	ENSG00000114841	DNAH1	protein_coding	-1.38	2.603	2.603	2.03924	0.00016615	Down
1468	ENSG00000128271	ADORA2A	protein_coding	-1.379	2.602	2.602	-1.25414	0.039642	Down
8	ENSG00000112972	HMGCS1	protein_coding	-1.378	2.6	2.6	7.07449	8.1847e-7	Down
1323	ENSG00000166922	SCG5	protein_coding	-1.378	2.6	2.6	-0.955733	0.025446	Down
1498	ENSG00000267365	KCNJ2-AS1	lncRNA	-1.373	2.59	2.59	-1.0833	0.044244	Down
967	ENSG00000242220	TCP10L	protein_coding	-1.367	2.58	2.58	0.45529	0.006675	Down
1165	ENSG00000104901	DKKL1	protein_coding	-1.367	2.58	2.58	-0.583204	0.015254	Down
1020	ENSG00000255142	AP006621.2	lncRNA	-1.366	2.578	2.578	0.112586	0.0087043	Down
97	ENSG00000174327	SLC16A13	protein_coding	-1.359	2.565	2.565	2.86221	3.9104e-05	Down
1303	ENSG00000277954	AC092376.2	lncRNA	-1.358	2.563	2.563	-0.00956561	0.023923	Down
547	ENSG00000117480	FAAH	protein_coding	-1.357	2.561	2.561	1.69031	0.0010199	Down
114	ENSG00000250067	YJEFN3	protein_coding	-1.35	2.549	2.549	3.76689	5.9051e-05	Down
1152	ENSG00000147036	LANCL3	protein_coding	-1.345	2.54	2.54	-0.568213	0.014519	Down
177	ENSG00000286169	AHRR	protein_coding	-1.332	2.517	2.517	2.52394	0.00011393	Down
669	ENSG00000138792	ENPEP	protein_coding	-1.327	2.508	2.508	0.960867	0.0015662	Down
1378	ENSG00000267940	AC022762.2	lncRNA	-1.326	2.507	2.507	-0.529146	0.029907	Down
29	ENSG00000118276	B4GALT6	protein_coding	-1.321	2.498	2.498	4.44966	7.9231e-06	Down
722	ENSG00000142632	ARHGEF19	protein_coding	-1.321	2.498	2.498	1.04443	0.0020108	Down
1235	ENSG00000274080	AC005089.1	lncRNA	-1.318	2.493	2.493	-0.661099	0.019304	Down
218	ENSG00000188315	C3orf62	protein_coding	-1.316	2.49	2.49	2.11832	0.00017072	Down
7	ENSG00000088930	XRN2	protein_coding	-1.314	2.486	2.486	7.02237	3.911e-7	Down
210	ENSG00000117643	MAN1C1	protein_coding	-1.313	2.484	2.484	2.22526	0.00015214	Down
817	ENSG00000151006	PRSS53	protein_coding	-1.313	2.485	2.485	0.852043	0.0032802	Down
1533	ENSG00000100918	REC8	protein_coding	-1.312	2.482	2.482	-0.845833	0.049606	Down
1108	ENSG00000259775	AL138976.2	lncRNA	-1.31	2.48	2.48	-0.120967	0.011981	Down
1344	ENSG00000179761	PIPOX	protein_coding	-1.31	2.48	2.48	-0.678006	0.026878	Down
35	ENSG00000077943	ITGA8	protein_coding	-1.308	2.475	2.475	3.61081	1.0227e-05	Down
827	ENSG00000270175	AC023509.3	lncRNA	-1.307	2.475	2.475	0.714849	0.0034297	Down
1025	ENSG00000257718	CPNE8-AS1	lncRNA	-1.307	2.475	2.475	-0.281348	0.0089377	Down
1109	ENSG00000222009	BTBD19	protein_coding	-1.301	2.464	2.464	-0.323865	0.011992	Down
776	ENSG00000130653	PNPLA7	protein_coding	-1.3	2.463	2.463	1.04207	0.0026055	Down
383	ENSG00000244165	P2RY11	protein_coding	-1.299	2.461	2.461	1.66591	0.00042231	Down
1236	ENSG00000106258	CYP3A5	protein_coding	-1.299	2.461	2.461	-0.750114	0.019323	Down
71	ENSG00000204682	CASC10	protein_coding	-1.291	2.446	2.446	3.2103	2.1693e-05	Down
1009	ENSG00000161381	PLXDC1	protein_coding	-1.29	2.445	2.445	0.260412	0.0083126	Down
1450	ENSG00000129167	TPH1	protein_coding	-1.289	2.443	2.443	-0.95052	0.036479	Down
321	ENSG00000264112	AC015813.1	lncRNA	-1.285	2.436	2.436	2.58127	0.0003376	Down
291	ENSG00000272872	AP000525.1	lncRNA	-1.284	2.436	2.436	1.62953	0.0002869	Down
1028	ENSG00000270977	AC015849.5	lncRNA	-1.283	2.433	2.433	0.737448	0.009085	Down
1129	ENSG00000272983	AL117339.4	lncRNA	-1.28	2.428	2.428	-0.112822	0.013806	Down
272	ENSG00000146094	DOK3	protein_coding	-1.279	2.426	2.426	2.16077	0.00024335	Down
129	ENSG00000129946	SHC2	protein_coding	-1.275	2.421	2.421	2.6611	7.7003e-05	Down
489	ENSG00000196074	SYCP2	protein_coding	-1.273	2.416	2.416	2.07362	0.00071765	Down
868	ENSG00000149575	SCN2B	protein_coding	-1.273	2.416	2.416	0.382048	0.004351	Down
1064	ENSG00000263711	AC079062.1	lncRNA	-1.27	2.412	2.412	0.0320617	0.0099203	Down
551	ENSG00000258839	MC1R	protein_coding	-1.266	2.405	2.405	0.993802	0.0010365	Down
1092	ENSG00000173208	ABCD2	protein_coding	-1.266	2.405	2.405	-0.555919	0.011434	Down
1340	ENSG00000277399	GPR179	protein_coding	-1.263	2.4	2.4	-0.949046	0.026557	Down
1379	ENSG00000253958	CLDN23	protein_coding	-1.262	2.398	2.398	-0.626532	0.030177	Down
902	ENSG00000228526	MIR34AHG	lncRNA	-1.258	2.392	2.392	0.445032	0.0050374	Down
1285	ENSG00000261168	AL592424.1	lncRNA	-1.25	2.378	2.378	-0.629753	0.022691	Down
58	ENSG00000149639	SOGA1	protein_coding	-1.246	2.371	2.371	4.13626	1.4999e-05	Down
200	ENSG00000078487	ZCWPW1	protein_coding	-1.244	2.369	2.369	2.38241	0.00013401	Down
84	ENSG00000172878	METAP1D	protein_coding	-1.243	2.368	2.368	3.51055	3.0818e-05	Down
1012	ENSG00000284874	AC000093.1	protein_coding	-1.242	2.364	2.364	-0.436639	0.008352	Down
18	ENSG00000104549	SQLE	protein_coding	-1.241	2.364	2.364	8.3725	3.8006e-06	Down
20	ENSG00000204569	PPP1R10	protein_coding	-1.235	2.354	2.354	5.56867	4.3195e-06	Down
1148	ENSG00000188051	TMEM221	protein_coding	-1.232	2.348	2.348	-0.4354	0.014307	Down
1510	ENSG00000234828	IQCM	protein_coding	-1.23	2.346	2.346	-1.35177	0.046182	Down
1261	ENSG00000091137	SLC26A4	protein_coding	-1.229	2.344	2.344	-0.618882	0.021092	Down
688	ENSG00000173175	ADCY5	protein_coding	-1.227	2.34	2.34	2.06982	0.0017267	Down
1408	ENSG00000196335	STK31	protein_coding	-1.227	2.341	2.341	-1.08037	0.032263	Down
446	ENSG00000146021	KLHL3	protein_coding	-1.224	2.336	2.336	1.85054	0.00057643	Down
978	ENSG00000253669	GASAL1	lncRNA	-1.224	2.336	2.336	0.112342	0.0071931	Down
1312	ENSG00000204950	LRRC10B	protein_coding	-1.223	2.335	2.335	-0.123468	0.024299	Down
1128	ENSG00000004838	ZMYND10	protein_coding	-1.214	2.319	2.319	-0.159009	0.01378	Down
781	ENSG00000259953	AL138756.1	lncRNA	-1.211	2.315	2.315	0.878786	0.0026833	Down
1217	ENSG00000158055	GRHL3	protein_coding	-1.211	2.315	2.315	-0.38324	0.018154	Down
1485	ENSG00000258674	AC011448.1	protein_coding	-1.21	2.314	2.314	-0.48057	0.042497	Down
23	ENSG00000143801	PSEN2	protein_coding	-1.208	2.31	2.31	4.64925	4.9366e-06	Down
1083	ENSG00000188766	SPRED3	protein_coding	-1.208	2.31	2.31	0.511585	0.010898	Down
1202	ENSG00000276180	HIST1H4I	protein_coding	-1.205	2.305	2.305	-0.686476	0.017115	Down
1291	ENSG00000224383	PRR29	protein_coding	-1.205	2.305	2.305	-0.88944	0.023087	Down
1033	ENSG00000125384	PTGER2	protein_coding	-1.2	2.298	2.298	0.599488	0.009208	Down
19	ENSG00000152767	FARP1	protein_coding	-1.196	2.291	2.291	5.60657	4.3195e-06	Down
564	ENSG00000135205	CCDC146	protein_coding	-1.195	2.289	2.289	1.40997	0.0010775	Down
1493	ENSG00000164287	CDC20B	protein_coding	-1.195	2.289	2.289	-1.11897	0.043862	Down
881	ENSG00000229980	TOB1-AS1	lncRNA	-1.191	2.282	2.282	0.915892	0.0045312	Down
1494	ENSG00000274897	PANO1	protein_coding	-1.191	2.284	2.284	-1.09256	0.043933	Down
872	ENSG00000262454	MIR193BHG	lncRNA	-1.19	2.281	2.281	0.597869	0.0044173	Down
527	ENSG00000185522	LMNTD2	protein_coding	-1.188	2.279	2.279	1.61953	0.00092481	Down
441	ENSG00000165548	TMEM63C	protein_coding	-1.184	2.272	2.272	3.0855	0.00057142	Down
647	ENSG00000261167	AC107027.3	lncRNA	-1.183	2.27	2.27	1.2617	0.0014887	Down
174	ENSG00000111087	GLI1	protein_coding	-1.181	2.268	2.268	2.53676	0.0001138	Down
545	ENSG00000198108	CHSY3	protein_coding	-1.18	2.266	2.266	1.71675	0.0010129	Down
323	ENSG00000179406	LINC00174	lncRNA	-1.178	2.263	2.263	2.03775	0.00033924	Down
970	ENSG00000230454	U73166.1	lncRNA	-1.176	2.259	2.259	0.382275	0.0067303	Down
877	ENSG00000237357	BX088651.4	lncRNA	-1.175	2.258	2.258	0.430828	0.0044499	Down
950	ENSG00000259488	AC023355.1	lncRNA	-1.175	2.258	2.258	0.358186	0.0062753	Down
995	ENSG00000154556	SORBS2	protein_coding	-1.175	2.257	2.257	0.180275	0.0077707	Down
973	ENSG00000167723	TRPV3	protein_coding	-1.174	2.257	2.257	0.346928	0.0068172	Down
1457	ENSG00000111799	COL12A1	protein_coding	-1.174	2.257	2.257	-0.0687327	0.037654	Down
1373	ENSG00000240583	AQP1	protein_coding	-1.173	2.256	2.256	-0.848424	0.029599	Down
405	ENSG00000262877	AC110285.2	lncRNA	-1.168	2.246	2.246	2.31953	0.00049718	Down
1487	ENSG00000261390	MAFTRR	lncRNA	-1.168	2.247	2.247	-0.92398	0.042698	Down
363	ENSG00000185567	AHNAK2	protein_coding	-1.166	2.244	2.244	2.57661	0.00039381	Down
251	ENSG00000160602	AC010761.1	protein_coding	-1.159	2.233	2.233	2.71142	0.00020482	Down
1313	ENSG00000235023	AP001626.1	lncRNA	-1.159	2.233	2.233	0.235276	0.024319	Down
1199	ENSG00000138080	EMILIN1	protein_coding	-1.157	2.229	2.229	-0.334509	0.016921	Down
340	ENSG00000162745	OLFML2B	protein_coding	-1.156	2.228	2.228	2.37409	0.0003581	Down
765	ENSG00000261342	AC006538.1	lncRNA	-1.156	2.229	2.229	0.989354	0.0024298	Down
182	ENSG00000121931	LRIF1	protein_coding	-1.155	2.227	2.227	3.67122	0.00011678	Down
57	ENSG00000064687	ABCA7	protein_coding	-1.154	2.225	2.225	4.42171	1.4384e-05	Down
830	ENSG00000168621	GDNF	protein_coding	-1.152	2.222	2.222	0.793353	0.0034819	Down
1274	ENSG00000128482	RNF112	protein_coding	-1.149	2.218	2.218	0.183281	0.021625	Down
1115	ENSG00000177335	C8orf31	lncRNA	-1.146	2.213	2.213	-0.239986	0.012646	Down
1011	ENSG00000075673	ATP12A	protein_coding	-1.144	2.21	2.21	0.450447	0.0083385	Down
1349	ENSG00000274290	HIST1H2BE	protein_coding	-1.143	2.208	2.208	-0.129353	0.02718	Down
982	ENSG00000043591	ADRB1	protein_coding	-1.142	2.206	2.206	0.0147655	0.0072414	Down
160	ENSG00000177098	SCN4B	protein_coding	-1.14	2.204	2.204	2.7194	0.00010444	Down
1027	ENSG00000224975	INE1	lncRNA	-1.139	2.202	2.202	0.0115039	0.0090554	Down
1240	ENSG00000156711	MAPK13	protein_coding	-1.138	2.201	2.201	0.383233	0.019734	Down
40	ENSG00000186318	BACE1	protein_coding	-1.137	2.2	2.2	4.19511	1.0227e-05	Down
1264	ENSG00000015520	NPC1L1	protein_coding	-1.137	2.2	2.2	-0.419479	0.021178	Down
792	ENSG00000177455	CD19	protein_coding	-1.136	2.198	2.198	1.04327	0.0028873	Down
983	ENSG00000168970	JMJD7-PLA2G4B	protein_coding	-1.136	2.197	2.197	0.308048	0.0072414	Down
1352	ENSG00000272791	AC073389.3	lncRNA	-1.136	2.197	2.197	-0.701515	0.027472	Down
1356	ENSG00000260325	HSPB9	protein_coding	-1.136	2.198	2.198	-0.384015	0.02784	Down
562	ENSG00000177406	AC021054.1	lncRNA	-1.135	2.196	2.196	1.47322	0.0010733	Down
366	ENSG00000132016	C19orf57	protein_coding	-1.132	2.192	2.192	2.26976	0.00039742	Down
724	ENSG00000249641	HOXC13-AS	lncRNA	-1.132	2.192	2.192	1.15424	0.0020295	Down
153	ENSG00000164318	EGFLAM	protein_coding	-1.129	2.188	2.188	2.82857	0.00010067	Down
86	ENSG00000113273	ARSB	protein_coding	-1.128	2.185	2.185	3.90023	3.1306e-05	Down
676	ENSG00000230797	YY2	protein_coding	-1.128	2.186	2.186	1.57878	0.0016151	Down
504	ENSG00000175048	ZDHHC14	protein_coding	-1.126	2.182	2.182	2.50141	0.00078397	Down
1370	ENSG00000121207	LRAT	protein_coding	-1.125	2.181	2.181	-0.761995	0.029377	Down
1258	ENSG00000092295	TGM1	protein_coding	-1.124	2.179	2.179	-0.204817	0.021039	Down
763	ENSG00000142675	CNKSR1	protein_coding	-1.123	2.178	2.178	0.930604	0.0023886	Down
31	ENSG00000113161	HMGCR	protein_coding	-1.122	2.177	2.177	6.97211	9.223e-06	Down
72	ENSG00000189180	ZNF33A	protein_coding	-1.121	2.176	2.176	4.86041	2.3637e-05	Down
667	ENSG00000149591	TAGLN	protein_coding	-1.121	2.175	2.175	1.26069	0.0015644	Down
1452	ENSG00000274220	AC009163.6	lncRNA	-1.121	2.175	2.175	-0.925222	0.036922	Down
844	ENSG00000181619	GPR135	protein_coding	-1.117	2.169	2.169	0.845796	0.0040046	Down
56	ENSG00000169762	TAPT1	protein_coding	-1.116	2.167	2.167	4.31962	1.4135e-05	Down
176	ENSG00000148600	CDHR1	protein_coding	-1.114	2.165	2.165	3.45569	0.0001138	Down
655	ENSG00000242861	AL591895.1	lncRNA	-1.113	2.163	2.163	1.27793	0.00152	Down
958	ENSG00000196787	HIST1H2AG	protein_coding	-1.113	2.163	2.163	0.910339	0.0064591	Down
608	ENSG00000152092	ASTN1	protein_coding	-1.105	2.151	2.151	1.44089	0.0012433	Down
1055	ENSG00000135318	NT5E	protein_coding	-1.105	2.152	2.152	0.544318	0.0097723	Down
1205	ENSG00000123999	INHA	protein_coding	-1.105	2.151	2.151	-0.0992914	0.017274	Down
566	ENSG00000272977	AL008721.2	lncRNA	-1.103	2.149	2.149	1.45646	0.0010793	Down
657	ENSG00000155957	TMBIM4	protein_coding	-1.102	2.146	2.146	1.8554	0.0015252	Down
138	ENSG00000089057	SLC23A2	protein_coding	-1.101	2.145	2.145	5.61606	8.7798e-05	Down
38	ENSG00000153214	TMEM87B	protein_coding	-1.099	2.141	2.141	4.91723	1.0227e-05	Down
1464	ENSG00000177984	LCN15	protein_coding	-1.096	2.137	2.137	-0.569808	0.038543	Down
334	ENSG00000162669	HFM1	protein_coding	-1.093	2.134	2.134	2.04018	0.00035555	Down
120	ENSG00000088881	EBF4	protein_coding	-1.092	2.131	2.131	3.74654	6.1281e-05	Down
1096	ENSG00000272696	AL359091.4	lncRNA	-1.091	2.13	2.13	0.127239	0.011476	Down
124	ENSG00000143353	LYPLAL1	protein_coding	-1.088	2.126	2.126	3.40393	7.0342e-05	Down
37	ENSG00000148943	LIN7C	protein_coding	-1.087	2.124	2.124	4.37691	1.0227e-05	Down
1509	ENSG00000155066	PROM2	protein_coding	-1.087	2.125	2.125	-0.757801	0.045814	Down
582	ENSG00000204305	AGER	protein_coding	-1.086	2.123	2.123	1.4162	0.0011196	Down
90	ENSG00000166033	HTRA1	protein_coding	-1.083	2.119	2.119	3.83757	3.1344e-05	Down
178	ENSG00000179104	TMTC2	protein_coding	-1.083	2.118	2.118	3.38645	0.00011462	Down
629	ENSG00000154153	RETREG1	protein_coding	-1.082	2.117	2.117	2.44436	0.0013813	Down
1391	ENSG00000251131	AC025171.3	lncRNA	-1.082	2.117	2.117	-0.385105	0.031079	Down
290	ENSG00000104899	AMH	protein_coding	-1.081	2.115	2.115	3.45181	0.00028368	Down
1122	ENSG00000102890	ELMO3	protein_coding	-1.078	2.112	2.112	0.286745	0.013215	Down
362	ENSG00000157214	STEAP2	protein_coding	-1.073	2.104	2.104	3.51806	0.00039349	Down
1010	ENSG00000273391	AC083880.1	lncRNA	-1.071	2.1	2.1	0.493138	0.0083328	Down
1495	ENSG00000250397	AP006623.1	lncRNA	-1.07	2.099	2.099	-1.16741	0.043937	Down
27	ENSG00000140564	FURIN	protein_coding	-1.066	2.094	2.094	6.55521	5.4279e-06	Down
1387	ENSG00000155011	DKK2	protein_coding	-1.066	2.093	2.093	-0.506712	0.030443	Down
692	ENSG00000182747	SLC35D3	protein_coding	-1.062	2.089	2.089	1.5228	0.0017959	Down
709	ENSG00000176387	HSD11B2	protein_coding	-1.061	2.087	2.087	1.64071	0.0018904	Down
403	ENSG00000262580	AC087741.1	lncRNA	-1.06	2.085	2.085	2.21153	0.00048149	Down
643	ENSG00000188818	ZDHHC11	protein_coding	-1.06	2.085	2.085	1.91861	0.0014654	Down
110	ENSG00000110427	KIAA1549L	protein_coding	-1.059	2.083	2.083	3.87804	5.5763e-05	Down
966	ENSG00000272669	AL021707.6	lncRNA	-1.059	2.084	2.084	0.661981	0.0066746	Down
98	ENSG00000204217	BMPR2	protein_coding	-1.058	2.082	2.082	5.73585	4.2808e-05	Down
1139	ENSG00000138675	FGF5	protein_coding	-1.056	2.08	2.08	0.366321	0.014076	Down
67	ENSG00000130714	POMT1	protein_coding	-1.055	2.078	2.078	5.47427	2.1441e-05	Down
828	ENSG00000186056	MATN1-AS1	lncRNA	-1.053	2.075	2.075	1.43838	0.0034332	Down
1294	ENSG00000178440	LINC00843	lncRNA	-1.05	2.071	2.071	0.196677	0.023435	Down
1308	ENSG00000248774	AC097534.1	lncRNA	-1.05	2.07	2.07	-0.279814	0.023924	Down
1021	ENSG00000258701	LINC00638	lncRNA	-1.049	2.069	2.069	0.600248	0.0088334	Down
143	ENSG00000156140	ADAMTS3	protein_coding	-1.045	2.064	2.064	3.84032	9.4399e-05	Down
594	ENSG00000164171	ITGA2	protein_coding	-1.045	2.063	2.063	3.29369	0.0011692	Down
716	ENSG00000186567	CEACAM19	protein_coding	-1.045	2.063	2.063	2.15724	0.0019504	Down
250	ENSG00000185760	KCNQ5	protein_coding	-1.043	2.06	2.06	3.29535	0.00020253	Down
413	ENSG00000141753	IGFBP4	protein_coding	-1.042	2.059	2.059	2.10317	0.00050167	Down
1326	ENSG00000247679	AC139795.2	lncRNA	-1.042	2.059	2.059	-0.380395	0.025459	Down
62	ENSG00000114021	NIT2	protein_coding	-1.038	2.054	2.054	4.66662	1.5523e-05	Down
1529	ENSG00000254122	PCDHGB7	protein_coding	-1.035	2.05	2.05	-0.737633	0.0493	Down
777	ENSG00000165731	RET	protein_coding	-1.034	2.048	2.048	1.96229	0.0026322	Down
1141	ENSG00000158246	TENT5B	protein_coding	-1.034	2.047	2.047	0.40057	0.014184	Down
370	ENSG00000064547	LPAR2	protein_coding	-1.032	2.045	2.045	2.54084	0.00041481	Down
659	ENSG00000115257	PCSK4	protein_coding	-1.032	2.045	2.045	2.48713	0.0015397	Down
137	ENSG00000118762	PKD2	protein_coding	-1.031	2.043	2.043	4.42545	8.682e-05	Down
78	ENSG00000135677	GNS	protein_coding	-1.03	2.042	2.042	6.1304	2.6045e-05	Down
745	ENSG00000006283	CACNA1G	protein_coding	-1.029	2.041	2.041	1.30675	0.0022088	Down
80	ENSG00000164930	FZD6	protein_coding	-1.028	2.04	2.04	4.42803	2.7016e-05	Down
962	ENSG00000196605	ZNF846	protein_coding	-1.028	2.039	2.039	0.69573	0.0065247	Down
624	ENSG00000109063	MYH3	protein_coding	-1.023	2.033	2.033	1.83939	0.001372	Down
1483	ENSG00000205560	CPT1B	protein_coding	-1.021	2.03	2.03	-0.82453	0.042343	Down
1355	ENSG00000197813	AC011450.1	lncRNA	-1.019	2.026	2.026	-0.0298101	0.02784	Down
1435	ENSG00000165695	AK8	protein_coding	-1.019	2.026	2.026	-0.0194284	0.034777	Down
542	ENSG00000169084	DHRSX	protein_coding	-1.017	2.024	2.024	2.31765	0.00099167	Down
1415	ENSG00000260236	AC099778.1	lncRNA	-1.015	2.021	2.021	0.192984	0.03263	Down
1438	ENSG00000197093	GAL3ST4	protein_coding	-1.014	2.019	2.019	-0.449833	0.035151	Down
994	ENSG00000139567	ACVRL1	protein_coding	-1.013	2.018	2.018	0.405655	0.0077633	Down
344	ENSG00000151690	MFSD6	protein_coding	-1.01	2.013	2.013	2.75344	0.00036673	Down
756	ENSG00000049769	PPP1R3F	protein_coding	-1.01	2.014	2.014	1.51083	0.002315	Down
54	ENSG00000196693	ZNF33B	protein_coding	-1.007	2.01	2.01	5.04056	1.2947e-05	Down
853	ENSG00000007314	SCN4A	protein_coding	-1.007	2.01	2.01	1.99317	0.004147	Down
1517	ENSG00000250986	LINC02600	lncRNA	-1.005	2.006	2.006	-0.89029	0.046962	Down
760	ENSG00000131471	AOC3	protein_coding	-1.003	2.004	2.004	1.3996	0.00235	Down
486	ENSG00000103227	LMF1	protein_coding	-1.002	2.003	2.003	2.18767	0.0007075	Down
1436	ENSG00000184441	AP001062.1	lncRNA	-1	2	2	-0.371203	0.03498	Down
63	ENSG00000130164	LDLR	protein_coding	-0.999	1.999	1.999	5.89056	1.7313e-05	Down
1131	ENSG00000166448	TMEM130	protein_coding	-0.999	1.998	1.998	0.543005	0.013842	Down
87	ENSG00000079215	SLC1A3	protein_coding	-0.997	1.996	1.996	6.02562	3.1344e-05	Down
133	ENSG00000049323	LTBP1	protein_coding	-0.997	1.996	1.996	5.73936	8.3949e-05	Down
159	ENSG00000115232	ITGA4	protein_coding	-0.996	1.994	1.994	3.99836	0.0001035	Down
1389	ENSG00000164128	NPY1R	protein_coding	-0.996	1.994	1.994	-0.361674	0.030635	Down
1314	ENSG00000148848	ADAM12	protein_coding	-0.995	1.993	1.993	-0.269834	0.024331	Down
1290	ENSG00000127329	PTPRB	protein_coding	-0.994	1.992	1.992	-0.094418	0.022998	Down
1287	ENSG00000164743	C8orf48	protein_coding	-0.993	1.99	1.99	0.346378	0.022781	Down
103	ENSG00000162144	CYB561A3	protein_coding	-0.992	1.989	1.989	3.76282	4.6257e-05	Down
1185	ENSG00000240053	LY6G5B	protein_coding	-0.992	1.989	1.989	-0.0648019	0.016226	Down
92	ENSG00000172379	ARNT2	protein_coding	-0.989	1.984	1.984	4.03337	3.2699e-05	Down
865	ENSG00000198932	GPRASP1	protein_coding	-0.987	1.982	1.982	0.955018	0.0042995	Down
121	ENSG00000108379	WNT3	protein_coding	-0.984	1.978	1.978	3.51496	6.1281e-05	Down
389	ENSG00000213199	ASIC3	protein_coding	-0.984	1.978	1.978	2.77199	0.0004483	Down
913	ENSG00000117425	PTCH2	protein_coding	-0.984	1.978	1.978	0.92095	0.0051884	Down
1063	ENSG00000259642	ST20-AS1	lncRNA	-0.983	1.977	1.977	0.537723	0.0099203	Down
1414	ENSG00000156218	ADAMTSL3	protein_coding	-0.983	1.976	1.976	-0.168015	0.03263	Down
889	ENSG00000272145	NFYC-AS1	lncRNA	-0.981	1.974	1.974	0.876144	0.0048984	Down
1146	ENSG00000269918	AF131215.6	lncRNA	-0.981	1.974	1.974	0.511965	0.014279	Down
961	ENSG00000281912	LINC01144	lncRNA	-0.979	1.971	1.971	1.01931	0.0065189	Down
838	ENSG00000089091	DZANK1	protein_coding	-0.977	1.968	1.968	1.20886	0.0038674	Down
858	ENSG00000138380	CARF	protein_coding	-0.977	1.968	1.968	1.69083	0.0041578	Down
658	ENSG00000012171	SEMA3B	protein_coding	-0.976	1.967	1.967	1.91338	0.0015264	Down
944	ENSG00000260852	FBXL19-AS1	lncRNA	-0.974	1.964	1.964	1.899	0.0059839	Down
935	ENSG00000182326	C1S	protein_coding	-0.973	1.963	1.963	0.908992	0.0057626	Down
1322	ENSG00000008516	MMP25	protein_coding	-0.973	1.962	1.962	0.311668	0.025389	Down
39	ENSG00000164332	UBLCP1	protein_coding	-0.972	1.962	1.962	5.32456	1.0227e-05	Down
884	ENSG00000172638	EFEMP2	protein_coding	-0.972	1.962	1.962	1.21872	0.0047252	Down
231	ENSG00000144935	TRPC1	protein_coding	-0.97	1.959	1.959	4.0787	0.00017809	Down
890	ENSG00000235531	MSC-AS1	lncRNA	-0.967	1.955	1.955	1.38131	0.0049041	Down
1531	ENSG00000143217	NECTIN4	protein_coding	-0.967	1.954	1.954	0.0485796	0.04943	Down
641	ENSG00000130270	ATP8B3	protein_coding	-0.961	1.947	1.947	2.0233	0.0014617	Down
255	ENSG00000120915	EPHX2	protein_coding	-0.96	1.946	1.946	3.41627	0.00021204	Down
112	ENSG00000105419	MEIS3	protein_coding	-0.959	1.945	1.945	4.82905	5.9051e-05	Down
1195	ENSG00000281026	N4BP2L2-IT2	lncRNA	-0.957	1.941	1.941	1.61988	0.016741	Down
1262	ENSG00000069696	DRD4	protein_coding	-0.957	1.941	1.941	0.458981	0.021173	Down
757	ENSG00000138131	LOXL4	protein_coding	-0.956	1.939	1.939	1.71631	0.0023296	Down
50	ENSG00000003056	M6PR	protein_coding	-0.955	1.939	1.939	6.35924	1.251e-05	Down
52	ENSG00000133597	ADCK2	protein_coding	-0.954	1.938	1.938	5.85238	1.2846e-05	Down
144	ENSG00000187955	COL14A1	protein_coding	-0.954	1.937	1.937	4.67527	9.4399e-05	Down
154	ENSG00000172954	LCLAT1	protein_coding	-0.954	1.937	1.937	5.0268	0.00010067	Down
372	ENSG00000173530	TNFRSF10D	protein_coding	-0.954	1.938	1.938	3.4874	0.00041486	Down
106	ENSG00000239305	RNF103	protein_coding	-0.953	1.937	1.937	4.70783	4.9536e-05	Down
804	ENSG00000260793	AC003102.1	lncRNA	-0.953	1.935	1.935	1.29888	0.0030173	Down
1519	ENSG00000271781	AC026740.1	lncRNA	-0.953	1.936	1.936	-0.576488	0.047267	Down
59	ENSG00000196562	SULF2	protein_coding	-0.951	1.934	1.934	6.85997	1.4999e-05	Down
342	ENSG00000266714	MYO15B	protein_coding	-0.95	1.931	1.931	2.56984	0.0003581	Down
1220	ENSG00000271888	AL136162.1	lncRNA	-0.947	1.928	1.928	0.651329	0.018289	Down
135	ENSG00000167600	CYP2S1	protein_coding	-0.946	1.926	1.926	4.13855	8.5461e-05	Down
65	ENSG00000075711	DLG1	protein_coding	-0.945	1.925	1.925	5.25657	2.0215e-05	Down
1159	ENSG00000284770	TBCE	protein_coding	-0.944	1.924	1.924	0.397302	0.014864	Down
938	ENSG00000143603	KCNN3	protein_coding	-0.943	1.922	1.922	1.45261	0.0058743	Down
1329	ENSG00000177721	ANXA2R	protein_coding	-0.943	1.923	1.923	0.139719	0.025575	Down
386	ENSG00000121871	SLITRK3	protein_coding	-0.941	1.92	1.92	2.89038	0.00044036	Down
1325	ENSG00000205959	AC105345.1	lncRNA	-0.94	1.918	1.918	0.164532	0.025446	Down
1372	ENSG00000245498	AP000866.1	lncRNA	-0.94	1.918	1.918	-0.0332619	0.029412	Down
125	ENSG00000156521	TYSND1	protein_coding	-0.939	1.917	1.917	4.19046	7.0905e-05	Down
388	ENSG00000156869	FRRS1	protein_coding	-0.938	1.916	1.916	3.39978	0.00044401	Down
1184	ENSG00000138798	EGF	protein_coding	-0.937	1.914	1.914	0.713258	0.016207	Down
1320	ENSG00000060140	STYK1	protein_coding	-0.937	1.915	1.915	0.403886	0.025314	Down
908	ENSG00000163075	CFAP221	protein_coding	-0.935	1.912	1.912	1.32807	0.0051698	Down
1456	ENSG00000049249	TNFRSF9	protein_coding	-0.933	1.909	1.909	0.157509	0.037531	Down
1396	ENSG00000215014	AL645728.1	lncRNA	-0.929	1.904	1.904	0.209827	0.031689	Down
81	ENSG00000179387	ELMOD2	protein_coding	-0.926	1.9	1.9	6.0217	2.7017e-05	Down
175	ENSG00000133466	C1QTNF6	protein_coding	-0.926	1.9	1.9	3.57139	0.0001138	Down
626	ENSG00000176046	NUPR1	protein_coding	-0.926	1.9	1.9	2.72773	0.0013776	Down
1275	ENSG00000118004	COLEC11	protein_coding	-0.925	1.898	1.898	0.578976	0.021874	Down
350	ENSG00000100196	KDELR3	protein_coding	-0.924	1.897	1.897	2.76637	0.00037098	Down
1490	ENSG00000279873	LINC01126	lncRNA	-0.924	1.898	1.898	-0.33012	0.043303	Down
94	ENSG00000147649	MTDH	protein_coding	-0.921	1.894	1.894	7.82885	3.4049e-05	Down
1241	ENSG00000140682	TGFB1I1	protein_coding	-0.92	1.892	1.892	0.450832	0.019823	Down
1505	ENSG00000214960	ISPD	protein_coding	-0.919	1.891	1.891	-0.0067685	0.045506	Down
149	ENSG00000117114	ADGRL2	protein_coding	-0.918	1.889	1.889	7.13984	9.9291e-05	Down
1192	ENSG00000178033	CALHM5	protein_coding	-0.918	1.889	1.889	0.279401	0.016577	Down
612	ENSG00000133460	SLC2A11	protein_coding	-0.913	1.883	1.883	2.0151	0.0012987	Down
1223	ENSG00000247121	AC009126.1	lncRNA	-0.913	1.883	1.883	0.421158	0.018487	Down
1225	ENSG00000237753	AC079922.2	lncRNA	-0.913	1.883	1.883	0.428645	0.018619	Down
636	ENSG00000111058	ACSS3	protein_coding	-0.912	1.881	1.881	2.45013	0.0014411	Down
1528	ENSG00000147174	GCNA	protein_coding	-0.912	1.881	1.881	0.546818	0.049154	Down
1004	ENSG00000176971	FIBIN	protein_coding	-0.91	1.879	1.879	0.992374	0.0081877	Down
194	ENSG00000116406	EDEM3	protein_coding	-0.909	1.877	1.877	5.28926	0.00012815	Down
93	ENSG00000112992	NNT	protein_coding	-0.908	1.877	1.877	5.63466	3.2977e-05	Down
76	ENSG00000005020	SKAP2	protein_coding	-0.907	1.876	1.876	5.92704	2.4801e-05	Down
134	ENSG00000114251	WNT5A	protein_coding	-0.907	1.875	1.875	4.94118	8.5461e-05	Down
1280	ENSG00000053918	KCNQ1	protein_coding	-0.906	1.874	1.874	0.780346	0.022258	Down
1163	ENSG00000174640	SLCO2A1	protein_coding	-0.905	1.873	1.873	1.07585	0.015177	Down
335	ENSG00000163389	POGLUT1	protein_coding	-0.903	1.87	1.87	3.60624	0.00035614	Down
425	ENSG00000114270	COL7A1	protein_coding	-0.902	1.869	1.869	3.18662	0.00052815	Down
600	ENSG00000272335	AC093297.2	lncRNA	-0.9	1.866	1.866	2.37484	0.0012094	Down
945	ENSG00000258472	AC005726.1	protein_coding	-0.9	1.866	1.866	1.49387	0.0060634	Down
559	ENSG00000104967	NOVA2	protein_coding	-0.897	1.862	1.862	2.60351	0.0010417	Down
886	ENSG00000179399	GPC5	protein_coding	-0.896	1.861	1.861	1.26883	0.0047466	Down
1157	ENSG00000226562	CYP4F26P	lncRNA	-0.893	1.857	1.857	1.30679	0.014626	Down
1440	ENSG00000196218	RYR1	protein_coding	-0.893	1.857	1.857	0.252028	0.03526	Down
79	ENSG00000170876	TMEM43	protein_coding	-0.888	1.85	1.85	5.9806	2.6045e-05	Down
823	ENSG00000197380	DACT3	protein_coding	-0.888	1.851	1.851	2.17809	0.0033173	Down
1491	ENSG00000276564	AC130650.2	lncRNA	-0.888	1.851	1.851	-0.112674	0.043451	Down
1497	ENSG00000213057	C1orf220	lncRNA	-0.888	1.851	1.851	-0.146757	0.044088	Down
826	ENSG00000139219	COL2A1	protein_coding	-0.886	1.847	1.847	1.59526	0.0033851	Down
96	ENSG00000116133	DHCR24	protein_coding	-0.884	1.846	1.846	8.27361	3.6799e-05	Down
1216	ENSG00000143355	LHX9	protein_coding	-0.884	1.846	1.846	0.73899	0.017871	Down
258	ENSG00000115902	SLC1A4	protein_coding	-0.883	1.845	1.845	3.59306	0.00021206	Down
976	ENSG00000142408	CACNG8	protein_coding	-0.88	1.841	1.841	3.08297	0.0071109	Down
534	ENSG00000181444	ZNF467	protein_coding	-0.876	1.835	1.835	3.14976	0.00093669	Down
1516	ENSG00000107742	SPOCK2	protein_coding	-0.875	1.834	1.834	0.14882	0.046962	Down
122	ENSG00000173264	GPR137	protein_coding	-0.874	1.833	1.833	4.92852	6.1281e-05	Down
481	ENSG00000184347	SLIT3	protein_coding	-0.874	1.833	1.833	3.24772	0.00068053	Down
104	ENSG00000162434	JAK1	protein_coding	-0.873	1.832	1.832	6.91435	4.6257e-05	Down
632	ENSG00000025434	NR1H3	protein_coding	-0.873	1.832	1.832	2.61145	0.0013939	Down
1395	ENSG00000177133	LINC00982	lncRNA	-0.873	1.831	1.831	0.196764	0.031411	Down
664	ENSG00000275632	AL035461.2	lncRNA	-0.872	1.831	1.831	2.22762	0.0015515	Down
1282	ENSG00000143387	CTSK	protein_coding	-0.872	1.831	1.831	0.449618	0.022425	Down
1382	ENSG00000177576	C18orf32	protein_coding	-0.871	1.829	1.829	0.29326	0.030241	Down
317	ENSG00000050555	LAMC3	protein_coding	-0.869	1.826	1.826	3.93593	0.00031716	Down
46	ENSG00000134874	DZIP1	protein_coding	-0.868	1.825	1.825	6.46306	1.209e-05	Down
88	ENSG00000137266	SLC22A23	protein_coding	-0.868	1.825	1.825	4.72108	3.1344e-05	Down
68	ENSG00000197122	SRC	protein_coding	-0.867	1.824	1.824	5.37022	2.1441e-05	Down
736	ENSG00000187720	THSD4	protein_coding	-0.867	1.824	1.824	2.48952	0.0020808	Down
1477	ENSG00000269486	ERVK9-11	lncRNA	-0.866	1.823	1.823	0.259537	0.040755	Down
461	ENSG00000003137	CYP26B1	protein_coding	-0.864	1.82	1.82	2.54213	0.00062822	Down
1467	ENSG00000134668	SPOCD1	protein_coding	-0.864	1.82	1.82	0.645643	0.039306	Down
126	ENSG00000226479	TMEM185B	protein_coding	-0.861	1.816	1.816	4.72927	7.3988e-05	Down
155	ENSG00000124574	ABCC10	protein_coding	-0.858	1.813	1.813	4.52887	0.00010106	Down
1307	ENSG00000185499	MUC1	protein_coding	-0.855	1.809	1.809	0.803127	0.023924	Down
1536	ENSG00000242282	AC108488.1	lncRNA	-0.855	1.809	1.809	0.00810894	0.049811	Down
145	ENSG00000178202	KDELC2	protein_coding	-0.854	1.807	1.807	6.27748	9.4777e-05	Down
1238	ENSG00000196890	HIST3H2BB	protein_coding	-0.854	1.808	1.808	1.64717	0.019439	Down
490	ENSG00000214021	TTLL3	protein_coding	-0.851	1.804	1.804	4.06508	0.00071841	Down
748	ENSG00000196159	FAT4	protein_coding	-0.85	1.803	1.803	3.50847	0.002228	Down
161	ENSG00000185262	UBALD2	protein_coding	-0.848	1.8	1.8	5.16477	0.00010444	Down
397	ENSG00000116138	DNAJC16	protein_coding	-0.846	1.798	1.798	4.16061	0.00047831	Down
1471	ENSG00000173825	TIGD3	protein_coding	-0.846	1.798	1.798	0.55102	0.039984	Down
775	ENSG00000065534	MYLK	protein_coding	-0.844	1.795	1.795	3.27195	0.0026055	Down
956	ENSG00000196338	NLGN3	protein_coding	-0.843	1.794	1.794	1.50007	0.0063986	Down
1272	ENSG00000213398	LCAT	protein_coding	-0.843	1.793	1.793	0.954098	0.021624	Down
365	ENSG00000075275	CELSR1	protein_coding	-0.842	1.793	1.793	5.70834	0.00039482	Down
367	ENSG00000183087	GAS6	protein_coding	-0.841	1.792	1.792	4.29501	0.00040833	Down
404	ENSG00000105429	MEGF8	protein_coding	-0.84	1.79	1.79	6.81732	0.00048737	Down
188	ENSG00000205084	TMEM231	protein_coding	-0.839	1.789	1.789	4.17769	0.00011997	Down
1161	ENSG00000152128	TMEM163	protein_coding	-0.839	1.789	1.789	0.797158	0.015101	Down
519	ENSG00000064393	HIPK2	protein_coding	-0.838	1.788	1.788	5.9078	0.00088437	Down
849	ENSG00000261799	AC007406.5	lncRNA	-0.838	1.787	1.787	1.72535	0.0041112	Down
851	ENSG00000196296	ATP2A1	protein_coding	-0.837	1.786	1.786	1.93276	0.0041315	Down
1375	ENSG00000275202	AL161421.1	lncRNA	-0.837	1.786	1.786	0.69343	0.029799	Down
263	ENSG00000095066	HOOK2	protein_coding	-0.836	1.785	1.785	4.32414	0.00022673	Down
142	ENSG00000167904	TMEM68	protein_coding	-0.833	1.782	1.782	4.43503	9.3821e-05	Down
1254	ENSG00000180448	ARHGAP45	protein_coding	-0.831	1.779	1.779	0.586161	0.020743	Down
946	ENSG00000183196	CHST6	protein_coding	-0.83	1.778	1.778	2.28381	0.0061722	Down
1089	ENSG00000182253	SYNM	protein_coding	-0.829	1.777	1.777	2.25834	0.011358	Down
1534	ENSG00000271155	AL161729.1	lncRNA	-0.827	1.774	1.774	0.11055	0.049771	Down
95	ENSG00000152661	GJA1	protein_coding	-0.826	1.773	1.773	7.23122	3.4623e-05	Down
374	ENSG00000167771	RCOR2	protein_coding	-0.826	1.773	1.773	3.54677	0.00041752	Down
803	ENSG00000111186	WNT5B	protein_coding	-0.825	1.771	1.771	2.45444	0.0030121	Down
115	ENSG00000186480	INSIG1	protein_coding	-0.824	1.771	1.771	8.84967	5.9898e-05	Down
140	ENSG00000146433	TMEM181	protein_coding	-0.824	1.77	1.77	6.01697	9.3666e-05	Down
262	ENSG00000197375	SLC22A5	protein_coding	-0.824	1.77	1.77	4.68684	0.00022359	Down
453	ENSG00000130635	COL5A1	protein_coding	-0.823	1.769	1.769	4.36653	0.00060798	Down
565	ENSG00000197892	KIF13B	protein_coding	-0.823	1.769	1.769	3.35236	0.0010793	Down
1026	ENSG00000182759	MAFA	protein_coding	-0.823	1.769	1.769	1.72221	0.0089528	Down
399	ENSG00000178878	APOLD1	protein_coding	-0.822	1.768	1.768	3.31373	0.00047968	Down
901	ENSG00000176204	LRRTM4	protein_coding	-0.822	1.768	1.768	1.51189	0.005035	Down
1049	ENSG00000196696	AC009022.1	lncRNA	-0.822	1.768	1.768	0.948802	0.0096474	Down
602	ENSG00000197496	SLC2A10	protein_coding	-0.821	1.766	1.766	2.62112	0.0012252	Down
132	ENSG00000128039	SRD5A3	protein_coding	-0.819	1.764	1.764	5.26732	8.1443e-05	Down
1298	ENSG00000228727	SAPCD1	protein_coding	-0.818	1.763	1.763	0.629282	0.023627	Down
1210	ENSG00000178522	AMBN	protein_coding	-0.816	1.761	1.761	0.678611	0.017402	Down
91	ENSG00000186635	ARAP1	protein_coding	-0.815	1.759	1.759	6.0544	3.1812e-05	Down
256	ENSG00000139291	TMEM19	protein_coding	-0.814	1.759	1.759	3.66361	0.00021204	Down
752	ENSG00000228672	PROB1	protein_coding	-0.813	1.757	1.757	2.50755	0.0022491	Down
1268	ENSG00000272631	AC067750.1	lncRNA	-0.812	1.756	1.756	1.06677	0.021409	Down
1444	ENSG00000253304	TMEM200B	protein_coding	-0.812	1.756	1.756	0.485044	0.036041	Down
916	ENSG00000159307	SCUBE1	protein_coding	-0.811	1.754	1.754	2.33685	0.0052687	Down
1209	ENSG00000170608	FOXA3	protein_coding	-0.809	1.752	1.752	0.798008	0.017351	Down
1271	ENSG00000124635	HIST1H2BJ	protein_coding	-0.809	1.752	1.752	1.00878	0.021424	Down
1038	ENSG00000259803	SLC22A31	protein_coding	-0.808	1.75	1.75	1.25906	0.0092659	Down
450	ENSG00000163328	GPR155	protein_coding	-0.807	1.75	1.75	4.20212	0.00060075	Down
1296	ENSG00000280594	BTG3-AS1	lncRNA	-0.807	1.749	1.749	1.04858	0.023622	Down
205	ENSG00000108947	EFNB3	protein_coding	-0.806	1.748	1.748	3.89213	0.00014052	Down
1515	ENSG00000181029	TRAPPC5	protein_coding	-0.806	1.748	1.748	0.670022	0.046698	Down
1386	ENSG00000054983	GALC	protein_coding	-0.805	1.748	1.748	0.65959	0.030341	Down
1474	ENSG00000100302	RASD2	protein_coding	-0.805	1.747	1.747	1.21731	0.040188	Down
468	ENSG00000013364	MVP	protein_coding	-0.804	1.746	1.746	2.92651	0.00064646	Down
438	ENSG00000172292	CERS6	protein_coding	-0.803	1.745	1.745	6.43681	0.000558	Down
487	ENSG00000225138	SLC9A3-AS1	lncRNA	-0.803	1.745	1.745	4.03761	0.00071567	Down
204	ENSG00000151693	ASAP2	protein_coding	-0.802	1.744	1.744	4.6489	0.00013994	Down
271	ENSG00000106688	SLC1A1	protein_coding	-0.802	1.743	1.743	4.38376	0.00024055	Down
70	ENSG00000174238	PITPNA	protein_coding	-0.801	1.743	1.743	6.39143	2.1693e-05	Down
930	ENSG00000150893	FREM2	protein_coding	-0.801	1.742	1.742	4.30073	0.005722	Down
123	ENSG00000071246	VASH1	protein_coding	-0.799	1.74	1.74	5.51898	6.4957e-05	Down
163	ENSG00000181704	YIPF6	protein_coding	-0.799	1.74	1.74	5.95157	0.00010653	Down
985	ENSG00000050767	COL23A1	protein_coding	-0.799	1.74	1.74	2.01207	0.0074142	Down
850	ENSG00000272711	AC019069.1	lncRNA	-0.797	1.737	1.737	2.15647	0.0041159	Down
1347	ENSG00000240038	AMY2B	protein_coding	-0.794	1.734	1.734	0.562007	0.027128	Down
220	ENSG00000063660	GPC1	protein_coding	-0.793	1.733	1.733	5.17931	0.00017102	Down
248	ENSG00000198001	IRAK4	protein_coding	-0.792	1.732	1.732	3.67632	0.00019827	Down
1404	ENSG00000241484	ARHGAP8	protein_coding	-0.792	1.732	1.732	0.786208	0.032149	Down
181	ENSG00000081087	OSTM1	protein_coding	-0.791	1.731	1.731	4.5397	0.00011678	Down
464	ENSG00000124942	AHNAK	protein_coding	-0.791	1.731	1.731	6.04209	0.00063551	Down
579	ENSG00000106404	CLDN15	protein_coding	-0.79	1.729	1.729	3.36661	0.0011196	Down
674	ENSG00000174365	SNHG11	lncRNA	-0.789	1.728	1.728	2.5667	0.0016043	Down
1251	ENSG00000165379	LRFN5	protein_coding	-0.789	1.727	1.727	0.725015	0.020583	Down
127	ENSG00000040933	INPP4A	protein_coding	-0.788	1.726	1.726	5.44188	7.6292e-05	Down
385	ENSG00000170537	TMC7	protein_coding	-0.788	1.727	1.727	3.14792	0.00042669	Down
99	ENSG00000141556	TBCD	protein_coding	-0.786	1.725	1.725	6.00898	4.4344e-05	Down
401	ENSG00000165996	HACD1	protein_coding	-0.786	1.725	1.725	4.11197	0.00048149	Down
1289	ENSG00000185565	LSAMP	protein_coding	-0.786	1.725	1.725	1.16323	0.022903	Down
89	ENSG00000143164	DCAF6	protein_coding	-0.785	1.723	1.723	6.04633	3.1344e-05	Down
141	ENSG00000151332	MBIP	protein_coding	-0.784	1.722	1.722	4.8637	9.3821e-05	Down
189	ENSG00000153395	LPCAT1	protein_coding	-0.784	1.722	1.722	7.20907	0.0001234	Down
1532	ENSG00000166446	CDYL2	protein_coding	-0.784	1.722	1.722	0.444946	0.04943	Down
245	ENSG00000204267	TAP2	protein_coding	-0.782	1.72	1.72	5.00892	0.00019497	Down
695	ENSG00000183873	SCN5A	protein_coding	-0.781	1.718	1.718	3.12305	0.0018127	Down
1059	ENSG00000069493	CLEC2D	protein_coding	-0.781	1.719	1.719	1.63388	0.0098601	Down
1069	ENSG00000185015	CA13	protein_coding	-0.781	1.718	1.718	1.50966	0.010183	Down
1215	ENSG00000260912	AL158206.1	lncRNA	-0.781	1.719	1.719	0.729668	0.017865	Down
214	ENSG00000198690	FAN1	protein_coding	-0.779	1.716	1.716	4.51596	0.00016543	Down
1518	ENSG00000250616	AC012645.1	lncRNA	-0.779	1.716	1.716	0.584365	0.04717	Down
677	ENSG00000176438	SYNE3	protein_coding	-0.778	1.715	1.715	3.02318	0.0016314	Down
168	ENSG00000144815	NXPE3	protein_coding	-0.777	1.714	1.714	5.1777	0.00011232	Down
227	ENSG00000103064	SLC7A6	protein_coding	-0.777	1.714	1.714	5.85688	0.00017805	Down
309	ENSG00000113966	ARL6	protein_coding	-0.777	1.713	1.713	3.47434	0.00030336	Down
690	ENSG00000245680	ZNF585B	protein_coding	-0.777	1.713	1.713	2.70028	0.0017676	Down
541	ENSG00000141314	RHBDL3	protein_coding	-0.776	1.712	1.712	3.28726	0.00099167	Down
654	ENSG00000173933	RBM4	protein_coding	-0.775	1.711	1.711	3.06872	0.0015178	Down
928	ENSG00000079337	RAPGEF3	protein_coding	-0.775	1.711	1.711	1.74245	0.005591	Down
306	ENSG00000104936	DMPK	protein_coding	-0.773	1.709	1.709	4.31565	0.00030179	Down
635	ENSG00000136052	SLC41A2	protein_coding	-0.772	1.708	1.708	2.83014	0.0014189	Down
1475	ENSG00000099866	MADCAM1	protein_coding	-0.772	1.708	1.708	0.226797	0.040198	Down
558	ENSG00000073605	GSDMB	protein_coding	-0.771	1.706	1.706	3.0045	0.0010417	Down
1208	ENSG00000240303	ACAD11	protein_coding	-0.771	1.707	1.707	1.12212	0.01735	Down
225	ENSG00000115170	ACVR1	protein_coding	-0.769	1.705	1.705	3.99735	0.00017269	Down
530	ENSG00000101986	ABCD1	protein_coding	-0.769	1.704	1.704	3.31593	0.00093393	Down
609	ENSG00000186564	FOXD2	protein_coding	-0.769	1.705	1.705	3.25417	0.0012512	Down
183	ENSG00000148481	MINDY3	protein_coding	-0.768	1.703	1.703	5.71084	0.00011678	Down
292	ENSG00000205730	ITPRIPL2	protein_coding	-0.765	1.699	1.699	4.64012	0.000287	Down
357	ENSG00000145348	TBCK	protein_coding	-0.764	1.698	1.698	3.53837	0.00038286	Down
531	ENSG00000164938	TP53INP1	protein_coding	-0.762	1.696	1.696	3.2319	0.00093393	Down
1351	ENSG00000168918	INPP5D	protein_coding	-0.761	1.694	1.694	0.817092	0.02727	Down
819	ENSG00000151117	TMEM86A	protein_coding	-0.76	1.693	1.693	2.16791	0.0032836	Down
1036	ENSG00000258738	AL121603.2	lncRNA	-0.759	1.693	1.693	1.52446	0.0092602	Down
920	ENSG00000185250	PPIL6	protein_coding	-0.758	1.691	1.691	2.11266	0.0053292	Down
1200	ENSG00000254815	AP006284.1	lncRNA	-0.758	1.691	1.691	1.53793	0.01704	Down
260	ENSG00000168394	TAP1	protein_coding	-0.757	1.69	1.69	4.32704	0.00021544	Down
779	ENSG00000050165	DKK3	protein_coding	-0.757	1.69	1.69	2.59491	0.0026694	Down
951	ENSG00000180573	HIST1H2AC	protein_coding	-0.757	1.69	1.69	1.90804	0.0063256	Down
1390	ENSG00000130844	ZNF331	protein_coding	-0.757	1.69	1.69	1.58578	0.030964	Down
130	ENSG00000088035	ALG6	protein_coding	-0.756	1.688	1.688	5.4844	7.7292e-05	Down
705	ENSG00000113594	LIFR	protein_coding	-0.756	1.689	1.689	5.09577	0.0018765	Down
1459	ENSG00000272661	AC021097.1	lncRNA	-0.756	1.689	1.689	1.23496	0.037677	Down
910	ENSG00000158286	RNF207	protein_coding	-0.754	1.687	1.687	2.20538	0.0051755	Down
1492	ENSG00000196569	LAMA2	protein_coding	-0.754	1.687	1.687	0.125288	0.043625	Down
1439	ENSG00000250208	FZD10-AS1	lncRNA	-0.753	1.686	1.686	0.932411	0.035151	Down
682	ENSG00000167703	SLC43A2	protein_coding	-0.752	1.684	1.684	2.89103	0.0016972	Down
1001	ENSG00000188234	AGAP4	protein_coding	-0.752	1.685	1.685	1.41182	0.0081456	Down
347	ENSG00000106012	IQCE	protein_coding	-0.746	1.678	1.678	3.95188	0.0003702	Down
355	ENSG00000172469	MANEA	protein_coding	-0.746	1.678	1.678	4.64001	0.00037904	Down
595	ENSG00000154889	MPPE1	protein_coding	-0.746	1.677	1.677	3.1661	0.0011909	Down
1315	ENSG00000103647	CORO2B	protein_coding	-0.746	1.677	1.677	0.902941	0.024735	Down
266	ENSG00000171105	INSR	protein_coding	-0.745	1.676	1.676	5.3033	0.00023014	Down
698	ENSG00000187140	FOXD3	protein_coding	-0.745	1.676	1.676	2.96504	0.0018541	Down
475	ENSG00000111885	MAN1A1	protein_coding	-0.744	1.675	1.675	6.60593	0.00066408	Down
512	ENSG00000130313	AC010618.1	protein_coding	-0.744	1.674	1.674	5.28424	0.00084514	Down
152	ENSG00000162889	MAPKAPK2	protein_coding	-0.743	1.674	1.674	5.70326	0.00010067	Down
437	ENSG00000175548	ALG10B	protein_coding	-0.743	1.674	1.674	4.61661	0.0005579	Down
107	ENSG00000029364	SLC39A9	protein_coding	-0.742	1.672	1.672	5.78966	5.0646e-05	Down
215	ENSG00000213625	LEPROT	protein_coding	-0.742	1.672	1.672	5.30624	0.00016543	Down
280	ENSG00000009830	POMT2	protein_coding	-0.742	1.673	1.673	4.86569	0.00026645	Down
364	ENSG00000111269	CREBL2	protein_coding	-0.741	1.672	1.672	4.0936	0.0003948	Down
1034	ENSG00000255182	AC084125.2	lncRNA	-0.741	1.672	1.672	1.8134	0.0092117	Down
772	ENSG00000183023	SLC8A1	protein_coding	-0.74	1.67	1.67	4.34277	0.0025505	Down
1480	ENSG00000145623	OSMR	protein_coding	-0.74	1.671	1.671	0.747719	0.041268	Down
319	ENSG00000135596	MICAL1	protein_coding	-0.738	1.668	1.668	3.69303	0.00031716	Down
671	ENSG00000173214	MFSD4B	protein_coding	-0.738	1.668	1.668	3.22253	0.0015749	Down
568	ENSG00000083750	RRAGB	protein_coding	-0.737	1.666	1.666	3.09115	0.0010933	Down
1496	ENSG00000110324	IL10RA	protein_coding	-0.737	1.667	1.667	0.922371	0.043989	Down
448	ENSG00000196975	ANXA4	protein_coding	-0.735	1.665	1.665	4.20057	0.00057708	Down
1212	ENSG00000257702	LBX2-AS1	lncRNA	-0.735	1.664	1.664	1.56242	0.017685	Down
165	ENSG00000178234	GALNT11	protein_coding	-0.734	1.663	1.663	6.21655	0.00010948	Down
466	ENSG00000157796	WDR19	protein_coding	-0.734	1.664	1.664	4.66987	0.00063679	Down
649	ENSG00000109705	NKX3-2	protein_coding	-0.734	1.663	1.663	2.76988	0.0015177	Down
839	ENSG00000170382	LRRN2	protein_coding	-0.734	1.663	1.663	2.3951	0.0038674	Down
212	ENSG00000156642	NPTN	protein_coding	-0.733	1.662	1.662	6.15253	0.00016391	Down
796	ENSG00000176978	DPP7	protein_coding	-0.732	1.661	1.661	2.33828	0.0029206	Down
846	ENSG00000170390	DCLK2	protein_coding	-0.732	1.661	1.661	2.35175	0.0040217	Down
1068	ENSG00000138613	APH1B	protein_coding	-0.732	1.661	1.661	2.65837	0.010183	Down
1521	ENSG00000271643	AC112220.2	lncRNA	-0.731	1.66	1.66	0.525219	0.04766	Down
1167	ENSG00000188763	FZD9	protein_coding	-0.73	1.658	1.658	2.22959	0.015274	Down
156	ENSG00000033170	FUT8	protein_coding	-0.729	1.658	1.658	4.99088	0.00010224	Down
499	ENSG00000173376	NDNF	protein_coding	-0.728	1.656	1.656	4.36958	0.00077964	Down
895	ENSG00000142396	ERVK3-1	protein_coding	-0.728	1.657	1.657	2.51258	0.0049545	Down
754	ENSG00000099953	MMP11	protein_coding	-0.727	1.655	1.655	2.58957	0.0022717	Down
979	ENSG00000019485	PRDM11	protein_coding	-0.726	1.654	1.654	1.88536	0.0072	Down
1022	ENSG00000139974	SLC38A6	protein_coding	-0.725	1.653	1.653	2.83513	0.008838	Down
1151	ENSG00000086289	EPDR1	protein_coding	-0.725	1.652	1.652	1.65366	0.014475	Down
339	ENSG00000127870	RNF6	protein_coding	-0.724	1.652	1.652	4.53657	0.0003581	Down
1501	ENSG00000255310	AF131215.5	lncRNA	-0.724	1.652	1.652	0.561963	0.04492	Down
1101	ENSG00000274828	AC068473.5	lncRNA	-0.723	1.65	1.65	1.90509	0.01169	Down
1335	ENSG00000174473	GALNTL6	protein_coding	-0.723	1.65	1.65	1.23651	0.025877	Down
1443	ENSG00000049192	ADAMTS6	protein_coding	-0.723	1.651	1.651	1.26162	0.036041	Down
586	ENSG00000092931	MFSD11	protein_coding	-0.722	1.649	1.649	3.11622	0.0011317	Down
249	ENSG00000162337	LRP5	protein_coding	-0.721	1.648	1.648	6.57933	0.00020253	Down
1399	ENSG00000119686	FLVCR2	protein_coding	-0.721	1.649	1.649	0.958837	0.031852	Down
795	ENSG00000107186	MPDZ	protein_coding	-0.72	1.648	1.648	5.71542	0.0029111	Down
1394	ENSG00000124593	AL365205.1	protein_coding	-0.72	1.647	1.647	0.608283	0.031411	Down
320	ENSG00000035862	TIMP2	protein_coding	-0.719	1.646	1.646	5.45639	0.00032885	Down
495	ENSG00000167740	CYB5D2	protein_coding	-0.719	1.646	1.646	3.3383	0.00072892	Down
1183	ENSG00000285589	AC010422.8	protein_coding	-0.719	1.646	1.646	1.24068	0.016178	Down
305	ENSG00000028116	VRK2	protein_coding	-0.718	1.645	1.645	4.22426	0.00030179	Down
514	ENSG00000227640	SOX21-AS1	lncRNA	-0.718	1.645	1.645	3.28165	0.00084841	Down
593	ENSG00000058668	ATP2B4	protein_coding	-0.717	1.644	1.644	6.05217	0.0011692	Down
653	ENSG00000162572	SCNN1D	protein_coding	-0.715	1.641	1.641	3.06338	0.0015178	Down
694	ENSG00000215375	MYL5	protein_coding	-0.715	1.642	1.642	2.90937	0.0017989	Down
1125	ENSG00000156103	MMP16	protein_coding	-0.715	1.642	1.642	2.4586	0.013391	Down
1363	ENSG00000102904	TSNAXIP1	protein_coding	-0.715	1.641	1.641	0.868954	0.028621	Down
501	ENSG00000120738	EGR1	protein_coding	-0.713	1.639	1.639	3.26777	0.00078397	Down
492	ENSG00000166881	NEMP1	protein_coding	-0.712	1.639	1.639	6.52037	0.00072733	Down
1376	ENSG00000006638	TBXA2R	protein_coding	-0.712	1.639	1.639	0.829541	0.029896	Down
799	ENSG00000153956	CACNA2D1	protein_coding	-0.711	1.637	1.637	5.09403	0.0029895	Down
190	ENSG00000181744	DIPK2A	protein_coding	-0.71	1.635	1.635	4.90036	0.0001234	Down
330	ENSG00000145431	PDGFC	protein_coding	-0.71	1.636	1.636	4.00781	0.0003461	Down
417	ENSG00000115993	TRAK2	protein_coding	-0.709	1.635	1.635	4.32199	0.0005104	Down
436	ENSG00000169105	CHST14	protein_coding	-0.709	1.635	1.635	4.281	0.00055747	Down
509	ENSG00000188338	SLC38A3	protein_coding	-0.708	1.633	1.633	3.69395	0.00082112	Down
217	ENSG00000172037	LAMB2	protein_coding	-0.707	1.633	1.633	6.24667	0.00016697	Down
242	ENSG00000136100	VPS36	protein_coding	-0.707	1.632	1.632	5.48203	0.00019098	Down
465	ENSG00000162676	GFI1	protein_coding	-0.707	1.633	1.633	3.51301	0.00063551	Down
768	ENSG00000038427	VCAN	protein_coding	-0.707	1.632	1.632	7.02996	0.0025289	Down
1244	ENSG00000204248	COL11A2	protein_coding	-0.707	1.633	1.633	1.17686	0.020024	Down
1425	ENSG00000260630	SNAI3-AS1	lncRNA	-0.707	1.633	1.633	0.932218	0.033236	Down
380	ENSG00000157637	SLC38A10	protein_coding	-0.706	1.632	1.632	5.54684	0.0004221	Down
548	ENSG00000168772	CXXC4	protein_coding	-0.706	1.632	1.632	3.21082	0.0010199	Down
639	ENSG00000141519	CCDC40	protein_coding	-0.706	1.631	1.631	3.04481	0.0014582	Down
1413	ENSG00000149403	GRIK4	protein_coding	-0.705	1.631	1.631	0.708931	0.032594	Down
187	ENSG00000159842	ABR	protein_coding	-0.704	1.629	1.629	5.77217	0.00011987	Down
1292	ENSG00000089820	ARHGAP4	protein_coding	-0.704	1.629	1.629	1.06127	0.023143	Down
151	ENSG00000149257	SERPINH1	protein_coding	-0.703	1.628	1.628	7.13607	0.00010067	Down
185	ENSG00000085511	MAP3K4	protein_coding	-0.703	1.628	1.628	5.30989	0.00011831	Down
496	ENSG00000049167	ERCC8	protein_coding	-0.703	1.627	1.627	3.63177	0.00073991	Down
617	ENSG00000163393	SLC22A15	protein_coding	-0.703	1.628	1.628	2.97896	0.001326	Down
1419	ENSG00000260257	AL035071.1	lncRNA	-0.703	1.628	1.628	1.95468	0.03296	Down
208	ENSG00000143815	LBR	protein_coding	-0.702	1.627	1.627	8.03996	0.00014423	Down
265	ENSG00000131725	WDR44	protein_coding	-0.701	1.625	1.625	6.09942	0.00023014	Down
581	ENSG00000173559	NABP1	protein_coding	-0.701	1.626	1.626	3.76719	0.0011196	Down
625	ENSG00000055732	MCOLN3	protein_coding	-0.701	1.625	1.625	3.69292	0.001373	Down
999	ENSG00000197705	KLHL14	protein_coding	-0.701	1.625	1.625	1.87788	0.0079487	Down
1302	ENSG00000186417	GLDN	protein_coding	-0.699	1.624	1.624	1.02138	0.023885	Down
1334	ENSG00000167216	KATNAL2	protein_coding	-0.699	1.624	1.624	1.27081	0.025643	Down
737	ENSG00000021826	CPS1	protein_coding	-0.698	1.623	1.623	4.70547	0.0020851	Down
997	ENSG00000159314	ARHGAP27	protein_coding	-0.698	1.622	1.622	2.12146	0.0078685	Down
866	ENSG00000070404	FSTL3	protein_coding	-0.697	1.621	1.621	2.73392	0.0043061	Down
460	ENSG00000164073	MFSD8	protein_coding	-0.696	1.62	1.62	4.21414	0.0006273	Down
1000	ENSG00000254369	HOXA-AS3	lncRNA	-0.696	1.62	1.62	2.13911	0.0079888	Down
440	ENSG00000164953	TMEM67	protein_coding	-0.695	1.619	1.619	4.13531	0.00056405	Down
793	ENSG00000235501	AC105942.1	lncRNA	-0.695	1.619	1.619	2.63897	0.0028873	Down
508	ENSG00000168077	SCARA3	protein_coding	-0.694	1.617	1.617	3.64741	0.0008143	Down
592	ENSG00000262655	SPON1	protein_coding	-0.694	1.617	1.617	4.57728	0.0011691	Down
1136	ENSG00000204839	MROH6	protein_coding	-0.694	1.617	1.617	1.682	0.013972	Down
957	ENSG00000158528	PPP1R9A	protein_coding	-0.692	1.616	1.616	2.95429	0.0064284	Down
1297	ENSG00000156453	PCDH1	protein_coding	-0.692	1.616	1.616	1.88999	0.023627	Down
275	ENSG00000205268	PDE7A	protein_coding	-0.691	1.615	1.615	4.84335	0.00025668	Down
616	ENSG00000204366	ZBTB12	protein_coding	-0.691	1.615	1.615	3.79774	0.0013249	Down
1058	ENSG00000251136	AF117829.1	lncRNA	-0.691	1.615	1.615	1.89731	0.0098268	Down
652	ENSG00000144724	PTPRG	protein_coding	-0.69	1.613	1.613	5.8347	0.0015178	Down
733	ENSG00000182168	UNC5C	protein_coding	-0.69	1.613	1.613	4.65747	0.0020722	Down
746	ENSG00000171914	TLN2	protein_coding	-0.69	1.613	1.613	3.28372	0.0022088	Down
354	ENSG00000171853	TRAPPC12	protein_coding	-0.689	1.613	1.613	4.44142	0.00037904	Down
412	ENSG00000110422	HIPK3	protein_coding	-0.689	1.612	1.612	4.63116	0.00050167	Down
711	ENSG00000008300	CELSR3	protein_coding	-0.689	1.612	1.612	3.77585	0.0018982	Down
933	ENSG00000168135	KCNJ4	protein_coding	-0.689	1.612	1.612	2.37485	0.0057437	Down
1511	ENSG00000254389	RHPN1-AS1	lncRNA	-0.689	1.612	1.612	0.654994	0.046256	Down
675	ENSG00000137842	TMEM62	protein_coding	-0.688	1.611	1.611	3.11226	0.0016076	Down
264	ENSG00000150527	MIA2	protein_coding	-0.687	1.61	1.61	4.92562	0.00022784	Down
298	ENSG00000112210	RAB23	protein_coding	-0.687	1.61	1.61	4.30896	0.00029185	Down
834	ENSG00000123607	TTC21B	protein_coding	-0.687	1.61	1.61	4.50656	0.0036394	Down
312	ENSG00000044090	CUL7	protein_coding	-0.686	1.609	1.609	4.83244	0.00030754	Down
816	ENSG00000154309	DISP1	protein_coding	-0.684	1.607	1.607	3.22997	0.0032667	Down
1085	ENSG00000144802	NFKBIZ	protein_coding	-0.684	1.607	1.607	1.53837	0.011096	Down
576	ENSG00000121281	ADCY7	protein_coding	-0.683	1.606	1.606	3.8515	0.0011143	Down
607	ENSG00000123384	LRP1	protein_coding	-0.683	1.605	1.605	5.73236	0.0012429	Down
590	ENSG00000161791	FMNL3	protein_coding	-0.682	1.604	1.604	3.68244	0.0011676	Down
952	ENSG00000158555	GDPD5	protein_coding	-0.682	1.604	1.604	2.72674	0.0063299	Down
708	ENSG00000174804	FZD4	protein_coding	-0.681	1.603	1.603	4.04909	0.001888	Down
1113	ENSG00000162591	MEGF6	protein_coding	-0.681	1.603	1.603	2.17062	0.012322	Down
871	ENSG00000205309	NT5M	protein_coding	-0.68	1.602	1.602	2.41469	0.0044015	Down
1207	ENSG00000106992	AK1	protein_coding	-0.68	1.603	1.603	1.54206	0.017326	Down
1065	ENSG00000188092	GPR89B	protein_coding	-0.679	1.601	1.601	2.0157	0.010098	Down
276	ENSG00000285967	NIPBL-DT	lncRNA	-0.677	1.598	1.598	4.87889	0.00025668	Down
452	ENSG00000129474	AJUBA	protein_coding	-0.677	1.599	1.599	3.935	0.00060631	Down
1100	ENSG00000154162	CDH12	protein_coding	-0.677	1.599	1.599	2.05376	0.01169	Down
234	ENSG00000143971	ETAA1	protein_coding	-0.676	1.598	1.598	5.07033	0.00018035	Down
596	ENSG00000155034	FBXL18	protein_coding	-0.676	1.597	1.597	3.7515	0.0011909	Down
1357	ENSG00000133710	SPINK5	protein_coding	-0.676	1.598	1.598	1.09394	0.027913	Down
1482	ENSG00000262691	AC040160.1	lncRNA	-0.676	1.598	1.598	0.640678	0.04226	Down
235	ENSG00000105486	LIG1	protein_coding	-0.675	1.597	1.597	5.7202	0.00018596	Down
327	ENSG00000055147	FAM114A2	protein_coding	-0.675	1.597	1.597	4.81573	0.00034321	Down
360	ENSG00000138604	GLCE	protein_coding	-0.675	1.597	1.597	5.75214	0.00039172	Down
900	ENSG00000139133	ALG10	protein_coding	-0.675	1.596	1.596	2.9815	0.0050205	Down
546	ENSG00000149679	CABLES2	protein_coding	-0.674	1.596	1.596	3.65658	0.0010146	Down
744	ENSG00000015475	BID	protein_coding	-0.674	1.595	1.595	4.08736	0.0021961	Down
1437	ENSG00000145794	MEGF10	protein_coding	-0.674	1.595	1.595	1.10854	0.035127	Down
1175	ENSG00000177076	ACER2	protein_coding	-0.673	1.594	1.594	1.47213	0.015872	Down
1354	ENSG00000243444	PALM2	protein_coding	-0.672	1.593	1.593	1.05721	0.027795	Down
809	ENSG00000175893	ZDHHC21	protein_coding	-0.671	1.593	1.593	3.00472	0.0031067	Down
1237	ENSG00000104888	SLC17A7	protein_coding	-0.671	1.592	1.592	1.59996	0.019439	Down
914	ENSG00000197121	PGAP1	protein_coding	-0.67	1.591	1.591	4.94425	0.0052204	Down
462	ENSG00000146802	TMEM168	protein_coding	-0.669	1.59	1.59	4.63861	0.00063488	Down
580	ENSG00000169604	ANTXR1	protein_coding	-0.669	1.59	1.59	6.10585	0.0011196	Down
980	ENSG00000115041	KCNIP3	protein_coding	-0.669	1.59	1.59	2.07392	0.0072346	Down
1299	ENSG00000269940	AL049840.3	lncRNA	-0.669	1.59	1.59	1.37025	0.023708	Down
731	ENSG00000230551	AC021078.1	lncRNA	-0.668	1.589	1.589	2.70735	0.002061	Down
764	ENSG00000213694	S1PR3	protein_coding	-0.668	1.589	1.589	3.50733	0.0024114	Down
282	ENSG00000134824	FADS2	protein_coding	-0.667	1.588	1.588	4.51968	0.00027009	Down
331	ENSG00000174607	UGT8	protein_coding	-0.666	1.587	1.587	4.97074	0.00035047	Down
513	ENSG00000131015	ULBP2	protein_coding	-0.666	1.587	1.587	3.73211	0.00084514	Down
601	ENSG00000150471	ADGRL3	protein_coding	-0.666	1.586	1.586	4.972	0.0012227	Down
1300	ENSG00000127415	IDUA	protein_coding	-0.666	1.587	1.587	1.59895	0.023729	Down
556	ENSG00000169193	CCDC126	protein_coding	-0.665	1.586	1.586	3.53244	0.0010403	Down
575	ENSG00000183808	RBM12B	protein_coding	-0.665	1.586	1.586	5.67552	0.0011128	Down
622	ENSG00000090020	SLC9A1	protein_coding	-0.665	1.585	1.585	4.12588	0.0013549	Down
206	ENSG00000112658	SRF	protein_coding	-0.664	1.584	1.584	5.90079	0.00014052	Down
903	ENSG00000021645	NRXN3	protein_coding	-0.664	1.584	1.584	4.43384	0.0050566	Down
996	ENSG00000180998	GPR137C	protein_coding	-0.663	1.584	1.584	2.39003	0.0077976	Down
457	ENSG00000181830	SLC35C1	protein_coding	-0.662	1.582	1.582	4.26542	0.00061982	Down
535	ENSG00000136153	LMO7	protein_coding	-0.662	1.583	1.583	5.69956	0.0009368	Down
646	ENSG00000161558	TMEM143	protein_coding	-0.661	1.581	1.581	4.0182	0.0014883	Down
1154	ENSG00000259605	AC074212.1	lncRNA	-0.661	1.581	1.581	1.97707	0.014611	Down
316	ENSG00000115159	GPD2	protein_coding	-0.66	1.58	1.58	5.24884	0.00031663	Down
443	ENSG00000188153	COL4A5	protein_coding	-0.66	1.58	1.58	4.79302	0.00057215	Down
432	ENSG00000142871	CCN1	protein_coding	-0.659	1.579	1.579	4.27185	0.0005311	Down
540	ENSG00000122756	CNTFR	protein_coding	-0.659	1.579	1.579	4.29593	0.00098867	Down
911	ENSG00000164107	HAND2	protein_coding	-0.659	1.579	1.579	2.56978	0.0051799	Down
254	ENSG00000147383	NSDHL	protein_coding	-0.658	1.578	1.578	5.85895	0.00021178	Down
343	ENSG00000124145	SDC4	protein_coding	-0.658	1.578	1.578	4.77564	0.00036673	Down
668	ENSG00000163251	FZD5	protein_coding	-0.658	1.578	1.578	4.5198	0.0015644	Down
925	ENSG00000258301	VASH1-AS1	lncRNA	-0.658	1.578	1.578	2.71905	0.0055683	Down
392	ENSG00000173349	SFT2D3	protein_coding	-0.657	1.577	1.577	4.54719	0.00046051	Down
526	ENSG00000137275	RIPK1	protein_coding	-0.657	1.577	1.577	3.85343	0.00091011	Down
375	ENSG00000066322	ELOVL1	protein_coding	-0.656	1.576	1.576	5.61635	0.00041847	Down
937	ENSG00000156535	CD109	protein_coding	-0.656	1.576	1.576	2.5628	0.0058693	Down
1182	ENSG00000177459	ERICH5	protein_coding	-0.655	1.574	1.574	1.46515	0.016044	Down
297	ENSG00000061918	GUCY1B1	protein_coding	-0.654	1.573	1.573	5.1325	0.00029185	Down
353	ENSG00000186834	HEXIM1	protein_coding	-0.654	1.574	1.574	5.32205	0.00037694	Down
1015	ENSG00000260563	AC132872.1	lncRNA	-0.654	1.573	1.573	2.23708	0.0085056	Down
1316	ENSG00000264247	LINC00909	lncRNA	-0.654	1.574	1.574	1.27324	0.024785	Down
229	ENSG00000171004	HS6ST2	protein_coding	-0.653	1.573	1.573	6.29167	0.00017805	Down
267	ENSG00000185432	METTL7A	protein_coding	-0.653	1.572	1.572	5.87753	0.00023014	Down
1117	ENSG00000224281	SLC25A5-AS1	lncRNA	-0.653	1.573	1.573	2.19938	0.012715	Down
638	ENSG00000197530	MIB2	protein_coding	-0.652	1.571	1.571	4.30433	0.0014559	Down
759	ENSG00000139826	ABHD13	protein_coding	-0.652	1.571	1.571	3.63607	0.0023403	Down
274	ENSG00000095380	NANS	protein_coding	-0.651	1.571	1.571	6.06104	0.00024962	Down
467	ENSG00000172339	ALG14	protein_coding	-0.651	1.571	1.571	3.96131	0.00064099	Down
603	ENSG00000188811	NHLRC3	protein_coding	-0.651	1.571	1.571	3.90488	0.0012366	Down
301	ENSG00000163430	FSTL1	protein_coding	-0.65	1.569	1.569	7.48801	0.000296	Down
167	ENSG00000071564	TCF3	protein_coding	-0.648	1.567	1.567	7.07529	0.00011232	Down
435	ENSG00000198121	LPAR1	protein_coding	-0.648	1.567	1.567	3.97227	0.00055566	Down
573	ENSG00000196924	FLNA	protein_coding	-0.648	1.567	1.567	9.6345	0.0011089	Down
368	ENSG00000163482	STK36	protein_coding	-0.647	1.566	1.566	4.5573	0.00040909	Down
1486	ENSG00000232671	ZNF687-AS1	lncRNA	-0.647	1.566	1.566	0.8749	0.042588	Down
875	ENSG00000136732	GYPC	protein_coding	-0.646	1.565	1.565	3.05106	0.0044447	Down
1060	ENSG00000111199	TRPV4	protein_coding	-0.646	1.564	1.564	2.20894	0.0098601	Down
520	ENSG00000186001	LRCH3	protein_coding	-0.645	1.564	1.564	4.54167	0.00088437	Down
998	ENSG00000086848	ALG9	protein_coding	-0.645	1.564	1.564	3.23355	0.0079129	Down
1090	ENSG00000129038	LOXL1	protein_coding	-0.644	1.563	1.563	2.00754	0.011362	Down
953	ENSG00000175395	ZNF25	protein_coding	-0.643	1.562	1.562	2.36459	0.0063769	Down
433	ENSG00000152683	SLC30A6	protein_coding	-0.642	1.561	1.561	4.90841	0.00053856	Down
672	ENSG00000137821	LRRC49	protein_coding	-0.642	1.56	1.56	3.99966	0.0015936	Down
228	ENSG00000147257	GPC3	protein_coding	-0.641	1.56	1.56	6.60806	0.00017805	Down
1228	ENSG00000163235	TGFA	protein_coding	-0.641	1.559	1.559	1.52737	0.01882	Down
619	ENSG00000106086	PLEKHA8	protein_coding	-0.64	1.559	1.559	5.07981	0.0013349	Down
1512	ENSG00000197019	SERTAD1	protein_coding	-0.64	1.559	1.559	1.46324	0.046284	Down
371	ENSG00000155254	MARVELD1	protein_coding	-0.638	1.556	1.556	5.51954	0.00041481	Down
896	ENSG00000134716	CYP2J2	protein_coding	-0.638	1.557	1.557	2.72075	0.004963	Down
907	ENSG00000260196	AC124798.1	lncRNA	-0.637	1.556	1.556	3.05228	0.0051278	Down
1423	ENSG00000254860	TMEM9B-AS1	lncRNA	-0.637	1.555	1.555	1.17975	0.033165	Down
345	ENSG00000116729	WLS	protein_coding	-0.636	1.554	1.554	7.78467	0.00036916	Down
408	ENSG00000079819	EPB41L2	protein_coding	-0.636	1.554	1.554	7.83246	0.00049989	Down
329	ENSG00000132286	TIMM10B	protein_coding	-0.635	1.552	1.552	4.70071	0.0003461	Down
1227	ENSG00000139438	FAM222A	protein_coding	-0.632	1.55	1.55	1.98358	0.018686	Down
1328	ENSG00000239911	PRKAG2-AS1	lncRNA	-0.632	1.55	1.55	2.5926	0.025574	Down
1342	ENSG00000111012	CYP27B1	protein_coding	-0.631	1.549	1.549	1.28201	0.02667	Down
606	ENSG00000120594	PLXDC2	protein_coding	-0.63	1.548	1.548	4.08413	0.0012429	Down
811	ENSG00000284976	BX255925.3	protein_coding	-0.63	1.548	1.548	3.62491	0.0031189	Down
939	ENSG00000123104	ITPR2	protein_coding	-0.63	1.548	1.548	4.95062	0.005877	Down
1454	ENSG00000204860	FAM201A	lncRNA	-0.63	1.547	1.547	1.14155	0.037311	Down
407	ENSG00000108306	FBXL20	protein_coding	-0.629	1.546	1.546	4.84217	0.00049979	Down
588	ENSG00000115461	IGFBP5	protein_coding	-0.629	1.546	1.546	6.09646	0.0011606	Down
1104	ENSG00000167637	ZNF283	protein_coding	-0.629	1.546	1.546	2.44011	0.011878	Down
213	ENSG00000117385	P3H1	protein_coding	-0.628	1.546	1.546	6.65004	0.00016543	Down
732	ENSG00000163577	EIF5A2	protein_coding	-0.628	1.545	1.545	3.29048	0.0020682	Down
869	ENSG00000160326	SLC2A6	protein_coding	-0.628	1.545	1.545	3.08336	0.0043778	Down
1017	ENSG00000196549	MME	protein_coding	-0.628	1.545	1.545	2.45288	0.0086427	Down
1160	ENSG00000196104	SPOCK3	protein_coding	-0.628	1.545	1.545	1.98924	0.015034	Down
1421	ENSG00000177692	DNAJC28	protein_coding	-0.628	1.545	1.545	1.589	0.033092	Down
226	ENSG00000135679	MDM2	protein_coding	-0.627	1.545	1.545	6.12895	0.00017324	Down
485	ENSG00000143324	XPR1	protein_coding	-0.627	1.544	1.544	6.23919	0.00069412	Down
642	ENSG00000177058	SLC38A9	protein_coding	-0.627	1.545	1.545	4.28352	0.0014617	Down
778	ENSG00000072954	TMEM38A	protein_coding	-0.627	1.545	1.545	2.97778	0.002658	Down
1093	ENSG00000213903	LTB4R	protein_coding	-0.627	1.544	1.544	3.43803	0.011434	Down
835	ENSG00000032742	IFT88	protein_coding	-0.625	1.542	1.542	2.87403	0.0037337	Down
515	ENSG00000237441	RGL2	protein_coding	-0.624	1.541	1.541	4.37451	0.00085673	Down
780	ENSG00000115020	PIKFYVE	protein_coding	-0.624	1.541	1.541	5.45046	0.0026825	Down
797	ENSG00000007402	CACNA2D2	protein_coding	-0.624	1.541	1.541	4.66072	0.0029469	Down
815	ENSG00000129667	RHBDF2	protein_coding	-0.624	1.541	1.541	3.85596	0.003252	Down
870	ENSG00000162733	DDR2	protein_coding	-0.624	1.541	1.541	6.86281	0.0044015	Down
1076	ENSG00000184937	WT1	protein_coding	-0.624	1.541	1.541	2.3425	0.010395	Down
506	ENSG00000001461	NIPAL3	protein_coding	-0.623	1.54	1.54	5.14611	0.00080133	Down
729	ENSG00000152270	PDE3B	protein_coding	-0.623	1.54	1.54	3.94771	0.0020337	Down
879	ENSG00000185697	MYBL1	protein_coding	-0.623	1.54	1.54	4.1552	0.0045206	Down
1433	ENSG00000173918	C1QTNF1	protein_coding	-0.623	1.54	1.54	1.50377	0.034596	Down
1476	ENSG00000152977	ZIC1	protein_coding	-0.622	1.538	1.538	0.995251	0.04032	Down
391	ENSG00000086619	ERO1B	protein_coding	-0.621	1.538	1.538	5.15954	0.00045351	Down
279	ENSG00000112294	ALDH5A1	protein_coding	-0.62	1.537	1.537	5.37276	0.00026593	Down
326	ENSG00000116918	TSNAX	protein_coding	-0.62	1.537	1.537	5.49009	0.00034198	Down
554	ENSG00000159184	HOXB13	protein_coding	-0.62	1.537	1.537	4.1505	0.0010403	Down
924	ENSG00000188747	NOXA1	protein_coding	-0.62	1.537	1.537	2.53388	0.0055595	Down
1353	ENSG00000254837	AP001372.2	lncRNA	-0.62	1.537	1.537	1.534	0.027563	Down
1458	ENSG00000125650	PSPN	protein_coding	-0.62	1.537	1.537	1.40794	0.03766	Down
718	ENSG00000198466	ZNF587	protein_coding	-0.618	1.535	1.535	3.95735	0.001984	Down
739	ENSG00000172594	SMPDL3A	protein_coding	-0.618	1.534	1.534	3.27235	0.0021422	Down
1032	ENSG00000165272	AQP3	protein_coding	-0.618	1.535	1.535	2.30693	0.0091673	Down
1400	ENSG00000147082	CCNB3	protein_coding	-0.618	1.535	1.535	1.49122	0.031857	Down
310	ENSG00000132716	DCAF8	protein_coding	-0.617	1.534	1.534	5.27671	0.00030336	Down
614	ENSG00000158296	SLC13A3	protein_coding	-0.616	1.533	1.533	3.67348	0.0013154	Down
628	ENSG00000144749	LRIG1	protein_coding	-0.616	1.533	1.533	5.89672	0.0013813	Down
484	ENSG00000170340	B3GNT2	protein_coding	-0.615	1.531	1.531	4.12524	0.00069336	Down
1508	ENSG00000272275	AC092687.3	lncRNA	-0.615	1.532	1.532	1.04242	0.045756	Down
502	ENSG00000147526	TACC1	protein_coding	-0.614	1.53	1.53	4.99278	0.00078397	Down
351	ENSG00000187676	B3GLCT	protein_coding	-0.613	1.529	1.529	5.45358	0.00037667	Down
717	ENSG00000108813	DLX4	protein_coding	-0.613	1.53	1.53	3.69721	0.001984	Down
1075	ENSG00000198743	SLC5A3	protein_coding	-0.613	1.53	1.53	5.35566	0.010328	Down
578	ENSG00000134755	DSC2	protein_coding	-0.612	1.529	1.529	6.47368	0.0011161	Down
969	ENSG00000177706	FAM20C	protein_coding	-0.612	1.528	1.528	3.27727	0.0067303	Down
1056	ENSG00000080493	SLC4A4	protein_coding	-0.612	1.528	1.528	2.57364	0.0098087	Down
1102	ENSG00000111801	BTN3A3	protein_coding	-0.612	1.529	1.529	2.31428	0.011694	Down
1130	ENSG00000087085	ACHE	protein_coding	-0.612	1.528	1.528	1.80353	0.013842	Down
574	ENSG00000175348	TMEM9B	protein_coding	-0.611	1.527	1.527	3.83914	0.001112	Down
1194	ENSG00000225953	SATB2-AS1	lncRNA	-0.611	1.528	1.528	1.91767	0.016698	Down
474	ENSG00000168785	TSPAN5	protein_coding	-0.61	1.526	1.526	4.82363	0.00065112	Down
987	ENSG00000083290	ULK2	protein_coding	-0.61	1.526	1.526	2.41977	0.007508	Down
473	ENSG00000134294	SLC38A2	protein_coding	-0.609	1.525	1.525	7.46254	0.00065012	Down
488	ENSG00000181045	SLC26A11	protein_coding	-0.609	1.525	1.525	4.21319	0.00071739	Down
906	ENSG00000037749	MFAP3	protein_coding	-0.609	1.525	1.525	4.53907	0.0050811	Down
1392	ENSG00000142449	FBN3	protein_coding	-0.609	1.526	1.526	1.27222	0.031116	Down
544	ENSG00000099250	NRP1	protein_coding	-0.608	1.524	1.524	5.25582	0.0010014	Down
478	ENSG00000198862	LTN1	protein_coding	-0.607	1.523	1.523	5.5059	0.00066864	Down
789	ENSG00000180488	MIGA1	protein_coding	-0.607	1.524	1.524	4.9496	0.0028759	Down
503	ENSG00000157193	LRP8	protein_coding	-0.606	1.522	1.522	5.94403	0.00078397	Down
829	ENSG00000144061	NPHP1	protein_coding	-0.606	1.522	1.522	3.1409	0.003474	Down
1013	ENSG00000188729	OSTN	protein_coding	-0.606	1.522	1.522	2.71824	0.0083523	Down
1273	ENSG00000260917	AL158212.3	lncRNA	-0.605	1.521	1.521	2.17276	0.021624	Down
537	ENSG00000156931	VPS8	protein_coding	-0.604	1.52	1.52	4.18044	0.00096831	Down
611	ENSG00000007541	PIGQ	protein_coding	-0.604	1.52	1.52	4.94185	0.0012854	Down
314	ENSG00000171298	GAA	protein_coding	-0.603	1.519	1.519	6.97143	0.00030778	Down
598	ENSG00000254470	AP5B1	protein_coding	-0.603	1.519	1.519	4.09592	0.0011909	Down
637	ENSG00000131373	HACL1	protein_coding	-0.603	1.518	1.518	4.76466	0.0014559	Down
472	ENSG00000119514	GALNT12	protein_coding	-0.602	1.517	1.517	4.63763	0.00065012	Down
704	ENSG00000131080	EDA2R	protein_coding	-0.601	1.517	1.517	3.55109	0.0018716	Down
1535	ENSG00000196741	LINC01560	lncRNA	-0.601	1.517	1.517	1.21782	0.049811	Down
414	ENSG00000059588	TARBP1	protein_coding	-0.6	1.516	1.516	6.04143	0.00050365	Down
597	ENSG00000168916	ZNF608	protein_coding	-0.6	1.516	1.516	4.68845	0.0011909	Down
318	ENSG00000116793	PHTF1	protein_coding	-0.599	1.514	1.514	5.47363	0.00031716	Down
747	ENSG00000250337	PURPL	lncRNA	-0.599	1.514	1.514	4.20739	0.0022276	Down
572	ENSG00000205978	NYNRIN	protein_coding	-0.598	1.514	1.514	4.50614	0.0011073	Down
1072	ENSG00000138696	BMPR1B	protein_coding	-0.598	1.514	1.514	2.89618	0.010262	Down
300	ENSG00000116906	GNPAT	protein_coding	-0.597	1.512	1.512	6.33969	0.000296	Down
553	ENSG00000070269	TMEM260	protein_coding	-0.597	1.512	1.512	4.35383	0.0010403	Down
660	ENSG00000269113	TRABD2B	protein_coding	-0.597	1.512	1.512	3.4725	0.0015397	Down
758	ENSG00000116678	LEPR	protein_coding	-0.597	1.512	1.512	5.22857	0.0023388	Down
1507	ENSG00000084453	SLCO1A2	protein_coding	-0.597	1.513	1.513	1.30461	0.045755	Down
418	ENSG00000109929	SC5D	protein_coding	-0.596	1.512	1.512	7.2365	0.00051854	Down
1180	ENSG00000153157	SYCP2L	protein_coding	-0.596	1.511	1.511	2.29683	0.015962	Down
1259	ENSG00000167799	NUDT8	protein_coding	-0.596	1.512	1.512	2.07266	0.021062	Down
1383	ENSG00000268403	AC132192.2	lncRNA	-0.596	1.511	1.511	1.62931	0.030257	Down
1462	ENSG00000225518	LINC01703	lncRNA	-0.596	1.511	1.511	1.85487	0.037922	Down
719	ENSG00000149054	ZNF215	protein_coding	-0.595	1.511	1.511	3.31514	0.0019994	Down
1187	ENSG00000149050	ZNF214	protein_coding	-0.595	1.51	1.51	2.17632	0.016367	Down
1242	ENSG00000232533	AC093673.1	lncRNA	-0.595	1.51	1.51	1.99327	0.019909	Down
1431	ENSG00000278600	AC015871.3	lncRNA	-0.594	1.51	1.51	1.76066	0.034486	Down
681	ENSG00000014123	UFL1	protein_coding	-0.593	1.509	1.509	5.90874	0.0016749	Down
1317	ENSG00000130203	APOE	protein_coding	-0.592	1.508	1.508	1.91296	0.024919	Down
1324	ENSG00000187608	ISG15	protein_coding	-0.592	1.507	1.507	1.68376	0.025446	Down
1461	ENSG00000273706	LHX1	protein_coding	-0.591	1.506	1.506	1.70593	0.037854	Down
1042	ENSG00000085741	WNT11	protein_coding	-0.59	1.506	1.506	2.98843	0.009412	Down
539	ENSG00000114529	C3orf52	protein_coding	-0.589	1.504	1.504	4.37232	0.00096982	Down
897	ENSG00000136731	UGGT1	protein_coding	-0.589	1.504	1.504	6.79882	0.0049897	Down
1105	ENSG00000189362	NEMP2	protein_coding	-0.589	1.504	1.504	2.83087	0.011905	Down
555	ENSG00000166479	TMX3	protein_coding	-0.588	1.503	1.503	5.03741	0.0010403	Down
1019	ENSG00000272316	AL021368.2	lncRNA	-0.587	1.502	1.502	2.42456	0.0086923	Down
1126	ENSG00000213949	ITGA1	protein_coding	-0.587	1.502	1.502	3.98374	0.013437	Down
454	ENSG00000138459	SLC35A5	protein_coding	-0.586	1.501	1.501	4.65929	0.00061818	Down
1422	ENSG00000260000	AL133338.1	lncRNA	-0.586	1.501	1.501	1.37882	0.033092	Down
670	ENSG00000106415	GLCCI1	protein_coding	-0.585	1.501	1.501	4.24071	0.0015663	Down
932	ENSG00000135048	CEMIP2	protein_coding	-0.585	1.5	1.5	4.31609	0.0057393	Down
892	ENSG00000240972	MIF	protein_coding	0.585	1.5	1.5	7.03155	0.0049047	Up
384	ENSG00000172301	COPRS	protein_coding	0.586	1.501	1.501	5.70579	0.0004265	Up
822	ENSG00000101489	CELF4	protein_coding	0.586	1.501	1.501	2.97069	0.0033087	Up
396	ENSG00000204576	PRR3	protein_coding	0.587	1.502	1.502	5.95187	0.00047831	Up
923	ENSG00000126368	NR1D1	protein_coding	0.587	1.502	1.502	3.03516	0.0055546	Up
538	ENSG00000197905	TEAD4	protein_coding	0.588	1.503	1.503	5.00168	0.00096847	Up
604	ENSG00000164978	NUDT2	protein_coding	0.588	1.503	1.503	4.67105	0.0012429	Up
701	ENSG00000107338	SHB	protein_coding	0.588	1.503	1.503	3.55462	0.0018651	Up
1095	ENSG00000260804	LINC01963	lncRNA	0.589	1.504	1.504	2.30351	0.011472	Up
988	ENSG00000260947	AL356489.2	lncRNA	0.591	1.507	1.507	2.60154	0.0075968	Up
1473	ENSG00000185668	POU3F1	protein_coding	0.592	1.508	1.508	1.07899	0.040159	Up
482	ENSG00000143314	MRPL24	protein_coding	0.593	1.508	1.508	6.91077	0.00068496	Up
567	ENSG00000148335	NTMT1	protein_coding	0.594	1.51	1.51	5.97081	0.001084	Up
1196	ENSG00000276248	AL442125.1	lncRNA	0.594	1.509	1.509	2.17953	0.016848	Up
742	ENSG00000160050	CCDC28B	protein_coding	0.595	1.51	1.51	4.42856	0.0021831	Up
700	ENSG00000099385	BCL7C	protein_coding	0.596	1.511	1.511	5.9801	0.0018632	Up
1248	ENSG00000205544	TMEM256	protein_coding	0.596	1.512	1.512	2.40427	0.020367	Up
1441	ENSG00000230002	ALMS1-IT1	lncRNA	0.596	1.512	1.512	1.84956	0.035901	Up
1177	ENSG00000214050	FBXO16	protein_coding	0.597	1.513	1.513	2.18438	0.015934	Up
589	ENSG00000074071	MRPS34	protein_coding	0.599	1.515	1.515	8.38223	0.0011676	Up
761	ENSG00000161179	YDJC	protein_coding	0.599	1.515	1.515	6.3891	0.0023555	Up
963	ENSG00000125652	ALKBH7	protein_coding	0.6	1.516	1.516	4.28577	0.0065716	Up
550	ENSG00000116983	HPCAL4	protein_coding	0.601	1.517	1.517	4.47753	0.0010285	Up
521	ENSG00000162419	GMEB1	protein_coding	0.604	1.52	1.52	5.12901	0.0008846	Up
699	ENSG00000161920	MED11	protein_coding	0.604	1.52	1.52	4.6045	0.0018572	Up
927	ENSG00000176410	DNAJC30	protein_coding	0.604	1.52	1.52	2.82358	0.005591	Up
1526	ENSG00000285693	AP002381.2	lncRNA	0.604	1.52	1.52	0.771776	0.04863	Up
518	ENSG00000214253	FIS1	protein_coding	0.606	1.522	1.522	6.28874	0.00087966	Up
771	ENSG00000225663	MCRIP1	protein_coding	0.608	1.524	1.524	5.6686	0.0025481	Up
1206	ENSG00000276256	AC011043.1	protein_coding	0.608	1.524	1.524	1.62752	0.017298	Up
400	ENSG00000162775	RBM15	protein_coding	0.609	1.525	1.525	5.43218	0.00048149	Up
679	ENSG00000099822	HCN2	protein_coding	0.609	1.525	1.525	3.46569	0.0016532	Up
1343	ENSG00000105963	ADAP1	protein_coding	0.609	1.525	1.525	1.77453	0.026777	Up
820	ENSG00000006062	MAP3K14	protein_coding	0.61	1.526	1.526	2.91239	0.003287	Up
325	ENSG00000179348	GATA2	protein_coding	0.611	1.527	1.527	5.49388	0.00034146	Up
477	ENSG00000115738	ID2	protein_coding	0.611	1.527	1.527	7.34878	0.00066864	Up
794	ENSG00000101220	C20orf27	protein_coding	0.611	1.527	1.527	6.2549	0.0029111	Up
1171	ENSG00000213337	ANKRD39	protein_coding	0.611	1.527	1.527	1.79619	0.015641	Up
991	ENSG00000172348	RCAN2	protein_coding	0.612	1.528	1.528	2.30584	0.0077287	Up
1114	ENSG00000260400	AL513534.2	lncRNA	0.612	1.529	1.529	2.71096	0.012369	Up
1214	ENSG00000271976	AC012467.2	lncRNA	0.612	1.528	1.528	2.5796	0.017828	Up
1247	ENSG00000228649	SNHG26	lncRNA	0.613	1.529	1.529	1.62259	0.02031	Up
802	ENSG00000238045	AC009133.1	lncRNA	0.614	1.531	1.531	3.64161	0.0030121	Up
1112	ENSG00000197417	SHPK	protein_coding	0.614	1.531	1.531	1.81586	0.012313	Up
346	ENSG00000104738	MCM4	protein_coding	0.615	1.532	1.532	8.93224	0.0003702	Up
942	ENSG00000153832	FBXO36	protein_coding	0.615	1.532	1.532	2.27901	0.0059064	Up
948	ENSG00000170469	SPATA24	protein_coding	0.615	1.532	1.532	2.41066	0.0062415	Up
348	ENSG00000128656	CHN1	protein_coding	0.616	1.532	1.532	5.31138	0.00037098	Up
1229	ENSG00000172803	SNX32	protein_coding	0.616	1.533	1.533	2.04463	0.018862	Up
1449	ENSG00000254202	AC015522.1	lncRNA	0.616	1.532	1.532	1.03906	0.036468	Up
577	ENSG00000160783	PMF1	protein_coding	0.617	1.534	1.534	4.4487	0.0011147	Up
693	ENSG00000107833	NPM3	protein_coding	0.617	1.534	1.534	6.18388	0.0017989	Up
981	ENSG00000109819	PPARGC1A	protein_coding	0.617	1.534	1.534	2.66131	0.0072414	Up
909	ENSG00000231312	MAP4K3-DT	lncRNA	0.618	1.535	1.535	2.78053	0.0051736	Up
1094	ENSG00000255737	AGAP2-AS1	lncRNA	0.619	1.536	1.536	2.91489	0.011464	Up
1249	ENSG00000197714	ZNF460	protein_coding	0.619	1.535	1.535	1.59422	0.020517	Up
1398	ENSG00000249069	LINC01033	lncRNA	0.62	1.537	1.537	1.94126	0.031847	Up
422	ENSG00000184613	NELL2	protein_coding	0.621	1.538	1.538	4.8463	0.00052815	Up
1168	ENSG00000263004	AC007114.1	lncRNA	0.621	1.538	1.538	2.05252	0.015476	Up
645	ENSG00000160961	ZNF333	protein_coding	0.623	1.54	1.54	3.61506	0.0014824	Up
751	ENSG00000142669	SH3BGRL3	protein_coding	0.623	1.54	1.54	4.62425	0.0022385	Up
673	ENSG00000138621	PPCDC	protein_coding	0.624	1.541	1.541	4.47881	0.0016043	Up
337	ENSG00000140264	SERF2	protein_coding	0.625	1.542	1.542	7.80896	0.0003581	Up
666	ENSG00000123427	EEF1AKMT3	protein_coding	0.625	1.542	1.542	3.42262	0.0015583	Up
880	ENSG00000125968	ID1	protein_coding	0.627	1.544	1.544	3.51511	0.0045304	Up
1481	ENSG00000268129	AC026304.1	lncRNA	0.627	1.544	1.544	1.18084	0.041742	Up
721	ENSG00000103024	NME3	protein_coding	0.628	1.545	1.545	4.84468	0.0020104	Up
1472	ENSG00000197769	MAP1LC3C	protein_coding	0.628	1.545	1.545	0.823434	0.040145	Up
783	ENSG00000236618	PITPNA-AS1	lncRNA	0.629	1.546	1.546	4.09072	0.0027025	Up
1071	ENSG00000188511	C22orf34	lncRNA	0.63	1.548	1.548	2.84912	0.010244	Up
1407	ENSG00000176894	PXMP2	protein_coding	0.632	1.55	1.55	2.27149	0.032263	Up
644	ENSG00000257337	AC068888.1	lncRNA	0.633	1.551	1.551	3.85803	0.0014766	Up
449	ENSG00000121897	LIAS	protein_coding	0.635	1.553	1.553	4.1711	0.00057714	Up
511	ENSG00000119333	WDR34	protein_coding	0.635	1.553	1.553	6.40207	0.00083158	Up
1267	ENSG00000145832	SLC25A48	protein_coding	0.637	1.556	1.556	1.44819	0.021314	Up
1181	ENSG00000126500	FLRT1	protein_coding	0.638	1.556	1.556	1.92497	0.016042	Up
328	ENSG00000161999	JMJD8	protein_coding	0.639	1.557	1.557	6.46004	0.00034324	Up
620	ENSG00000130159	ECSIT	protein_coding	0.641	1.559	1.559	5.60657	0.0013508	Up
1031	ENSG00000154102	C16orf74	protein_coding	0.641	1.56	1.56	2.73671	0.0091673	Up
1219	ENSG00000235381	AL596202.1	lncRNA	0.643	1.562	1.562	1.50588	0.018274	Up
648	ENSG00000130244	FAM98C	protein_coding	0.645	1.564	1.564	3.58092	0.0015177	Up
843	ENSG00000247400	DNAJC3-DT	lncRNA	0.645	1.564	1.564	2.86872	0.0039837	Up
1310	ENSG00000182993	C12orf60	protein_coding	0.647	1.566	1.566	1.41787	0.023988	Up
618	ENSG00000269293	ZSCAN16-AS1	lncRNA	0.648	1.567	1.567	3.50278	0.0013272	Up
883	ENSG00000265401	AC093484.3	lncRNA	0.648	1.567	1.567	3.48005	0.0045751	Up
1053	ENSG00000197748	CFAP43	protein_coding	0.648	1.567	1.567	1.90836	0.0097723	Up
1110	ENSG00000281468	AC006504.8	lncRNA	0.648	1.567	1.567	1.97117	0.012135	Up
714	ENSG00000262879	AC068152.1	lncRNA	0.649	1.569	1.569	3.18051	0.0019434	Up
349	ENSG00000266472	MRPS21	protein_coding	0.651	1.57	1.57	7.16836	0.00037098	Up
837	ENSG00000182912	TSPEAR-AS2	lncRNA	0.652	1.571	1.571	2.93371	0.0037889	Up
1030	ENSG00000283103	AC010642.2	lncRNA	0.652	1.571	1.571	2.36767	0.0091574	Up
428	ENSG00000114779	ABHD14B	protein_coding	0.653	1.572	1.572	6.03123	0.00052953	Up
244	ENSG00000119522	DENND1A	protein_coding	0.654	1.573	1.573	5.3467	0.00019434	Up
1523	ENSG00000118160	SLC8A2	protein_coding	0.656	1.575	1.575	1.71324	0.047676	Up
429	ENSG00000128714	HOXD13	protein_coding	0.659	1.579	1.579	7.47793	0.00052953	Up
782	ENSG00000267280	TBX2-AS1	lncRNA	0.659	1.579	1.579	2.62689	0.0026858	Up
1155	ENSG00000119508	NR4A3	protein_coding	0.659	1.579	1.579	1.4748	0.014626	Up
221	ENSG00000108511	HOXB6	protein_coding	0.66	1.58	1.58	5.53258	0.00017103	Up
1178	ENSG00000245248	USP2-AS1	lncRNA	0.66	1.58	1.58	1.71229	0.015934	Up
510	ENSG00000008382	MPND	protein_coding	0.662	1.582	1.582	4.41246	0.0008243	Up
730	ENSG00000245532	NEAT1	lncRNA	0.662	1.583	1.583	7.37542	0.002061	Up
1203	ENSG00000153234	NR4A2	protein_coding	0.662	1.583	1.583	2.70678	0.017118	Up
410	ENSG00000223745	CCDC18-AS1	lncRNA	0.663	1.583	1.583	4.33718	0.00050167	Up
459	ENSG00000234171	RNASEH1-AS1	lncRNA	0.663	1.583	1.583	3.92724	0.0006273	Up
840	ENSG00000136928	GABBR2	protein_coding	0.663	1.583	1.583	2.91979	0.003872	Up
1525	ENSG00000198133	TMEM229B	protein_coding	0.663	1.584	1.584	0.984357	0.04863	Up
455	ENSG00000213563	C8orf82	protein_coding	0.665	1.585	1.585	4.03066	0.00061982	Up
1447	ENSG00000183346	CABCOCO1	protein_coding	0.667	1.587	1.587	0.887924	0.036425	Up
463	ENSG00000197568	HHLA3	protein_coding	0.668	1.589	1.589	5.36284	0.00063551	Up
480	ENSG00000083123	BCKDHB	protein_coding	0.668	1.589	1.589	4.2852	0.00068053	Up
801	ENSG00000166292	TMEM100	protein_coding	0.668	1.589	1.589	2.64702	0.0030121	Up
1428	ENSG00000105427	CNFN	protein_coding	0.669	1.589	1.589	1.76554	0.034249	Up
813	ENSG00000235560	AC002310.1	lncRNA	0.67	1.591	1.591	2.99772	0.0031599	Up
191	ENSG00000168209	DDIT4	protein_coding	0.671	1.592	1.592	7.96717	0.00012539	Up
192	ENSG00000168243	GNG4	protein_coding	0.671	1.592	1.592	5.57924	0.00012573	Up
931	ENSG00000243449	C4orf48	protein_coding	0.672	1.594	1.594	2.58834	0.0057249	Up
1188	ENSG00000231721	LINC-PINT	lncRNA	0.674	1.595	1.595	1.3589	0.016383	Up
1411	ENSG00000286018	AF129075.3	lncRNA	0.674	1.596	1.596	1.3906	0.032437	Up
1078	ENSG00000166262	FAM227B	protein_coding	0.676	1.598	1.598	1.60836	0.01045	Up
1409	ENSG00000276337	AC105429.1	lncRNA	0.677	1.599	1.599	1.32019	0.032278	Up
522	ENSG00000197620	CXorf40A	protein_coding	0.679	1.601	1.601	5.20719	0.00089319	Up
755	ENSG00000125148	MT2A	protein_coding	0.68	1.602	1.602	3.82909	0.0022767	Up
252	ENSG00000130066	SAT1	protein_coding	0.681	1.603	1.603	6.3931	0.00020779	Up
812	ENSG00000180769	WDFY3-AS2	lncRNA	0.681	1.603	1.603	2.64724	0.0031198	Up
1424	ENSG00000145642	SHISAL2B	protein_coding	0.682	1.605	1.605	0.767577	0.033199	Up
1164	ENSG00000116031	CD207	protein_coding	0.683	1.606	1.606	1.33939	0.015198	Up
1263	ENSG00000227533	SLC2A1-AS1	lncRNA	0.683	1.605	1.605	1.13985	0.021178	Up
1304	ENSG00000167964	RAB26	protein_coding	0.684	1.606	1.606	2.06855	0.023924	Up
1099	ENSG00000169918	OTUD7A	protein_coding	0.687	1.61	1.61	2.04828	0.011632	Up
479	ENSG00000125534	PPDPF	protein_coding	0.688	1.611	1.611	6.83821	0.00067671	Up
1445	ENSG00000146215	CRIP3	protein_coding	0.691	1.615	1.615	0.549515	0.036267	Up
1005	ENSG00000134207	SYT6	protein_coding	0.692	1.616	1.616	2.10374	0.0082102	Up
1079	ENSG00000171357	LURAP1	protein_coding	0.693	1.617	1.617	1.76708	0.01045	Up
1295	ENSG00000271755	AL031118.1	lncRNA	0.693	1.616	1.616	0.974636	0.023591	Up
1333	ENSG00000161277	THAP8	protein_coding	0.693	1.617	1.617	1.15072	0.025643	Up
1403	ENSG00000231154	MORF4L2-AS1	lncRNA	0.693	1.617	1.617	1.6473	0.032142	Up
1173	ENSG00000179111	HES7	protein_coding	0.695	1.618	1.618	2.02018	0.015711	Up
268	ENSG00000164442	CITED2	protein_coding	0.696	1.62	1.62	6.3193	0.0002344	Up
352	ENSG00000237863	AL035425.1	lncRNA	0.696	1.62	1.62	3.81259	0.00037694	Up
421	ENSG00000233461	AL445524.1	lncRNA	0.696	1.62	1.62	3.90351	0.00052489	Up
1106	ENSG00000065621	GSTO2	protein_coding	0.696	1.62	1.62	1.6796	0.011912	Up
1253	ENSG00000188659	SAXO2	protein_coding	0.697	1.621	1.621	1.22865	0.02072	Up
863	ENSG00000238058	AL355574.1	lncRNA	0.698	1.622	1.622	2.12584	0.0042175	Up
1224	ENSG00000154710	RABGEF1	protein_coding	0.698	1.622	1.622	1.34032	0.018545	Up
856	ENSG00000272758	AC083798.2	lncRNA	0.699	1.623	1.623	2.41641	0.0041578	Up
146	ENSG00000073050	XRCC1	protein_coding	0.7	1.624	1.624	6.10634	9.9291e-05	Up
315	ENSG00000233016	SNHG7	lncRNA	0.7	1.625	1.625	5.94864	0.00031019	Up
1364	ENSG00000126733	DACH2	protein_coding	0.7	1.625	1.625	0.843379	0.028632	Up
1189	ENSG00000110031	LPXN	protein_coding	0.701	1.626	1.626	1.50786	0.016406	Up
313	ENSG00000163155	LYSMD1	protein_coding	0.703	1.628	1.628	4.48547	0.00030778	Up
912	ENSG00000244041	LINC01011	lncRNA	0.703	1.628	1.628	2.0199	0.0051884	Up
233	ENSG00000114316	USP4	protein_coding	0.705	1.63	1.63	5.23563	0.00018035	Up
1427	ENSG00000158445	KCNB1	protein_coding	0.705	1.63	1.63	1.03426	0.0335	Up
476	ENSG00000186868	MAPT	protein_coding	0.707	1.632	1.632	4.43182	0.00066749	Up
1006	ENSG00000275183	LENG9	protein_coding	0.707	1.633	1.633	2.12225	0.0082417	Up
1054	ENSG00000253898	LINC01419	lncRNA	0.707	1.632	1.632	1.62168	0.0097723	Up
427	ENSG00000099624	ATP5F1D	protein_coding	0.708	1.633	1.633	6.6049	0.00052953	Up
283	ENSG00000138286	FAM149B1	protein_coding	0.713	1.639	1.639	4.44397	0.00027119	Up
1463	ENSG00000175193	PARL	protein_coding	0.713	1.639	1.639	0.686381	0.037938	Up
193	ENSG00000185753	CXorf38	protein_coding	0.715	1.642	1.642	5.59322	0.00012815	Up
706	ENSG00000160999	SH2B2	protein_coding	0.717	1.644	1.644	2.98746	0.0018775	Up
1142	ENSG00000255198	SNHG9	lncRNA	0.72	1.648	1.648	1.66925	0.014196	Up
382	ENSG00000255857	PXN-AS1	lncRNA	0.722	1.649	1.649	3.7184	0.00042231	Up
505	ENSG00000155792	DEPTOR	protein_coding	0.722	1.649	1.649	3.57674	0.00079175	Up
507	ENSG00000173465	SSSCA1	protein_coding	0.722	1.65	1.65	4.61386	0.00080683	Up
1453	ENSG00000249421	ADAMTS19-AS1	lncRNA	0.723	1.651	1.651	0.518603	0.037311	Up
712	ENSG00000163536	SERPINI1	protein_coding	0.725	1.653	1.653	3.15247	0.0019163	Up
1527	ENSG00000224616	RTCA-AS1	lncRNA	0.725	1.653	1.653	0.327801	0.049039	Up
295	ENSG00000223572	CKMT1A	protein_coding	0.726	1.654	1.654	4.16871	0.00029185	Up
841	ENSG00000186648	CARMIL3	protein_coding	0.727	1.655	1.655	2.13287	0.0039132	Up
158	ENSG00000167513	CDT1	protein_coding	0.73	1.658	1.658	7.80587	0.00010343	Up
332	ENSG00000116649	SRM	protein_coding	0.73	1.659	1.659	7.53116	0.00035076	Up
1385	ENSG00000204257	HLA-DMA	protein_coding	0.73	1.658	1.658	1.00989	0.030341	Up
199	ENSG00000184677	ZBTB40	protein_coding	0.733	1.662	1.662	5.53917	0.00013401	Up
285	ENSG00000120129	DUSP1	protein_coding	0.733	1.662	1.662	5.24037	0.00027584	Up
965	ENSG00000166321	NUDT13	protein_coding	0.733	1.662	1.662	2.34649	0.0066455	Up
1339	ENSG00000236200	KDM4A-AS1	lncRNA	0.733	1.662	1.662	1.00171	0.026525	Up
919	ENSG00000275074	NUDT18	protein_coding	0.734	1.663	1.663	3.21062	0.0053062	Up
715	ENSG00000227540	AC016394.1	lncRNA	0.736	1.666	1.666	2.84847	0.0019504	Up
294	ENSG00000249673	NOP14-AS1	lncRNA	0.739	1.669	1.669	3.78648	0.00028968	Up
253	ENSG00000125845	BMP2	protein_coding	0.74	1.67	1.67	3.89945	0.00020921	Up
1233	ENSG00000235298	AL354733.3	lncRNA	0.74	1.67	1.67	0.809503	0.019227	Up
517	ENSG00000178531	CTXN1	protein_coding	0.741	1.671	1.671	4.25259	0.00087231	Up
209	ENSG00000126005	MMP24OS	protein_coding	0.745	1.676	1.676	5.6284	0.00014851	Up
825	ENSG00000256008	AC125616.1	lncRNA	0.747	1.679	1.679	2.48665	0.0033851	Up
394	ENSG00000173451	THAP2	protein_coding	0.748	1.68	1.68	3.56569	0.00046708	Up
395	ENSG00000197457	STMN3	protein_coding	0.75	1.682	1.682	5.49517	0.00046803	Up
224	ENSG00000115204	MPV17	protein_coding	0.754	1.687	1.687	6.00957	0.00017269	Up
1479	ENSG00000213397	HAUS7	protein_coding	0.755	1.688	1.688	0.100796	0.041105	Up
1222	ENSG00000241360	PDXP	protein_coding	0.756	1.688	1.688	1.8373	0.018424	Up
1211	ENSG00000270641	TSIX	lncRNA	0.757	1.69	1.69	5.04429	0.017578	Up
610	ENSG00000269343	ZNF587B	protein_coding	0.758	1.691	1.691	2.77659	0.0012534	Up
1469	ENSG00000272288	AL451165.2	lncRNA	0.758	1.691	1.691	0.402292	0.039694	Up
524	ENSG00000237289	CKMT1B	protein_coding	0.761	1.695	1.695	4.83963	0.00089851	Up
990	ENSG00000169894	MUC3A	protein_coding	0.762	1.695	1.695	1.66201	0.0076621	Up
1153	ENSG00000143994	ABHD1	protein_coding	0.763	1.698	1.698	0.864398	0.014534	Up
1530	ENSG00000197405	C5AR1	protein_coding	0.763	1.697	1.697	0.32753	0.049341	Up
1179	ENSG00000250159	AC106791.1	lncRNA	0.765	1.699	1.699	0.991684	0.015934	Up
680	ENSG00000103260	METRN	protein_coding	0.766	1.7	1.7	3.40792	0.0016532	Up
131	ENSG00000205758	CRYZL1	protein_coding	0.767	1.702	1.702	5.54587	7.8608e-05	Up
1135	ENSG00000237380	HOXD-AS2	lncRNA	0.77	1.705	1.705	1.00776	0.013972	Up
469	ENSG00000188760	TMEM198	protein_coding	0.773	1.708	1.708	3.25855	0.00064984	Up
989	ENSG00000228126	FALEC	lncRNA	0.773	1.708	1.708	1.28584	0.0076114	Up
1040	ENSG00000273247	AC097376.2	lncRNA	0.773	1.709	1.709	1.54169	0.0093135	Up
529	ENSG00000166450	PRTG	protein_coding	0.776	1.712	1.712	4.71225	0.00093393	Up
1369	ENSG00000271980	AC012640.4	lncRNA	0.776	1.712	1.712	0.588394	0.029318	Up
128	ENSG00000008735	MAPK8IP2	protein_coding	0.777	1.713	1.713	5.80485	7.6958e-05	Up
243	ENSG00000119640	ACYP1	protein_coding	0.779	1.716	1.716	4.19382	0.00019153	Up
905	ENSG00000270681	AC095055.1	lncRNA	0.781	1.718	1.718	1.52903	0.00508	Up
975	ENSG00000272273	IER3-AS1	lncRNA	0.781	1.718	1.718	1.68409	0.0068583	Up
1362	ENSG00000224903	AC005534.1	lncRNA	0.781	1.719	1.719	0.691962	0.028405	Up
845	ENSG00000181350	LRRC75A	protein_coding	0.782	1.72	1.72	2.12542	0.0040179	Up
852	ENSG00000233184	AC093157.1	lncRNA	0.783	1.72	1.72	2.8195	0.004134	Up
1350	ENSG00000242110	AMACR	protein_coding	0.783	1.72	1.72	0.469994	0.027241	Up
445	ENSG00000278023	RDM1	protein_coding	0.785	1.723	1.723	4.10688	0.00057412	Up
376	ENSG00000117318	ID3	protein_coding	0.787	1.726	1.726	5.45791	0.00042023	Up
1245	ENSG00000177685	CRACR2B	protein_coding	0.789	1.728	1.728	1.69297	0.020068	Up
918	ENSG00000141642	ELAC1	protein_coding	0.792	1.732	1.732	1.73146	0.0053062	Up
766	ENSG00000130748	TMEM160	protein_coding	0.794	1.734	1.734	3.76712	0.0024338	Up
1081	ENSG00000224842	AL161908.1	lncRNA	0.794	1.734	1.734	1.00259	0.010717	Up
1503	ENSG00000173486	FKBP2	protein_coding	0.794	1.734	1.734	0.293774	0.045442	Up
1506	ENSG00000257433	AC004241.1	lncRNA	0.795	1.736	1.736	-0.13108	0.045604	Up
836	ENSG00000234684	SDCBP2-AS1	lncRNA	0.796	1.736	1.736	2.04909	0.0037403	Up
904	ENSG00000171984	SHLD1	protein_coding	0.796	1.737	1.737	1.8993	0.0050713	Up
818	ENSG00000262814	MRPL12	protein_coding	0.798	1.739	1.739	2.67894	0.0032836	Up
941	ENSG00000229891	LINC01315	lncRNA	0.798	1.739	1.739	1.99535	0.0059045	Up
1451	ENSG00000188596	CFAP54	protein_coding	0.8	1.741	1.741	0.42376	0.036637	Up
416	ENSG00000259768	AC004943.2	lncRNA	0.801	1.742	1.742	3.33715	0.00050599	Up
1358	ENSG00000266904	LINC00663	lncRNA	0.801	1.742	1.742	0.291301	0.027972	Up
111	ENSG00000168672	FAM84B	protein_coding	0.807	1.749	1.749	6.46536	5.6619e-05	Up
1330	ENSG00000250988	SNHG21	lncRNA	0.809	1.752	1.752	0.819903	0.025578	Up
627	ENSG00000149925	ALDOA	protein_coding	0.81	1.753	1.753	5.67144	0.0013813	Up
964	ENSG00000267475	AC008736.2	lncRNA	0.812	1.756	1.756	1.3185	0.0065871	Up
1070	ENSG00000276259	AC009118.3	lncRNA	0.813	1.757	1.757	1.07907	0.010185	Up
434	ENSG00000127540	UQCR11	protein_coding	0.816	1.761	1.761	4.8769	0.00055566	Up
1442	ENSG00000140853	NLRC5	protein_coding	0.816	1.76	1.76	0.257318	0.036031	Up
1331	ENSG00000180875	GREM2	protein_coding	0.817	1.762	1.762	0.315171	0.025583	Up
299	ENSG00000276672	AL161891.1	lncRNA	0.819	1.765	1.765	3.18864	0.00029489	Up
882	ENSG00000167705	RILP	protein_coding	0.821	1.766	1.766	2.27198	0.0045506	Up
1345	ENSG00000258122	AC044802.2	lncRNA	0.822	1.768	1.768	0.434961	0.027016	Up
1365	ENSG00000178031	ADAMTSL1	protein_coding	0.822	1.768	1.768	-0.0594558	0.02875	Up
1371	ENSG00000245156	AP001107.1	lncRNA	0.823	1.77	1.77	0.280094	0.029405	Up
186	ENSG00000140043	PTGR2	protein_coding	0.824	1.77	1.77	3.67176	0.00011987	Up
303	ENSG00000169972	PUSL1	protein_coding	0.824	1.77	1.77	5.46758	0.00030179	Up
1417	ENSG00000273998	AL049794.1	lncRNA	0.824	1.771	1.771	-0.0323025	0.032731	Up
1484	ENSG00000274259	SYNGAP1-AS1	lncRNA	0.824	1.771	1.771	-0.228421	0.042461	Up
650	ENSG00000074317	SNCB	protein_coding	0.825	1.771	1.771	3.12617	0.0015178	Up
1162	ENSG00000152475	ZNF837	protein_coding	0.825	1.771	1.771	1.14179	0.015177	Up
289	ENSG00000104983	CCDC61	protein_coding	0.826	1.773	1.773	3.56319	0.00028115	Up
1213	ENSG00000170296	GABARAP	protein_coding	0.826	1.773	1.773	1.32905	0.017828	Up
842	ENSG00000177453	NIM1K	protein_coding	0.827	1.774	1.774	1.69745	0.0039506	Up
623	ENSG00000171388	APLN	protein_coding	0.828	1.776	1.776	2.53524	0.0013634	Up
118	ENSG00000056487	PHF21B	protein_coding	0.832	1.781	1.781	4.87671	6.1281e-05	Up
1360	ENSG00000227060	LINC00629	lncRNA	0.833	1.781	1.781	0.587233	0.028379	Up
60	ENSG00000153774	CFDP1	protein_coding	0.835	1.784	1.784	6.63881	1.5523e-05	Up
261	ENSG00000175567	UCP2	protein_coding	0.837	1.786	1.786	5.80111	0.00022359	Up
1043	ENSG00000273382	AL356488.3	lncRNA	0.84	1.79	1.79	0.78005	0.0094873	Up
860	ENSG00000196951	SCOC-AS1	lncRNA	0.843	1.794	1.794	1.43815	0.0041585	Up
753	ENSG00000235453	SMIM27	protein_coding	0.844	1.795	1.795	2.32146	0.0022531	Up
378	ENSG00000196976	LAGE3	protein_coding	0.846	1.798	1.798	4.79927	0.00042168	Up
1061	ENSG00000173406	DAB1	protein_coding	0.846	1.797	1.797	1.13807	0.0099007	Up
1318	ENSG00000101638	ST8SIA5	protein_coding	0.847	1.799	1.799	0.124436	0.025077	Up
1448	ENSG00000188573	FBLL1	protein_coding	0.847	1.799	1.799	0.137704	0.036468	Up
1401	ENSG00000285600	AC023593.1	lncRNA	0.848	1.8	1.8	-0.0570773	0.0321	Up
198	ENSG00000166165	CKB	protein_coding	0.85	1.802	1.802	9.8662	0.00013401	Up
552	ENSG00000103723	AP3B2	protein_coding	0.85	1.803	1.803	2.60444	0.0010403	Up
874	ENSG00000188542	DUSP28	protein_coding	0.85	1.802	1.802	2.03258	0.0044373	Up
1478	ENSG00000278611	ZNF426-DT	lncRNA	0.851	1.804	1.804	-0.0959033	0.041095	Up
390	ENSG00000083807	SLC27A5	protein_coding	0.852	1.805	1.805	3.01533	0.0004519	Up
232	ENSG00000254682	AP002387.2	lncRNA	0.853	1.806	1.806	4.12906	0.00017845	Up
631	ENSG00000236924	AL162411.1	lncRNA	0.853	1.807	1.807	2.05974	0.0013885	Up
1127	ENSG00000153563	CD8A	protein_coding	0.854	1.807	1.807	1.08646	0.013467	Up
1341	ENSG00000135899	SP110	protein_coding	0.857	1.811	1.811	0.0377517	0.026624	Up
1035	ENSG00000124507	PACSIN1	protein_coding	0.858	1.813	1.813	1.31172	0.0092602	Up
1252	ENSG00000276916	AL442125.2	lncRNA	0.86	1.815	1.815	0.135659	0.020628	Up
787	ENSG00000205559	CHKB-DT	lncRNA	0.862	1.817	1.817	2.21668	0.002854	Up
203	ENSG00000101935	AMMECR1	protein_coding	0.863	1.819	1.819	4.56905	0.00013896	Up
1281	ENSG00000231672	DIRC3	lncRNA	0.863	1.819	1.819	0.163973	0.022401	Up
75	ENSG00000277586	NEFL	protein_coding	0.864	1.821	1.821	7.9829	2.4801e-05	Up
247	ENSG00000172020	GAP43	protein_coding	0.867	1.824	1.824	3.28535	0.00019687	Up
591	ENSG00000187024	PTRH1	protein_coding	0.867	1.824	1.824	3.03637	0.0011683	Up
583	ENSG00000247137	AP000873.2	lncRNA	0.868	1.826	1.826	2.20233	0.0011264	Up
921	ENSG00000176485	PLA2G16	protein_coding	0.871	1.829	1.829	1.59526	0.0054662	Up
1084	ENSG00000139278	GLIPR1	protein_coding	0.871	1.829	1.829	0.617294	0.010923	Up
1430	ENSG00000261251	Z97055.2	lncRNA	0.872	1.83	1.83	0.131072	0.034338	Up
986	ENSG00000136167	LCP1	protein_coding	0.873	1.831	1.831	1.35404	0.0074738	Up
1197	ENSG00000272918	AC005070.3	lncRNA	0.876	1.835	1.835	0.449473	0.01686	Up
1003	ENSG00000175772	LINC01106	lncRNA	0.877	1.836	1.836	1.84597	0.0081821	Up
1293	ENSG00000255100	AP003119.2	lncRNA	0.879	1.839	1.839	0.101822	0.023146	Up
1037	ENSG00000276182	AL163051.2	lncRNA	0.88	1.841	1.841	0.629508	0.0092659	Up
1133	ENSG00000171174	RBKS	protein_coding	0.881	1.841	1.841	1.28745	0.013863	Up
968	ENSG00000068079	IFI35	protein_coding	0.882	1.843	1.843	1.0385	0.0067303	Up
1091	ENSG00000254427	AC103736.1	lncRNA	0.882	1.844	1.844	0.801237	0.011433	Up
1384	ENSG00000270006	AC010531.6	lncRNA	0.882	1.842	1.842	-0.297698	0.030262	Up
1255	ENSG00000273300	AC000068.3	lncRNA	0.884	1.846	1.846	0.111321	0.020926	Up
423	ENSG00000203279	AL590705.1	lncRNA	0.885	1.847	1.847	2.7664	0.00052815	Up
447	ENSG00000152763	WDR78	protein_coding	0.885	1.846	1.846	2.73711	0.00057708	Up
651	ENSG00000233577	AL022332.1	lncRNA	0.886	1.849	1.849	2.33434	0.0015178	Up
1123	ENSG00000247595	SPTY2D1OS	protein_coding	0.886	1.848	1.848	1.12253	0.013241	Up
1338	ENSG00000261335	AC005837.1	lncRNA	0.886	1.848	1.848	0.1628	0.026478	Up
1226	ENSG00000224738	AC099850.1	lncRNA	0.887	1.849	1.849	0.586942	0.018658	Up
691	ENSG00000234961	AL133415.1	lncRNA	0.889	1.852	1.852	2.27825	0.0017903	Up
917	ENSG00000167281	RBFOX3	protein_coding	0.891	1.854	1.854	1.95363	0.0052836	Up
1256	ENSG00000285976	AL135905.2	protein_coding	0.891	1.855	1.855	1.9098	0.020993	Up
1500	ENSG00000112530	PACRG	protein_coding	0.891	1.854	1.854	0.0824479	0.044799	Up
456	ENSG00000253716	MINCR	lncRNA	0.894	1.859	1.859	3.39519	0.00061982	Up
734	ENSG00000267698	AC002116.2	lncRNA	0.894	1.858	1.858	2.04802	0.0020768	Up
1412	ENSG00000075290	WNT8B	protein_coding	0.894	1.858	1.858	0.464438	0.032506	Up
1269	ENSG00000132357	CARD6	protein_coding	0.897	1.862	1.862	0.421842	0.021421	Up
954	ENSG00000160097	FNDC5	protein_coding	0.9	1.866	1.866	1.25465	0.006378	Up
1420	ENSG00000235903	CPB2-AS1	lncRNA	0.9	1.866	1.866	-0.364607	0.033084	Up
1513	ENSG00000231742	LINC01273	lncRNA	0.901	1.867	1.867	-0.412973	0.046345	Up
493	ENSG00000159753	CARMIL2	protein_coding	0.902	1.869	1.869	4.40869	0.00072892	Up
563	ENSG00000275437	AL121832.3	lncRNA	0.902	1.869	1.869	2.04408	0.0010775	Up
1455	ENSG00000254224	AP003465.1	lncRNA	0.903	1.87	1.87	-0.0691073	0.037356	Up
684	ENSG00000185065	AC000068.1	lncRNA	0.906	1.874	1.874	2.13189	0.0016992	Up
201	ENSG00000154734	ADAMTS1	protein_coding	0.91	1.879	1.879	9.20193	0.00013553	Up
1257	ENSG00000271857	AL096865.1	lncRNA	0.91	1.879	1.879	0.340998	0.021039	Up
1279	ENSG00000230424	EMC1-AS1	lncRNA	0.913	1.884	1.884	-0.165516	0.022198	Up
483	ENSG00000259820	AC083843.3	lncRNA	0.916	1.887	1.887	3.89386	0.00068533	Up
1050	ENSG00000205078	SYCE1L	protein_coding	0.918	1.889	1.889	1.56054	0.0096773	Up
1359	ENSG00000226833	AC092164.1	lncRNA	0.919	1.891	1.891	-0.418851	0.028089	Up
1499	ENSG00000260625	AC026471.2	lncRNA	0.919	1.891	1.891	-0.202999	0.044769	Up
1327	ENSG00000286138	AC010336.8	lncRNA	0.921	1.893	1.893	0.390855	0.025496	Up
48	ENSG00000132359	RAP1GAP2	protein_coding	0.924	1.897	1.897	5.60883	1.251e-05	Up
148	ENSG00000153363	LINC00467	lncRNA	0.927	1.902	1.902	3.52231	9.9291e-05	Up
1243	ENSG00000237883	DGUOK-AS1	lncRNA	0.928	1.902	1.902	0.835476	0.020007	Up
1116	ENSG00000262413	AC145207.2	lncRNA	0.929	1.905	1.905	0.234189	0.012696	Up
977	ENSG00000246263	UBR5-AS1	lncRNA	0.931	1.907	1.907	1.36963	0.0071151	Up
992	ENSG00000218537	MIF-AS1	lncRNA	0.932	1.908	1.908	3.65017	0.0077336	Up
561	ENSG00000238197	PAXBP1-AS1	lncRNA	0.936	1.913	1.913	2.20945	0.0010714	Up
878	ENSG00000124602	UNC5CL	protein_coding	0.941	1.92	1.92	1.21115	0.0045197	Up
356	ENSG00000213865	C8orf44	protein_coding	0.942	1.922	1.922	2.80571	0.00038286	Up
1086	ENSG00000171794	UTF1	protein_coding	0.942	1.921	1.921	0.81905	0.011149	Up
1284	ENSG00000264558	AC015674.1	lncRNA	0.947	1.927	1.927	0.322731	0.022664	Up
85	ENSG00000258441	LINC00641	lncRNA	0.949	1.931	1.931	5.34538	3.1306e-05	Up
1062	ENSG00000272750	AL592148.3	lncRNA	0.949	1.93	1.93	1.39006	0.0099203	Up
1169	ENSG00000163453	IGFBP7	protein_coding	0.95	1.932	1.932	0.250256	0.01558	Up
1397	ENSG00000247675	LRP4-AS1	lncRNA	0.95	1.931	1.931	-0.0064566	0.03173	Up
1429	ENSG00000262075	AC174065.1	lncRNA	0.951	1.933	1.933	-0.506154	0.034266	Up
800	ENSG00000232160	RAP2C-AS1	lncRNA	0.953	1.936	1.936	1.60139	0.0030056	Up
1393	ENSG00000266490	AC127024.5	lncRNA	0.953	1.936	1.936	-0.318248	0.031284	Up
439	ENSG00000279968	GVQW2	protein_coding	0.954	1.938	1.938	2.1499	0.00056405	Up
1332	ENSG00000250326	AC104596.1	lncRNA	0.954	1.937	1.937	-0.305557	0.025583	Up
1311	ENSG00000106336	FBXO24	protein_coding	0.955	1.939	1.939	-0.249401	0.024248	Up
1107	ENSG00000251259	AC004069.1	lncRNA	0.958	1.943	1.943	0.656032	0.011981	Up
1306	ENSG00000244184	AC091153.3	lncRNA	0.96	1.946	1.946	0.350982	0.023924	Up
1201	ENSG00000273061	CDC37L1-DT	lncRNA	0.969	1.958	1.958	0.204059	0.017081	Up
786	ENSG00000115423	DNAH6	protein_coding	0.971	1.961	1.961	1.80705	0.0028313	Up
516	ENSG00000253948	AC104986.2	lncRNA	0.974	1.965	1.965	1.9041	0.00087044	Up
894	ENSG00000158825	CDA	protein_coding	0.979	1.971	1.971	1.08841	0.0049545	Up
1193	ENSG00000227403	LINC01806	lncRNA	0.979	1.971	1.971	0.222816	0.016597	Up
1260	ENSG00000080031	PTPRH	protein_coding	0.981	1.974	1.974	0.413637	0.021092	Up
308	ENSG00000250565	ATP6V1E2	protein_coding	0.983	1.977	1.977	3.2597	0.00030336	Up
1218	ENSG00000064787	BCAS1	protein_coding	0.984	1.977	1.977	0.13737	0.018225	Up
893	ENSG00000069535	MAOB	protein_coding	0.985	1.98	1.98	0.778316	0.0049075	Up
1460	ENSG00000100312	ACR	protein_coding	0.986	1.981	1.981	-0.314447	0.037768	Up
960	ENSG00000257553	AC034102.4	lncRNA	0.99	1.987	1.987	0.814269	0.0065085	Up
1150	ENSG00000166278	C2	protein_coding	0.994	1.992	1.992	0.208698	0.014475	Up
239	ENSG00000135245	HILPDA	protein_coding	0.995	1.993	1.993	6.36064	0.00019098	Up
1277	ENSG00000226754	AL606760.1	lncRNA	0.996	1.995	1.995	0.433427	0.022177	Up
304	ENSG00000269968	AC006064.4	lncRNA	0.997	1.996	1.996	4.36692	0.00030179	Up
1465	ENSG00000228835	AC012123.1	lncRNA	0.997	1.996	1.996	-0.409602	0.039048	Up
685	ENSG00000234753	FOXP4-AS1	lncRNA	0.999	1.998	1.998	1.82861	0.0017016	Up
847	ENSG00000285728	AC098484.4	lncRNA	1.001	2.001	2.001	0.746199	0.0040325	Up
1366	ENSG00000255062	AP001318.2	lncRNA	1.002	2.003	2.003	0.0265094	0.028775	Up
1103	ENSG00000102924	CBLN1	protein_coding	1.006	2.009	2.009	0.189741	0.011705	Up
66	ENSG00000104381	GDAP1	protein_coding	1.007	2.009	2.009	4.81891	2.0525e-05	Up
1007	ENSG00000174939	ASPHD1	protein_coding	1.007	2.01	2.01	1.40689	0.0082755	Up
993	ENSG00000261505	AL031714.1	lncRNA	1.008	2.012	2.012	1.49084	0.0077336	Up
1270	ENSG00000143171	RXRG	protein_coding	1.009	2.013	2.013	0.581794	0.021424	Up
147	ENSG00000143248	RGS5	protein_coding	1.013	2.018	2.018	2.97426	9.9291e-05	Up
1018	ENSG00000222020	HDAC4-AS1	lncRNA	1.014	2.02	2.02	0.229887	0.0086923	Up
74	ENSG00000188290	HES4	protein_coding	1.016	2.022	2.022	6.43421	2.4801e-05	Up
1087	ENSG00000204052	LRRC73	protein_coding	1.019	2.026	2.026	0.33838	0.011256	Up
1221	ENSG00000186231	KLHL32	protein_coding	1.019	2.027	2.027	-0.121019	0.01829	Up
1286	ENSG00000274719	AC012653.2	lncRNA	1.019	2.027	2.027	-0.282226	0.022751	Up
1502	ENSG00000253636	AC022893.1	lncRNA	1.022	2.03	2.03	0.198152	0.044987	Up
136	ENSG00000103599	IQCH	protein_coding	1.025	2.035	2.035	3.63727	8.682e-05	Up
743	ENSG00000170345	FOS	protein_coding	1.025	2.034	2.034	2.53535	0.0021919	Up
898	ENSG00000280734	LINC01232	lncRNA	1.026	2.036	2.036	1.14011	0.0050029	Up
1405	ENSG00000264324	AC006030.1	protein_coding	1.027	2.038	2.038	-0.296318	0.032242	Up
831	ENSG00000243069	ARHGEF26-AS1	lncRNA	1.03	2.043	2.043	0.785771	0.0036075	Up
1046	ENSG00000251580	LINC02482	lncRNA	1.034	2.048	2.048	0.202445	0.0095759	Up
1524	ENSG00000255441	AC008750.2	lncRNA	1.034	2.048	2.048	-0.841334	0.04769	Up
1522	ENSG00000274204	AL138689.1	lncRNA	1.036	2.05	2.05	-1.17921	0.047667	Up
926	ENSG00000023839	ABCC2	protein_coding	1.037	2.052	2.052	1.0157	0.0055736	Up
1514	ENSG00000268182	SMIM17	protein_coding	1.039	2.054	2.054	-0.900221	0.046621	Up
1504	ENSG00000224328	MDC1-AS1	lncRNA	1.04	2.056	2.056	-1.11332	0.045492	Up
45	ENSG00000226950	DANCR	lncRNA	1.042	2.059	2.059	5.55502	1.1171e-05	Up
864	ENSG00000137959	IFI44L	protein_coding	1.043	2.06	2.06	0.944022	0.0042575	Up
605	ENSG00000272540	AL662797.1	lncRNA	1.044	2.063	2.063	2.07489	0.0012429	Up
1321	ENSG00000007350	TKTL1	protein_coding	1.048	2.068	2.068	-0.0988588	0.025348	Up
1158	ENSG00000089558	KCNH4	protein_coding	1.054	2.076	2.076	0.236438	0.014843	Up
633	ENSG00000260219	AC106782.2	lncRNA	1.057	2.081	2.081	1.41781	0.0014	Up
767	ENSG00000248309	MEF2C-AS1	lncRNA	1.059	2.083	2.083	0.878377	0.0025168	Up
302	ENSG00000135127	BICDL1	protein_coding	1.063	2.09	2.09	2.43413	0.00029984	Up
293	ENSG00000232611	AL683813.1	lncRNA	1.067	2.095	2.095	2.71273	0.00028721	Up
661	ENSG00000230910	AL391807.1	lncRNA	1.067	2.094	2.094	1.40599	0.001548	Up
415	ENSG00000187730	GABRD	protein_coding	1.068	2.097	2.097	2.25586	0.00050599	Up
420	ENSG00000140323	DISP2	protein_coding	1.069	2.098	2.098	2.42884	0.00052489	Up
749	ENSG00000187848	P2RX2	protein_coding	1.072	2.103	2.103	1.0205	0.0022319	Up
873	ENSG00000246339	EXTL3-AS1	lncRNA	1.074	2.106	2.106	0.667505	0.0044303	Up
1143	ENSG00000277007	AC096642.1	lncRNA	1.074	2.105	2.105	0.355019	0.014246	Up
1374	ENSG00000275494	AC133552.5	lncRNA	1.076	2.109	2.109	-0.332954	0.029799	Up
678	ENSG00000184588	PDE4B	protein_coding	1.077	2.11	2.11	1.45583	0.001635	Up
1149	ENSG00000270820	AC016727.1	lncRNA	1.079	2.112	2.112	-0.0738988	0.014436	Up
1388	ENSG00000273711	AC005520.5	lncRNA	1.08	2.113	2.113	-0.416811	0.030579	Up
53	ENSG00000232442	MHENCR	lncRNA	1.081	2.115	2.115	4.07766	1.2947e-05	Up
173	ENSG00000255135	AP002360.1	lncRNA	1.081	2.116	2.116	3.57667	0.0001138	Up
1132	ENSG00000260958	AC023824.3	lncRNA	1.089	2.128	2.128	-0.0544683	0.013845	Up
494	ENSG00000264920	AC018521.5	lncRNA	1.091	2.13	2.13	1.75231	0.00072892	Up
1045	ENSG00000247317	LY6E-DT	lncRNA	1.094	2.135	2.135	0.257085	0.0095465	Up
33	ENSG00000113196	HAND1	protein_coding	1.095	2.136	2.136	5.54927	1.0227e-05	Up
1346	ENSG00000183578	TNFAIP8L3	protein_coding	1.095	2.136	2.136	-0.366711	0.027123	Up
824	ENSG00000111816	FRK	protein_coding	1.096	2.137	2.137	1.21884	0.0033496	Up
311	ENSG00000226686	LINC01535	lncRNA	1.097	2.138	2.138	2.25049	0.00030658	Up
1088	ENSG00000251018	HMMR-AS1	lncRNA	1.097	2.139	2.139	-0.0604237	0.011313	Up
1232	ENSG00000285884	AL022345.4	lncRNA	1.099	2.141	2.141	-0.599488	0.01921	Up
947	ENSG00000263080	AC009121.2	lncRNA	1.1	2.144	2.144	0.625838	0.00622	Up
867	ENSG00000232645	LINC01431	lncRNA	1.103	2.148	2.148	0.769572	0.0043062	Up
1124	ENSG00000272853	AC069544.1	lncRNA	1.104	2.149	2.149	0.308322	0.013297	Up
1156	ENSG00000273450	AL139124.1	lncRNA	1.104	2.15	2.15	-0.578508	0.014626	Up
1410	ENSG00000269888	AC112491.1	lncRNA	1.104	2.15	2.15	-0.897406	0.032348	Up
1426	ENSG00000109771	LRP2BP	protein_coding	1.109	2.158	2.158	-0.821301	0.033498	Up
1377	ENSG00000241155	ARHGAP31-AS1	lncRNA	1.113	2.163	2.163	-0.531144	0.029898	Up
1265	ENSG00000231305	AC112484.1	lncRNA	1.116	2.167	2.167	-0.328733	0.021218	Up
409	ENSG00000086506	HBQ1	protein_coding	1.119	2.172	2.172	2.65776	0.00050167	Up
1432	ENSG00000227256	MIS18A-AS1	lncRNA	1.119	2.172	2.172	-1.06141	0.034526	Up
1446	ENSG00000267255	AC011498.3	lncRNA	1.123	2.178	2.178	-0.932219	0.036391	Up
398	ENSG00000234327	AC012146.1	lncRNA	1.124	2.18	2.18	2.88267	0.00047968	Up
1266	ENSG00000206567	AC022007.1	lncRNA	1.124	2.18	2.18	-0.458197	0.021276	Up
728	ENSG00000272942	AL022324.3	lncRNA	1.125	2.181	2.181	1.71565	0.0020337	Up
1416	ENSG00000157653	C9orf43	protein_coding	1.13	2.188	2.188	-0.7738	0.032631	Up
1381	ENSG00000150722	PPP1R1C	protein_coding	1.133	2.194	2.194	-0.673574	0.030196	Up
1470	ENSG00000270589	AL158163.1	lncRNA	1.135	2.197	2.197	-1.27773	0.03982	Up
656	ENSG00000281357	ARRDC3-AS1	lncRNA	1.137	2.199	2.199	1.19858	0.0015213	Up
230	ENSG00000213638	ADAT3	protein_coding	1.138	2.201	2.201	2.47591	0.00017809	Up
259	ENSG00000262468	LINC01569	lncRNA	1.138	2.201	2.201	2.1451	0.00021544	Up
1074	ENSG00000137434	C6orf52	protein_coding	1.14	2.204	2.204	-0.188144	0.010321	Up
773	ENSG00000123892	RAB38	protein_coding	1.141	2.205	2.205	1.07311	0.0026004	Up
1023	ENSG00000186019	AC021092.1	lncRNA	1.143	2.208	2.208	0.2712	0.0088964	Up
854	ENSG00000053108	FSTL4	protein_coding	1.146	2.213	2.213	0.860778	0.0041476	Up
949	ENSG00000231908	IDH1-AS1	lncRNA	1.147	2.215	2.215	0.905713	0.0062564	Up
1367	ENSG00000232335	AL354864.1	lncRNA	1.15	2.219	2.219	-0.9458	0.028893	Up
640	ENSG00000176092	CRYBG2	protein_coding	1.152	2.222	2.222	0.957996	0.0014592	Up
770	ENSG00000224609	AC093425.1	lncRNA	1.154	2.225	2.225	0.687148	0.0025471	Up
1098	ENSG00000173988	LRRC63	protein_coding	1.157	2.23	2.23	-0.247495	0.011573	Up
1301	ENSG00000257242	LINC01619	lncRNA	1.159	2.233	2.233	-0.0887423	0.023742	Up
1309	ENSG00000185837	HDHD5-AS1	lncRNA	1.159	2.233	2.233	-0.0315441	0.023928	Up
240	ENSG00000186352	ANKRD37	protein_coding	1.166	2.243	2.243	2.66322	0.00019098	Up
1073	ENSG00000014257	ACPP	protein_coding	1.167	2.246	2.246	-0.0242573	0.010321	Up
1348	ENSG00000185669	SNAI3	protein_coding	1.167	2.245	2.245	-0.599208	0.027156	Up
180	ENSG00000148225	WDR31	protein_coding	1.169	2.248	2.248	2.87736	0.00011678	Up
101	ENSG00000167619	TMEM145	protein_coding	1.176	2.259	2.259	3.33672	4.6257e-05	Up
1120	ENSG00000261105	LMO7-AS1	lncRNA	1.185	2.274	2.274	-0.0205652	0.013192	Up
725	ENSG00000231770	TMEM44-AS1	lncRNA	1.19	2.281	2.281	0.874433	0.0020337	Up
73	ENSG00000087258	GNAO1	protein_coding	1.193	2.287	2.287	3.7073	2.3742e-05	Up
500	ENSG00000228192	AL512353.1	lncRNA	1.203	2.302	2.302	1.38959	0.00077991	Up
861	ENSG00000261159	AC112484.3	lncRNA	1.203	2.302	2.302	0.129822	0.0041697	Up
1014	ENSG00000253730	AC015909.2	lncRNA	1.204	2.303	2.303	-0.154516	0.0084586	Up
1361	ENSG00000235244	DANT2	lncRNA	1.205	2.306	2.306	-0.876229	0.028379	Up
1336	ENSG00000232070	TMEM253	protein_coding	1.212	2.316	2.316	-0.670279	0.02595	Up
1434	ENSG00000274653	AC106782.6	lncRNA	1.216	2.324	2.324	-0.768334	0.034688	Up
1008	ENSG00000185507	IRF7	protein_coding	1.221	2.331	2.331	-0.0200669	0.0082877	Up
1368	ENSG00000272910	AC090425.2	lncRNA	1.224	2.336	2.336	-0.965367	0.029198	Up
1288	ENSG00000039600	SOX30	protein_coding	1.226	2.339	2.339	-0.746158	0.022903	Up
1283	ENSG00000235601	BARX1-DT	lncRNA	1.227	2.34	2.34	-0.49849	0.022446	Up
1186	ENSG00000245534	RORA-AS1	lncRNA	1.23	2.346	2.346	-0.803592	0.016288	Up
451	ENSG00000268061	NAPA-AS1	lncRNA	1.232	2.349	2.349	1.30526	0.00060477	Up
1402	ENSG00000260398	AC068700.1	lncRNA	1.232	2.35	2.35	-0.968476	0.032133	Up
369	ENSG00000245573	BDNF-AS	lncRNA	1.233	2.35	2.35	1.43226	0.00040923	Up
943	ENSG00000232586	KIAA1614-AS1	lncRNA	1.236	2.355	2.355	0.163721	0.0059714	Up
16	ENSG00000102003	SYP	protein_coding	1.237	2.358	2.358	5.24451	3.8006e-06	Up
69	ENSG00000247796	AC008966.1	lncRNA	1.24	2.361	2.361	3.25813	2.1693e-05	Up
1418	ENSG00000271200	AC099791.2	lncRNA	1.245	2.37	2.37	-0.958795	0.032914	Up
738	ENSG00000116544	DLGAP3	protein_coding	1.246	2.372	2.372	0.936983	0.0021241	Up
959	ENSG00000244380	AC134772.1	lncRNA	1.251	2.38	2.38	0.0973882	0.0064615	Up
1305	ENSG00000204767	INSYN2B	protein_coding	1.252	2.381	2.381	-0.896777	0.023924	Up
814	ENSG00000143199	ADCY10	protein_coding	1.26	2.395	2.395	0.18719	0.0031954	Up
1039	ENSG00000258429	PDF	protein_coding	1.261	2.397	2.397	0.297814	0.0093065	Up
1380	ENSG00000230084	AC006059.1	lncRNA	1.268	2.409	2.409	-1.27791	0.030193	Up
929	ENSG00000240065	PSMB9	protein_coding	1.269	2.409	2.409	0.114281	0.005722	Up
82	ENSG00000126790	L3HYPDH	protein_coding	1.285	2.437	2.437	3.01897	2.7469e-05	Up
805	ENSG00000267939	AC008946.1	lncRNA	1.289	2.444	2.444	0.974466	0.003021	Up
922	ENSG00000104112	SCG3	protein_coding	1.293	2.45	2.45	0.243338	0.0054848	Up
683	ENSG00000214708	AC116407.1	lncRNA	1.298	2.46	2.46	0.809061	0.0016974	Up
549	ENSG00000269926	DDIT4-AS1	lncRNA	1.305	2.471	2.471	0.904807	0.0010215	Up
172	ENSG00000254469	AP002495.2	protein_coding	1.308	2.475	2.475	2.0233	0.0001138	Up
1488	ENSG00000275055	AC011468.5	lncRNA	1.308	2.476	2.476	-0.704645	0.042755	Up
64	ENSG00000236810	ELOA-AS1	lncRNA	1.311	2.481	2.481	3.16023	1.7921e-05	Up
338	ENSG00000246889	AP000487.1	lncRNA	1.315	2.488	2.488	1.43396	0.0003581	Up
536	ENSG00000246090	AP002026.1	lncRNA	1.315	2.488	2.488	0.990273	0.00096831	Up
286	ENSG00000224660	SH3BP5-AS1	lncRNA	1.324	2.503	2.503	2.49237	0.00027584	Up
1174	ENSG00000183971	NPW	protein_coding	1.332	2.518	2.518	-1.10185	0.015786	Up
741	ENSG00000100604	CHGA	protein_coding	1.334	2.521	2.521	0.93423	0.0021708	Up
15	ENSG00000104722	NEFM	protein_coding	1.338	2.528	2.528	9.52477	3.5194e-06	Up
1111	ENSG00000039139	DNAH5	protein_coding	1.346	2.542	2.542	-0.920021	0.012175	Up
915	ENSG00000267226	AC104971.1	lncRNA	1.347	2.544	2.544	-0.322338	0.0052209	Up
257	ENSG00000163888	CAMK2N2	protein_coding	1.36	2.567	2.567	2.22075	0.00021206	Up
855	ENSG00000182916	TCEAL7	protein_coding	1.372	2.588	2.588	-0.0941508	0.0041535	Up
1029	ENSG00000239264	TXNDC5	protein_coding	1.38	2.604	2.604	-0.193062	0.0091574	Up
1138	ENSG00000238260	AL513320.1	lncRNA	1.385	2.611	2.611	-1.12758	0.013992	Up
411	ENSG00000251141	MRPS30-DT	lncRNA	1.396	2.632	2.632	0.962832	0.00050167	Up
885	ENSG00000151322	NPAS3	protein_coding	1.401	2.64	2.64	-0.228911	0.0047289	Up
1067	ENSG00000158104	HPD	protein_coding	1.407	2.651	2.651	-0.884655	0.010183	Up
615	ENSG00000108309	RUNDC3A	protein_coding	1.408	2.654	2.654	1.25756	0.0013184	Up
1204	ENSG00000226088	AL158839.1	lncRNA	1.412	2.661	2.661	-0.297767	0.017274	Up
862	ENSG00000231424	AL445673.1	lncRNA	1.414	2.665	2.665	-0.342817	0.0042096	Up
1234	ENSG00000259736	CRTC3-AS1	lncRNA	1.435	2.704	2.704	-0.895554	0.019241	Up
686	ENSG00000276390	AC004241.3	lncRNA	1.439	2.712	2.712	0.0346871	0.0017059	Up
100	ENSG00000231527	FAM27C	lncRNA	1.447	2.726	2.726	2.61494	4.5615e-05	Up
1230	ENSG00000130600	H19	lncRNA	1.452	2.736	2.736	-0.905501	0.019084	Up
720	ENSG00000236137	AL445231.1	lncRNA	1.462	2.755	2.755	-0.0822428	0.002	Up
1170	ENSG00000232729	AC211433.1	lncRNA	1.48	2.79	2.79	-1.25073	0.015587	Up
498	ENSG00000183775	KCTD16	protein_coding	1.482	2.792	2.792	0.41729	0.00076255	Up
444	ENSG00000234694	AL139289.2	lncRNA	1.483	2.795	2.795	1.06567	0.00057412	Up
1082	ENSG00000170231	FABP6	protein_coding	1.488	2.806	2.806	-1.13992	0.010844	Up
557	ENSG00000236519	LINC01424	lncRNA	1.492	2.813	2.813	0.60104	0.0010417	Up
61	ENSG00000168993	CPLX1	protein_coding	1.5	2.829	2.829	2.91461	1.5523e-05	Up
621	ENSG00000164049	FBXW12	protein_coding	1.503	2.834	2.834	0.325438	0.0013549	Up
430	ENSG00000273186	AL359091.5	lncRNA	1.521	2.87	2.87	1.08704	0.00052953	Up
202	ENSG00000228889	UBAC2-AS1	lncRNA	1.522	2.872	2.872	1.37683	0.00013822	Up
41	ENSG00000203644	AC083799.1	lncRNA	1.525	2.878	2.878	3.18928	1.0562e-05	Up
798	ENSG00000266053	NDUFV2-AS1	lncRNA	1.53	2.888	2.888	-0.438359	0.0029642	Up
859	ENSG00000158077	NLRP14	protein_coding	1.537	2.901	2.901	-0.47502	0.0041585	Up
1051	ENSG00000242539	AC007620.2	lncRNA	1.546	2.92	2.92	-1.13896	0.0097236	Up
1166	ENSG00000237836	PHKA2-AS1	lncRNA	1.555	2.938	2.938	-1.47937	0.015274	Up
710	ENSG00000172771	EFCAB12	protein_coding	1.564	2.957	2.957	0.421536	0.0018982	Up
750	ENSG00000203650	LINC01285	lncRNA	1.569	2.967	2.967	-0.0792826	0.0022341	Up
324	ENSG00000015285	WAS	protein_coding	1.588	3.007	3.007	0.969375	0.00033985	Up
1047	ENSG00000189229	AC069277.1	lncRNA	1.589	3.009	3.009	-1.23568	0.0095788	Up
83	ENSG00000271335	AL117336.2	lncRNA	1.605	3.041	3.041	1.9431	3.0055e-05	Up
419	ENSG00000272787	AC253536.6	lncRNA	1.605	3.041	3.041	0.372334	0.00051863	Up
49	ENSG00000273066	AL355987.4	lncRNA	1.608	3.048	3.048	2.29371	1.251e-05	Up
170	ENSG00000230461	PROX1-AS1	lncRNA	1.61	3.052	3.052	1.38981	0.0001138	Up
613	ENSG00000226913	BSN-DT	lncRNA	1.611	3.055	3.055	0.288	0.0013114	Up
726	ENSG00000233246	AL513327.2	lncRNA	1.631	3.097	3.097	-0.210513	0.0020337	Up
1246	ENSG00000248027	AP001351.1	lncRNA	1.638	3.112	3.112	-0.98968	0.020119	Up
169	ENSG00000177483	RBM44	protein_coding	1.645	3.127	3.127	1.58226	0.0001138	Up
887	ENSG00000249650	AC106772.1	lncRNA	1.647	3.133	3.133	-0.353743	0.0047953	Up
1137	ENSG00000261570	AC073878.1	lncRNA	1.649	3.136	3.136	-1.15489	0.013987	Up
458	ENSG00000285825	AP003501.3	lncRNA	1.664	3.168	3.168	0.232607	0.00062239	Up
707	ENSG00000261351	AC116913.1	lncRNA	1.671	3.185	3.185	0.453379	0.001888	Up
105	ENSG00000118514	ALDH8A1	protein_coding	1.693	3.234	3.234	1.57118	4.8614e-05	Up
955	ENSG00000275092	AL031710.2	lncRNA	1.703	3.256	3.256	-1.18196	0.0063925	Up
857	ENSG00000275294	LINC02340	lncRNA	1.706	3.264	3.264	-0.542643	0.0041578	Up
727	ENSG00000265458	AC132938.3	lncRNA	1.707	3.265	3.265	-0.294814	0.0020337	Up
197	ENSG00000152932	RAB3C	protein_coding	1.708	3.268	3.268	1.11148	0.0001338	Up
442	ENSG00000133958	UNC79	protein_coding	1.718	3.291	3.291	0.366797	0.00057149	Up
162	ENSG00000230658	KLHL7-DT	lncRNA	1.732	3.321	3.321	0.900655	0.00010653	Up
116	ENSG00000111254	AKAP3	protein_coding	1.739	3.338	3.338	2.02995	6.0686e-05	Up
584	ENSG00000264808	AC068025.1	lncRNA	1.746	3.355	3.355	-0.108501	0.0011304	Up
570	ENSG00000260088	AL445483.1	lncRNA	1.751	3.365	3.365	-0.201938	0.0011073	Up
1319	ENSG00000277566	AC089999.2	lncRNA	1.763	3.394	3.394	-1.30812	0.025141	Up
119	ENSG00000231050	AL109917.1	lncRNA	1.769	3.408	3.408	1.30306	6.1281e-05	Up
219	ENSG00000203684	IBA57-DT	lncRNA	1.77	3.411	3.411	1.21892	0.00017102	Up
431	ENSG00000265778	AC018413.1	lncRNA	1.804	3.493	3.493	-0.135921	0.0005311	Up
703	ENSG00000142347	MYO1F	protein_coding	1.808	3.502	3.502	-0.0419827	0.0018712	Up
22	ENSG00000164061	BSN	protein_coding	1.817	3.524	3.524	3.58006	4.9074e-06	Up
25	ENSG00000104889	RNASEH2A	protein_coding	1.835	3.569	3.569	2.5364	5.1827e-06	Up
1052	ENSG00000101463	SYNDIG1	protein_coding	1.848	3.599	3.599	-0.716454	0.0097621	Up
238	ENSG00000231769	AL035701.1	lncRNA	1.862	3.635	3.635	0.321938	0.00019063	Up
17	ENSG00000124253	PCK1	protein_coding	1.863	3.637	3.637	2.53574	3.8006e-06	Up
26	ENSG00000269951	AC090181.2	lncRNA	1.865	3.642	3.642	2.39506	5.3139e-06	Up
361	ENSG00000237950	AL357079.1	lncRNA	1.888	3.701	3.701	-0.0349589	0.00039235	Up
543	ENSG00000260774	AC021087.3	lncRNA	1.903	3.74	3.74	-0.321895	0.0010014	Up
1002	ENSG00000237481	AL117350.1	lncRNA	1.906	3.749	3.749	-1.69199	0.008154	Up
296	ENSG00000272097	AL024498.1	lncRNA	1.917	3.775	3.775	0.0667477	0.00029185	Up
491	ENSG00000177932	ZNF354C	protein_coding	1.941	3.841	3.841	-0.466555	0.00072466	Up
30	ENSG00000188672	RHCE	protein_coding	1.947	3.855	3.855	1.73551	8.6412e-06	Up
470	ENSG00000232485	AC098820.1	lncRNA	1.955	3.878	3.878	0.0221783	0.00065012	Up
790	ENSG00000254480	AC015689.1	lncRNA	1.962	3.896	3.896	-0.463345	0.0028832	Up
157	ENSG00000261071	AL441883.1	lncRNA	1.977	3.936	3.936	0.639921	0.00010243	Up
1044	ENSG00000104435	STMN2	protein_coding	2.007	4.021	4.021	-0.52658	0.0094873	Up
634	ENSG00000223751	AC116609.1	lncRNA	2.013	4.035	4.035	0.51455	0.0014014	Up
379	ENSG00000232732	AC097717.1	lncRNA	2.052	4.148	4.148	0.0696181	0.0004221	Up
697	ENSG00000278493	AC039056.2	lncRNA	2.063	4.179	4.179	0.0611254	0.001852	Up
179	ENSG00000232876	AL353596.1	lncRNA	2.079	4.225	4.225	0.286767	0.00011654	Up
899	ENSG00000247199	AC091948.1	lncRNA	2.079	4.226	4.226	-1.46254	0.0050187	Up
387	ENSG00000230565	ZNF32-AS2	lncRNA	2.087	4.247	4.247	-0.230996	0.00044242	Up
381	ENSG00000125966	MMP24	protein_coding	2.097	4.277	4.277	-0.0981213	0.00042231	Up
336	ENSG00000090376	IRAK3	protein_coding	2.098	4.281	4.281	-0.302119	0.0003581	Up
109	ENSG00000235527	HIPK1-AS1	lncRNA	2.106	4.304	4.304	1.00563	5.4246e-05	Up
934	ENSG00000255320	AP000759.1	lncRNA	2.12	4.346	4.346	-1.15315	0.0057626	Up
808	ENSG00000286094	AC026740.3	protein_coding	2.121	4.349	4.349	-1.58045	0.0030671	Up
377	ENSG00000275056	AC020663.3	lncRNA	2.157	4.459	4.459	-0.180028	0.00042023	Up
788	ENSG00000233844	KCNQ5-IT1	lncRNA	2.203	4.606	4.606	-1.19128	0.0028759	Up
832	ENSG00000276026	AL031665.2	lncRNA	2.264	4.802	4.802	-1.34971	0.0036198	Up
702	ENSG00000237505	PKN2-AS1	lncRNA	2.277	4.845	4.845	-0.632597	0.0018651	Up
117	ENSG00000155265	GOLGA7B	protein_coding	2.297	4.915	4.915	0.604042	6.0686e-05	Up
891	ENSG00000178235	SLITRK1	protein_coding	2.308	4.951	4.951	-0.670541	0.0049041	Up
278	ENSG00000089199	CHGB	protein_coding	2.356	5.118	5.118	0.00688884	0.00025963	Up
55	ENSG00000272842	AL391834.1	lncRNA	2.422	5.359	5.359	1.20227	1.4135e-05	Up
373	ENSG00000273240	AC013468.1	lncRNA	2.452	5.472	5.472	-0.987513	0.00041752	Up
940	ENSG00000260300	AC009119.2	protein_coding	2.52	5.734	5.734	-1.24709	0.0058834	Up
237	ENSG00000138823	MTTP	protein_coding	2.621	6.151	6.151	-0.0479909	0.00019063	Up
166	ENSG00000224292	AF196972.1	lncRNA	2.681	6.413	6.413	-0.107918	0.00011232	Up
424	ENSG00000255655	AC007570.1	lncRNA	2.822	7.072	7.072	-1.30297	0.00052815	Up
12	ENSG00000275532	AC006449.2	lncRNA	2.992	7.955	7.955	1.50807	1.5308e-06	Up
171	ENSG00000253307	AC011676.1	lncRNA	3.301	9.854	9.854	-0.915698	0.0001138	Up
34	ENSG00000277223	AC090116.1	lncRNA	3.762	13.567	10	-0.0654158	1.0227e-05	Up
