# Supplementary material for: Structural basis of the interaction between SETD2 methyltransferase and hnRNP L paralogs for governing co-transcriptional splicing
Source: Nat Commun. 2021 Nov 8;12:6452. doi: 10.1038/s41467-021-26799-3 (PMC8575775; doi:10.1038/s41467-021-26799-3)
Supplement: Supplementary file 4 — Supplementary Data 1-3 [file 41467_2021_26799_MOESM4_ESM.zip › Supplementary Data 2.xlsx]

## Sheet: A3SS_SETD2vsWT
Supplementary Data 5. A3SS changes in SETD2 depleted cells vs WT
gene_id	gene	chr	start	end	strand	diff	fdr
ENSG00000253540	FAM86HP	chr3	130102763	130102935	-	0.849	3.74844e-05
ENSG00000123636	BAZ2B	chr2	159448241	159448409	-	0.76	0.0174207
ENSG00000232677	LINC00665	chr19	36322129	36322384	-	0.696	0.0172026
ENSG00000182389	CACNB4	chr2	151869176	151869735	-	0.674	0.000169262
ENSG00000158089	GALNT14	chr2	30924118	30924297	-	0.632	0.015392
ENSG00000161912	ADCY10P1	chr6	41108948	41109904	+	0.598	0.0429933
ENSG00000142046	TMEM91	chr19	41383560	41384083	+	0.581	7.36638e-05
ENSG00000167281	RBFOX3	chr17	79096652	79096833	-	0.56	0.0102631
ENSG00000109065	NAT9	chr17	74773865	74774055	-	0.55	0.011519
ENSG00000205771	CATSPER2P1	chr15	43745021	43745170	-	0.518	0.0110852
ENSG00000123415	SMUG1	chr12	54187818	54187905	-	0.505	0.0198334
ENSG00000163697	APBB2	chr4	40830462	40830583	-	0.471	0.0202844
ENSG00000142046	TMEM91	chr19	41383714	41384083	+	0.463	0.000309646
ENSG00000143748	NVL	chr1	224313049	224313155	-	0.455	0.0350356
ENSG00000090924	PLEKHG2	chr19	39414988	39415260	+	0.388	0.0243349
ENSG00000124155	PIGT	chr20	45419142	45419395	+	0.379	0.00931542
ENSG00000168781	PPIP5K1	chr15	43581226	43581429	-	0.362	0.00131485
ENSG00000135953	MFSD9	chr2	102732321	102732409	-	0.32	0.0198334
ENSG00000124155	PIGT	chr20	45419277	45419395	+	0.222	0.0159437
ENSG00000135740	SLC9A5	chr16	67265039	67265106	+	0.217	0.00753358
ENSG00000070047	PHRF1	chr11	581961	582081	+	0.208	0.0196656
ENSG00000116141	MARK1	chr1	220653097	220653352	+	0.153	0.023746
ENSG00000082269	FAM135A	chr6	70477158	70477332	+	0.137	0.0438181
ENSG00000136044	APPL2	chr12	105207970	105208047	-	0.071	0.0240393
ENSG00000154920	EME1	chr17	50378594	50378681	+	0.063	0.0420393
ENSG00000102103	PQBP1	chrX	48902232	48902795	+	0.04	0.0102631
ENSG00000141551	CSNK1D	chr17	82252433	82252604	-	0.035	0.0110068
ENSG00000103942	HOMER2	chr15	82859028	82859186	-	0.035	0.0120466
ENSG00000079246	XRCC5	chr2	216117740	216117794	+	0.026	0.00849288
ENSG00000166441	RPL27A	chr11	8683862	8684081	+	-0.007	0.0139481
ENSG00000166441	RPL27A	chr11	8683960	8684081	+	-0.013	0.0125174
ENSG00000115368	WDR75	chr2	189449244	189450968	+	-0.016	3.74844e-05
ENSG00000106617	PRKAG2	chr7	151565719	151566699	-	-0.019	0.0496209
ENSG00000092531	SNAP23	chr15	42513173	42513447	+	-0.02	0.0109793
ENSG00000140395	WDR61	chr15	78285260	78285724	-	-0.025	0.0125174
ENSG00000013810	TACC3	chr4	1738347	1739778	+	-0.028	0.00411567
ENSG00000049541	RFC2	chr7	74249738	74249829	-	-0.028	0.0218901
ENSG00000188976	NOC2L	chr1	954003	954523	-	-0.032	0.0218901
ENSG00000102858	MGRN1	chr16	4686258	4690972	+	-0.039	0.000123323
ENSG00000159593	NAE1	chr16	66805776	66805862	-	-0.042	0.000661719
ENSG00000223959	AFG3L1P	chr16	89979301	89980336	+	-0.042	0.00753358
ENSG00000066926	FECH	chr18	57571391	57571603	-	-0.042	0.011519
ENSG00000142396	ERVK3-1	chr19	58312027	58312462	+	-0.045	0.0110852
ENSG00000100650	SRSF5	chr14	69769510	69770540	+	-0.047	0.000149759
ENSG00000198000	NOL8	chr9	92299889	92300810	-	-0.047	0.0159315
ENSG00000183963	SMTN	chr22	31095851	31096897	+	-0.053	3.74844e-05
ENSG00000077232	DNAJC10	chr2	182739544	182740388	+	-0.055	0.011519
ENSG00000100911	PSME2	chr14	24145709	24145896	-	-0.062	0.00348606
ENSG00000173992	CCS	chr11	66605153	66605416	+	-0.065	0.0196656
ENSG00000125885	MCM8	chr20	5967829	5968025	+	-0.066	0.0159315
ENSG00000162613	FUBP1	chr1	77948404	77948914	-	-0.07	0.000543266
ENSG00000157800	SLC37A3	chr7	140351272	140351969	-	-0.07	0.0350356
ENSG00000140465	CYP1A1	chr15	74721590	74722069	-	-0.078	0.0218901
ENSG00000101347	SAMHD1	chr20	36916948	36917096	-	-0.084	0.0240393
ENSG00000213930	GALT	chr9	34648047	34648171	+	-0.087	0.000661719
ENSG00000112855	HARS2	chr5	140696028	140696201	+	-0.091	0.0318652
ENSG00000130768	SMPDL3B	chr1	27948993	27949162	+	-0.091	0.0405029
ENSG00000140553	UNC45A	chr15	90936136	90936460	+	-0.102	0.0172956
ENSG00000124357	NAGK	chr2	71072825	71073594	+	-0.104	0.0144423
ENSG00000160703	NLRX1	chr11	119183117	119184016	+	-0.105	0.00625778
ENSG00000178921	PFAS	chr17	8266500	8266898	+	-0.115	0.0350356
ENSG00000128585	MKLN1	chr7	131399237	131399433	+	-0.122	0.0266467
ENSG00000143442	POGZ	chr1	151427822	151428041	-	-0.125	0.00194968
ENSG00000240303	ACAD11	chr3	132578795	132579056	-	-0.125	0.0215642
ENSG00000106089	STX1A	chr7	73700729	73700931	-	-0.127	0.0159315
ENSG00000115282	TTC31	chr2	74492921	74494559	+	-0.135	0.0142425
ENSG00000213585	VDAC1	chr5	133992945	133993018	-	-0.142	0.0487638
ENSG00000110075	PPP6R3	chr11	68587797	68588024	+	-0.144	0.0473027
ENSG00000158805	ZNF276	chr16	89723259	89723709	+	-0.148	0.0135904
ENSG00000111731	C2CD5	chr12	22458483	22458585	-	-0.163	0.0437233
ENSG00000185513	L3MBTL1	chr20	43540021	43540308	+	-0.164	0.000123323
ENSG00000130023	ERMARD	chr6	169753863	169754032	+	-0.168	0.00220483
ENSG00000141503	MINK1	chr17	4890221	4890735	+	-0.179	0.035783
ENSG00000161265	U2AF1L4	chr19	35744322	35744738	-	-0.181	0.0102631
ENSG00000105483	CARD8	chr19	48232452	48232789	-	-0.183	0.0102631
ENSG00000140995	DEF8	chr16	89957537	89957660	+	-0.194	0.0306611
ENSG00000161265	U2AF1L4	chr19	35744322	35744981	-	-0.196	0.00235776
ENSG00000101665	SMAD7	chr18	48942480	48942555	-	-0.214	0.0350356
ENSG00000188321	ZNF559	chr19	9341616	9343843	+	-0.228	0.0121481
ENSG00000139436	GIT2	chr12	109947255	109948846	-	-0.238	0.042816
ENSG00000064607	SUGP2	chr19	18990892	18993740	-	-0.24	7.36638e-05
ENSG00000105889	STEAP1B	chr7	22493323	22493836	-	-0.255	0.017542
ENSG00000100150	DEPDC5	chr22	31758526	31758633	+	-0.273	0.000179639
ENSG00000141642	ELAC1	chr18	50984095	50984563	+	-0.28	0.035783
ENSG00000138834	MAPK8IP3	chr16	1743331	1743476	+	-0.297	0.00385678
ENSG00000142530	FAM71E1	chr19	50475324	50475503	-	-0.302	0.0109793
ENSG00000142303	ADAMTS10	chr19	8589451	8589585	-	-0.333	0.0218901
ENSG00000001631	KRIT1	chr7	92244901	92245171	-	-0.336	0.015392
ENSG00000137522	RNF121	chr11	71995439	71995551	+	-0.362	0.0336358
ENSG00000042429	MED17	chr11	93809716	93812378	+	-0.373	0.000881506
ENSG00000147642	SYBU	chr8	109642727	109642947	-	-0.398	0.0467751
ENSG00000047634	SCML1	chrX	17746014	17746098	+	-0.421	0.0272089
ENSG00000242802	AP5Z1	chr7	4790213	4790591	+	-0.447	0.0293127
ENSG00000068650	ATP11A	chr13	112881812	112887168	+	-0.455	0.011519
ENSG00000114770	ABCC5	chr3	183985303	183985455	-	-0.479	0.00889313
ENSG00000130429	ARPC1B	chr7	99377337	99377439	+	-0.482	0.0109793
ENSG00000162572	SCNN1D	chr1	1282241	1282315	+	-0.506	0.0196323
ENSG00000137872	SEMA6D	chr15	47766576	47766677	+	-0.54	0.0177047
ENSG00000113108	APBB3	chr5	140561586	140561722	-	-0.559	0.000123323
ENSG00000161996	WDR90	chr16	651823	652039	+	-0.583	0.0350356
ENSG00000181513	ACBD4	chr17	45135838	45135953	+	-0.585	0.0473027
ENSG00000166321	NUDT13	chr10	73126634	73126827	+	-0.619	0.0217004
ENSG00000137941	TTLL7	chr1	83906328	83906523	-	-0.648	0.00443248
ENSG00000135454	B4GALNT1	chr12	57627617	57627891	-	-0.666	0.011519
ENSG00000104936	DMPK	chr19	45770970	45771060	-	-0.839	0.00379148
ENSG00000285219	AL591485.1	chr6	8784179	8784337	+	-0.887	9.20127e-06
ENSG00000285219	AL591485.1	chr6	8784179	8784337	+	-0.887	8.05097e-05
ENSG00000125744	RTN2	chr19	45495094	45495214	-	-0.95	3.74844e-05

## Sheet: A5SS_SETD2vsWT
Supplementary Data 5. A5SS changes in SETD2 depleted cells vs WT
gene_id	gene	chr	start	end	strand	diff	fdr
ENSG00000169432	SCN9A	chr2	166284452	166284824	-	0.842	1.44864e-06
ENSG00000173598	NUDT4	chr12	93378577	93378790	+	0.568	0.00130004
ENSG00000118894	EEF2KMT	chr16	5095374	5095514	-	0.547	0.00942002
ENSG00000204305	AGER	chr6	32183275	32183388	-	0.51	0.0220018
ENSG00000145901	TNIP1	chr5	151080072	151080359	-	0.509	0.0239522
ENSG00000234222	LIX1L-AS1	chr1	145927235	145927794	+	0.5	0.0104493
ENSG00000172638	EFEMP2	chr11	65869359	65869976	-	0.5	0.0122729
ENSG00000106278	PTPRZ1	chr7	122010333	122013889	+	0.474	0.0188755
ENSG00000114812	VIPR1	chr3	42530778	42530932	+	0.474	0.0188755
ENSG00000182199	SHMT2	chr12	57230359	57230666	+	0.451	0.0141157
ENSG00000197713	RPE	chr2	210003437	210003468	+	0.431	0.0141157
ENSG00000242441	GTF2A1L	chr2	48621166	48621317	+	0.421	0.0495141
ENSG00000182199	SHMT2	chr12	57230359	57230660	+	0.405	0.020831
ENSG00000203791	EEF1AKMT2	chr10	124789038	124789157	-	0.377	0.03033
ENSG00000256223	ZNF10	chr12	133130626	133131014	+	0.374	0.0258883
ENSG00000267696	ERVK-28	chr19	27640377	27640638	-	0.37	0.0460541
ENSG00000101574	METTL4	chr18	2566820	2567654	-	0.234	0.0110122
ENSG00000188493	C19orf54	chr19	40742398	40742770	-	0.222	0.0104493
ENSG00000085465	OVGP1	chr1	111421275	111421673	-	0.211	0.0387378
ENSG00000157764	BRAF	chr7	140808882	140808995	-	0.196	0.0104493
ENSG00000121578	B4GALT4	chr3	119240315	119240530	-	0.193	0.0314786
ENSG00000143416	SELENBP1	chr1	151369003	151369554	-	0.153	0.0110567
ENSG00000186577	SMIM29	chr6	34247680	34247864	-	0.147	0.0372011
ENSG00000160410	SHKBP1	chr19	40577556	40577709	+	0.141	0.0104493
ENSG00000058673	ZC3H11A	chr1	203796292	203796601	+	0.137	0.020831
ENSG00000153071	DAB2	chr5	39392203	39392463	-	0.127	0.0141157
ENSG00000124155	PIGT	chr20	45416516	45418979	+	0.111	0.0354749
ENSG00000100296	THOC5	chr22	29543414	29543542	-	0.082	0.0228449
ENSG00000135597	REPS1	chr6	138912674	138912950	-	0.075	0.020831
ENSG00000141736	ERBB2	chr17	39706989	39707204	+	0.074	0.0312837
ENSG00000089685	BIRC5	chr17	78215965	78216066	+	0.068	0.0323264
ENSG00000169855	ROBO1	chr3	78668471	78668565	-	0.05	0.0181909
ENSG00000072274	TFRC	chr3	196081830	196082090	-	0.033	0.00469827
ENSG00000071553	ATP6AP1	chrX	154429047	154431657	+	-0.01	0.0031411
ENSG00000001497	LAS1L	chrX	65520701	65523707	-	-0.01	0.0461364
ENSG00000115524	SF3B1	chr2	197418895	197420542	-	-0.013	0.000559107
ENSG00000104872	PIH1D1	chr19	49449339	49449654	-	-0.013	0.0398669
ENSG00000102317	RBM3	chrX	48575560	48576083	+	-0.018	0.000745938
ENSG00000085662	AKR1B1	chr7	134447460	134448061	-	-0.019	6.51308e-06
ENSG00000132196	HSD17B7	chr1	162797801	162798935	+	-0.025	0.00130004
ENSG00000164039	BDH2	chr4	103085698	103086540	-	-0.026	0.0299059
ENSG00000114850	SSR3	chr3	156544293	156544439	-	-0.032	0.0165905
ENSG00000131778	CHD1L	chr1	147272170	147272630	+	-0.035	0.0104493
ENSG00000101365	IDH3B	chr20	2660029	2660176	-	-0.042	0.0211104
ENSG00000164068	RNF123	chr3	49712478	49712892	+	-0.059	0.0477769
ENSG00000131470	PSMC3IP	chr17	42573818	42574210	-	-0.062	0.000195119
ENSG00000163161	ERCC3	chr2	127292083	127292846	-	-0.063	0.0104493
ENSG00000100473	COCH	chr14	30875055	30875298	+	-0.069	0.00364337
ENSG00000163161	ERCC3	chr2	127291911	127292846	-	-0.073	0.00131957
ENSG00000160948	VPS28	chr8	144424945	144425772	-	-0.075	0.0494431
ENSG00000134897	BIVM	chr13	102816427	102817128	+	-0.08	0.0188755
ENSG00000129968	ABHD17A	chr19	1878663	1880115	-	-0.084	0.00114593
ENSG00000160271	RALGDS	chr9	133100495	133101762	-	-0.084	0.00697165
ENSG00000153208	MERTK	chr2	111929119	111929540	+	-0.096	0.0354749
ENSG00000104381	GDAP1	chr8	74351273	74351466	+	-0.105	0.0119753
ENSG00000129657	SEC14L1	chr17	77088748	77088985	+	-0.108	0.0178226
ENSG00000145916	RMND5B	chr5	178138107	178138396	+	-0.112	0.0302915
ENSG00000182325	FBXL6	chr8	144357438	144357502	-	-0.118	0.0372011
ENSG00000149927	DOC2A	chr16	30010898	30010989	-	-0.133	0.0119047
ENSG00000156831	NSMCE2	chr8	125091843	125091958	+	-0.138	0.0119047
ENSG00000104763	ASAH1	chr8	18064456	18067298	-	-0.153	0.0271257
ENSG00000130734	ATG4D	chr19	10546838	10547082	+	-0.169	0.0314786
ENSG00000069702	TGFBR3	chr1	91885877	91886151	-	-0.185	0.0159021
ENSG00000157152	SYN2	chr3	12161545	12161776	+	-0.188	0.0119047
ENSG00000161618	ALDH16A1	chr19	49461618	49462036	+	-0.191	0.0104493
ENSG00000115459	ELMOD3	chr2	85355554	85355896	+	-0.194	0.0459284
ENSG00000168002	POLR2G	chr11	62761794	62762866	+	-0.196	0.0104493
ENSG00000138796	HADH	chr4	108023473	108027760	+	-0.196	0.0188755
ENSG00000244026	FAM86DP	chr3	75434724	75435048	-	-0.196	0.0271124
ENSG00000188917	TRMT2B	chrX	101051250	101051733	-	-0.222	0.0290728
ENSG00000078114	NEBL	chr10	20818703	20819516	-	-0.234	0.0110122
ENSG00000159214	CCDC24	chr1	43991846	43992387	+	-0.249	0.0306389
ENSG00000163660	CCNL1	chr3	157151728	157151930	-	-0.251	0.0323264
ENSG00000130734	ATG4D	chr19	10546838	10547075	+	-0.291	0.0110567
ENSG00000164039	BDH2	chr4	103085698	103086540	-	-0.314	0.0302915
ENSG00000161996	WDR90	chr16	653745	655147	+	-0.345	0.0261379
ENSG00000229956	ZRANB2-AS2	chr1	71237129	71237386	+	-0.35	0.0371266
ENSG00000243970	PPIEL	chr1	39529015	39529164	-	-0.369	0.00906012
ENSG00000172890	NADSYN1	chr11	71474394	71475622	+	-0.383	0.00228471
ENSG00000155966	AFF2	chrX	148843381	148843433	+	-0.385	0.0181909
ENSG00000088340	FER1L4	chr20	35560122	35560638	-	-0.452	0.0257426
ENSG00000243970	PPIEL	chr1	39529015	39529164	-	-0.465	0.0141157
ENSG00000172113	NME6	chr3	48300430	48300634	-	-0.469	0.00361468
ENSG00000183765	CHEK2	chr22	28724564	28724923	-	-0.471	0.0110567
ENSG00000162688	AGL	chr1	99850488	99850898	+	-0.5	0.0104493
ENSG00000162736	NCSTN	chr1	160343703	160343888	+	-0.5	0.0391139
ENSG00000128833	MYO5C	chr15	52260861	52261127	-	-0.501	0.0039219
ENSG00000160179	ABCG1	chr21	42287888	42288073	+	-0.553	0.0119047
ENSG00000228624	HDAC2-AS2	chr6	113991892	113992120	+	-0.656	0.0159021
ENSG00000120458	MSANTD2	chr11	124779003	124779139	-	-0.69	0.0188755
ENSG00000204186	ZDBF2	chr2	206275009	206275180	+	-0.701	0.0354749
ENSG00000250305	TRMT9B	chr8	12990833	12991031	+	-0.707	0.0188755
ENSG00000228624	HDAC2-AS2	chr6	113991892	113992187	+	-0.809	0.0141157
ENSG00000010219	DYRK4	chr12	4590329	4590554	+	-1	4.38994e-06

## Sheet: MXE_SETD2vsWT
Supplementary Data 5. MXE changes in SETD2 depleted cells vs WT
gene_id	gene	chr	start	end	strand	diff	fdr
ENSG00000274020	LINC01138	chr1	148369317	148369426	-	0.94	3.92967e-10
ENSG00000204428	LY6G5C	chr6	31681229	31681401	-	0.837	6.08246e-06
ENSG00000109339	MAPK10	chr4	86089205	86089277	-	0.798	1.58856e-05
ENSG00000233705	SLC26A4-AS1	chr7	107655095	107655312	-	0.776	0.00132857
ENSG00000123411	IKZF4	chr12	56023670	56023764	+	0.605	0.0107507
ENSG00000109339	MAPK10	chr4	86089205	86089277	-	0.581	0.0118715
ENSG00000151090	THRB	chr3	24237990	24238081	-	0.543	0.00354973
ENSG00000123352	SPATS2	chr12	49406472	49406565	+	0.509	0.0261457
ENSG00000171004	HS6ST2	chrX	132669112	132669199	-	0.431	0.0486673
ENSG00000260643	AC092718.3	chr16	81063745	81063993	-	0.374	0.0270179
ENSG00000109339	MAPK10	chr4	86089205	86089277	-	0.368	0.0207491
ENSG00000165609	NUDT5	chr10	12180394	12180489	-	0.336	0.00440909
ENSG00000162946	DISC1	chr1	231795241	231795296	+	0.334	0.0140482
ENSG00000102878	HSF4	chr16	67167302	67167402	+	0.279	0.0261457
ENSG00000030582	GRN	chr17	44345530	44345605	+	0.267	0.00953581
ENSG00000141314	RHBDL3	chr17	32284658	32284817	+	0.264	0.0129595
ENSG00000141380	SS18	chr18	26081224	26081365	-	0.262	0.0253744
ENSG00000177106	EPS8L2	chr11	721564	721691	+	0.26	0.0486673
ENSG00000143537	ADAM15	chr1	155061417	155061489	+	0.229	0.0487855
ENSG00000112039	FANCE	chr6	35460551	35460618	+	0.193	0.00013841
ENSG00000267120	AD000671.2	chr19	35744625	35744738	-	0.173	0.0292025
ENSG00000165304	MELK	chr9	36583626	36583712	+	0.159	0.0292025
ENSG00000165304	MELK	chr9	36583626	36583712	+	0.156	0.0486673
ENSG00000165304	MELK	chr9	36583626	36583712	+	0.147	0.0155833
ENSG00000172172	MRPL13	chr8	120419851	120419938	-	0.132	0.0279966
ENSG00000031823	RANBP3	chr19	5927967	5928087	-	0.131	0.0487855
ENSG00000178922	HYI	chr1	43452902	43453004	-	0.123	0.0200594
ENSG00000113456	RAD1	chr5	34914694	34914961	-	0.109	0.0207491
ENSG00000180488	MIGA1	chr1	77859313	77859386	+	0.106	0.0207491
ENSG00000156482	RPL30	chr8	98044942	98045088	-	0.096	0.012116
ENSG00000159335	PTMS	chr12	6769602	6769674	+	0.067	0.0334209
ENSG00000141376	BCAS3	chr17	61368326	61368494	+	0.066	0.00817184
ENSG00000105968	H2AFV	chr7	44835528	44835658	-	0.065	0.0175297
ENSG00000283761	AC118553.2	chr1	100015301	100015420	+	0.05	0.0207491
ENSG00000102753	KPNA3	chr13	49706097	49706169	-	0.048	0.0354335
ENSG00000118181	RPS25	chr11	119017361	119017545	-	0.037	0.0487855
ENSG00000038427	VCAN	chr5	83519348	83522309	+	0.032	0.0291609
ENSG00000075415	SLC25A3	chr12	98595432	98595661	+	-0.012	0.0118715
ENSG00000104872	PIH1D1	chr19	49449474	49449654	-	-0.052	0.0162154
ENSG00000106829	TLE4	chr9	79576132	79576177	+	-0.054	0.0464544
ENSG00000100911	PSME2	chr14	24145378	24145465	-	-0.071	0.0460288
ENSG00000047579	DTNBP1	chr6	15652086	15652140	-	-0.089	0.0207491
ENSG00000105953	OGDH	chr7	44647443	44647534	+	-0.096	0.0487855
ENSG00000174628	IQCK	chr16	19763847	19764112	+	-0.122	0.0115885
ENSG00000089022	MAPKAPK5	chr12	111868752	111868861	+	-0.181	0.0462673
ENSG00000064225	ST3GAL6	chr3	98756368	98756540	+	-0.204	0.0118715
ENSG00000134490	TMEM241	chr18	23384989	23385067	-	-0.21	0.00908303
ENSG00000139436	GIT2	chr12	109947255	109947504	-	-0.232	0.00908303
ENSG00000100600	LGMN	chr14	92741061	92741179	-	-0.315	0.0291609
ENSG00000283886	BX664615.2	chr9	39830012	39830110	-	-0.396	0.0489262
ENSG00000181031	RPH3AL	chr17	247110	247285	-	-0.442	0.0270179
ENSG00000100600	LGMN	chr14	92733681	92733810	-	-0.511	0.0462673
ENSG00000167182	SP2	chr17	47897814	47897927	+	-0.544	0.00922483
ENSG00000188517	COL25A1	chr4	108832379	108832433	-	-0.545	0.000249439
ENSG00000125991	ERGIC3	chr20	35549162	35549207	+	-0.565	0.0140482
ENSG00000230461	PROX1-AS1	chr1	213901294	213901409	-	-0.599	0.018328
ENSG00000149403	GRIK4	chr11	120898531	120898639	+	-0.634	0.000186193
ENSG00000165973	NELL1	chr11	21534373	21534514	+	-0.736	8.99378e-05
ENSG00000119684	MLH3	chr14	75033418	75033490	-	-1	2.64277e-07
ENSG00000228486	C2orf92	chr2	97671193	97671306	+	-1	4.05623e-06
ENSG00000154175	ABI3BP	chr3	100824857	100824941	-	-1	1.58856e-05

## Sheet: RI_SETD2vsWT
Supplementary Data 5. RI changes in SETD2 depleted cells vs WT
gene_id	gene	chr	start	end	strand	diff	fdr
ENSG00000118557	PMFBP1	chr16	72119096	72120089	-	1	4.98507e-07
ENSG00000032742	IFT88	chr13	20567669	20567997	+	0.961	1.62719e-07
ENSG00000213316	LTC4S	chr5	179795583	179795856	+	0.851	0.00429594
ENSG00000079337	RAPGEF3	chr12	47748453	47748931	-	0.82	1.27774e-06
ENSG00000182389	CACNB4	chr2	151869176	151870611	-	0.736	2.51128e-05
ENSG00000117480	FAAH	chr1	46405587	46406078	+	0.578	0.0101128
ENSG00000058404	CAMK2B	chr7	44220615	44220901	-	0.546	0.0416285
ENSG00000006047	YBX2	chr17	7291092	7292059	-	0.533	0.0285728
ENSG00000137098	SPAG8	chr9	35810438	35810682	-	0.5	0.0251699
ENSG00000089195	TRMT6	chr20	5941052	5942036	-	0.492	0.0388742
ENSG00000206503	HLA-A	chr6	29944499	29945091	+	0.483	0.00428002
ENSG00000226091	LINC00937	chr12	8390269	8390969	-	0.48	0.00108362
ENSG00000187848	P2RX2	chr12	132621474	132621972	+	0.478	0.00954828
ENSG00000142046	TMEM91	chr19	41382771	41384083	+	0.474	0.000191485
ENSG00000099840	IZUMO4	chr19	2098435	2099584	+	0.471	0.00273137
ENSG00000171962	DRC3	chr17	17992764	17994418	+	0.454	0.0165991
ENSG00000182621	PLCB1	chr20	8962195	8963010	+	0.447	0.0463133
ENSG00000181027	FKRP	chr19	46748514	46748884	+	0.439	0.0444521
ENSG00000099840	IZUMO4	chr19	2097928	2098334	+	0.436	0.00213071
ENSG00000156345	CDK20	chr9	87969193	87970897	-	0.43	0.0104319
ENSG00000160781	PAQR6	chr1	156245781	156246250	-	0.412	0.0462658
ENSG00000124155	PIGT	chr20	45416516	45418979	+	0.394	0.0385443
ENSG00000168566	SNRNP48	chr6	7599672	7601524	+	0.347	0.0233255
ENSG00000158286	RNF207	chr1	6212681	6213183	+	0.338	0.000794937
ENSG00000215788	TNFRSF25	chr1	6462862	6463127	-	0.334	0.0128059
ENSG00000112531	QKI	chr6	163563419	163570145	+	0.329	0.000711835
ENSG00000168824	NSG1	chr4	4385856	4387173	+	0.31	0.0319724
ENSG00000149179	C11orf49	chr11	47161126	47162247	+	0.308	0.00835374
ENSG00000167962	ZNF598	chr16	2002520	2003728	-	0.304	0.000721154
ENSG00000111325	OGFOD2	chr12	122975810	122976767	+	0.29	0.0161413
ENSG00000138434	ITPRID2	chr2	181915215	181918675	+	0.289	0.0318451
ENSG00000239382	ALKBH6	chr19	36013020	36013422	-	0.274	0.0161208
ENSG00000197381	ADARB1	chr21	45222017	45226560	+	0.267	0.0118858
ENSG00000250988	SNHG21	chr15	82756903	82757206	+	0.26	0.0381952
ENSG00000203780	FANK1	chr10	126009221	126009592	+	0.257	0.00427335
ENSG00000139372	TDG	chr12	103982798	103983389	+	0.238	0.0146716
ENSG00000164049	FBXW12	chr3	48381699	48382085	+	0.237	0.0452494
ENSG00000006025	AC003665.1	chr17	47816106	47816482	-	0.231	0.032289
ENSG00000085224	ATRX	chrX	77681519	77684593	-	0.225	0.000431937
ENSG00000204713	TRIM27	chr6	28903001	28908840	-	0.221	0.0400971
ENSG00000283486	FAM95C	chr9	38542311	38543055	-	0.202	0.0161208
ENSG00000182134	TDRKH	chr1	151773493	151774504	-	0.169	0.00763755
ENSG00000072210	ALDH3A2	chr17	19648722	19649124	+	0.163	0.003021
ENSG00000149823	VPS51	chr11	65107580	65108022	+	0.148	0.0452061
ENSG00000070610	GBA2	chr9	35736866	35737939	-	0.147	0.0290065
ENSG00000099331	MYO9B	chr19	17211650	17213284	+	0.137	0.0146504
ENSG00000213024	NUP62	chr19	49927693	49929504	-	0.136	0.0356951
ENSG00000109736	MFSD10	chr4	2931374	2931936	-	0.11	0.0257357
ENSG00000102786	INTS6	chr13	51383328	51383741	-	0.107	0.0303544
ENSG00000107331	ABCA2	chr9	137021391	137022001	-	0.104	0.0296211
ENSG00000176371	ZSCAN2	chr15	84620601	84622714	+	0.094	0.0478773
ENSG00000141452	RMC1	chr18	23530228	23530612	+	0.068	0.022138
ENSG00000111667	USP5	chr12	6863829	6864195	+	0.043	0.037007
ENSG00000120885	CLU	chr8	27598459	27600009	-	0.02	0.00926325
ENSG00000164062	APEH	chr3	49675182	49675787	+	0.02	0.0296211
ENSG00000165280	VCP	chr9	35060312	35060923	-	0.016	0.0292513
ENSG00000161016	RPL8	chr8	144791276	144791495	-	0.012	0.00561807
ENSG00000182196	ARL6IP4	chr12	122981956	122982538	+	-0.005	0.0225453
ENSG00000147403	RPL10	chrX	154399802	154400626	+	-0.006	0.00900236
ENSG00000026025	VIM	chr10	17235845	17236379	+	-0.006	0.0251328
ENSG00000153187	HNRNPU	chr1	244860334	244862534	-	-0.006	0.028371
ENSG00000126934	MAP2K2	chr19	4094452	4095449	-	-0.006	0.0308065
ENSG00000171793	CTPS1	chr1	40995916	40997526	+	-0.006	0.0356851
ENSG00000084072	PPIE	chr1	39741894	39743297	+	-0.007	0.028371
ENSG00000205581	HMGN1	chr21	39345145	39348339	-	-0.009	5.7197e-06
ENSG00000102030	NAA10	chrX	153932070	153932431	-	-0.009	0.00926325
ENSG00000179335	CLK3	chr15	74620008	74622216	+	-0.009	0.0452494
ENSG00000196704	AMZ2	chr17	68250187	68250967	+	-0.009	0.0452579
ENSG00000111144	LTA4H	chr12	96009093	96013258	-	-0.01	1.5949e-05
ENSG00000265241	RBM8A	chr1	145926481	145927077	-	-0.01	0.0069007
ENSG00000130935	NOL11	chr17	67738121	67739010	+	-0.01	0.00752526
ENSG00000048140	TSPAN17	chr5	176652742	176655020	+	-0.01	0.0201917
ENSG00000168283	BMI1	chr10	22326430	22326986	+	-0.011	0.00908992
ENSG00000143774	GUK1	chr1	228145510	228146067	+	-0.011	0.0199508
ENSG00000119707	RBM25	chr14	73099666	73103478	+	-0.012	0.0139598
ENSG00000241370	RPP21	chr6	30345297	30346557	+	-0.012	0.0142462
ENSG00000115524	SF3B1	chr2	197418508	197420542	-	-0.013	6.65027e-05
ENSG00000149100	EIF3M	chr11	32593865	32595013	+	-0.013	0.000152854
ENSG00000139613	SMARCC2	chr12	56180976	56181597	-	-0.013	0.0057587
ENSG00000170791	CHCHD7	chr8	56211788	56214667	+	-0.013	0.0449777
ENSG00000141959	PFKL	chr21	44313912	44316339	+	-0.014	0.000431937
ENSG00000130713	EXOSC2	chr9	130697581	130698251	+	-0.014	0.000809153
ENSG00000103126	AXIN1	chr16	289439	293718	-	-0.014	0.000882019
ENSG00000131051	RBM39	chr20	35738967	35740887	-	-0.014	0.00542177
ENSG00000221914	PPP2R2A	chr8	26362683	26363890	+	-0.014	0.0348866
ENSG00000132463	GRSF1	chr4	70825295	70826245	-	-0.015	0.00561807
ENSG00000284946	AC068831.7	chr15	90980883	90981669	-	-0.015	0.01231
ENSG00000101557	USP14	chr18	209970	210493	+	-0.015	0.0310087
ENSG00000154734	ADAMTS1	chr21	26839874	26840562	-	-0.015	0.0348866
ENSG00000117410	ATP6V0B	chr1	43977025	43978295	+	-0.015	0.0372846
ENSG00000196839	ADA	chr20	44620298	44621147	-	-0.015	0.0397334
ENSG00000108039	XPNPEP1	chr10	109875527	109877867	-	-0.016	0.00129465
ENSG00000089053	ANAPC5	chr12	121327095	121328497	-	-0.016	0.00213071
ENSG00000183207	RUVBL2	chr19	49009972	49010611	+	-0.016	0.0162199
ENSG00000007923	DNAJC11	chr1	6637446	6638364	-	-0.016	0.0210624
ENSG00000071082	RPL31	chr2	101002292	101002808	+	-0.016	0.024858
ENSG00000143575	HAX1	chr1	154273335	154273961	+	-0.016	0.0296211
ENSG00000100823	APEX1	chr14	20455577	20456101	+	-0.016	0.0425806
ENSG00000109118	PHF12	chr17	28923908	28927063	-	-0.017	0.000156847
ENSG00000165688	PMPCA	chr9	136421831	136423760	+	-0.017	0.000398364
ENSG00000160818	GPATCH4	chr1	156596080	156596478	-	-0.017	0.0138519
ENSG00000166508	MCM7	chr7	100099022	100099403	-	-0.017	0.0397231
ENSG00000023191	RNH1	chr11	499014	499999	-	-0.017	0.0411666
ENSG00000169045	HNRNPH1	chr5	179616125	179617110	-	-0.018	0.00035458
ENSG00000129197	RPAIN	chr17	5425970	5428211	+	-0.018	0.0101128
ENSG00000060138	YBX3	chr12	10709907	10713333	-	-0.019	5.54047e-05
ENSG00000086504	MRPL28	chr16	368500	369220	-	-0.019	0.00432681
ENSG00000130816	DNMT1	chr19	10160017	10160418	-	-0.019	0.0190208
ENSG00000152556	PFKM	chr12	48134942	48135383	+	-0.019	0.024858
ENSG00000173812	EIF1	chr17	41689777	41690189	+	-0.019	0.0253232
ENSG00000169045	HNRNPH1	chr5	179620891	179621397	-	-0.019	0.0306035
ENSG00000085662	AKR1B1	chr7	134447297	134448061	-	-0.02	0.00035458
ENSG00000124228	DDX27	chr20	49243628	49244077	+	-0.02	0.0273673
ENSG00000204356	NELFE	chr6	31953728	31954134	-	-0.02	0.0481462
ENSG00000141562	NARF	chr17	82483715	82484950	+	-0.021	9.72342e-06
ENSG00000160710	ADAR	chr1	154585216	154585865	-	-0.021	0.00285207
ENSG00000143207	COP1	chr1	175988287	175989479	-	-0.021	0.0318451
ENSG00000108883	EFTUD2	chr17	44853516	44854356	-	-0.021	0.0356951
ENSG00000197102	DYNC1H1	chr14	102040597	102041734	+	-0.021	0.0372846
ENSG00000110321	EIF4G2	chr11	10799551	10800348	-	-0.022	0.000882019
ENSG00000163214	DHX57	chr2	38854053	38855252	-	-0.022	0.0064368
ENSG00000038274	MAT2B	chr5	163512001	163513669	+	-0.022	0.0173185
ENSG00000169045	HNRNPH1	chr5	179616868	179617110	-	-0.022	0.0324503
ENSG00000122218	COPA	chr1	160332447	160333679	-	-0.023	0.00496533
ENSG00000162191	UBXN1	chr11	62676812	62677832	-	-0.023	0.00506706
ENSG00000094631	HDAC6	chrX	48805630	48806464	+	-0.023	0.0190208
ENSG00000121022	COPS5	chr8	67043081	67045960	-	-0.023	0.027697
ENSG00000075415	SLC25A3	chr12	98593974	98595848	+	-0.024	2.63648e-08
ENSG00000113013	HSPA9	chr5	138556773	138557496	-	-0.024	0.00363698
ENSG00000105221	AKT2	chr19	40236256	40238091	-	-0.024	0.00437977
ENSG00000130305	NSUN5	chr7	73307582	73308553	-	-0.024	0.0271974
ENSG00000100911	PSME2	chr14	24144399	24145155	-	-0.025	3.01898e-05
ENSG00000140553	UNC45A	chr15	90949653	90950267	+	-0.025	0.00458056
ENSG00000103502	CDIPT	chr16	29860580	29861259	-	-0.025	0.00577546
ENSG00000204256	BRD2	chr6	32976561	32977570	+	-0.025	0.0102062
ENSG00000104897	SF3A2	chr19	2246752	2247022	+	-0.025	0.0102479
ENSG00000167792	NDUFV1	chr11	67608225	67608722	+	-0.025	0.022407
ENSG00000137312	FLOT1	chr6	30741189	30741704	-	-0.025	0.0251328
ENSG00000147140	NONO	chrX	71297835	71298508	+	-0.026	4.2286e-07
ENSG00000160949	TONSL	chr8	144432284	144433759	-	-0.026	0.000121002
ENSG00000142920	AZIN2	chr1	33117901	33120530	+	-0.026	0.000370389
ENSG00000149923	PPP4C	chr16	30082745	30083567	+	-0.026	0.0206173
ENSG00000108591	DRG2	chr17	18099016	18100435	+	-0.026	0.0279961
ENSG00000234741	GAS5	chr1	173864256	173865282	-	-0.026	0.0452926
ENSG00000185896	LAMP1	chr13	113320344	113321470	+	-0.027	0.0349242
ENSG00000169045	HNRNPH1	chr5	179617798	179618060	-	-0.028	0.000108166
ENSG00000124177	CHD6	chr20	41496808	41498226	-	-0.028	0.00642379
ENSG00000162300	ZFPL1	chr11	65085114	65086608	+	-0.028	0.0361574
ENSG00000090316	MAEA	chr4	1336860	1338617	+	-0.029	0.00564122
ENSG00000149532	CPSF7	chr11	61420469	61421608	-	-0.029	0.012468
ENSG00000133895	MEN1	chr11	64805634	64806368	-	-0.03	0.00167592
ENSG00000089737	DDX24	chr14	94054995	94057897	-	-0.03	0.00835374
ENSG00000143793	C1orf35	chr1	228102079	228102382	-	-0.03	0.0146494
ENSG00000239857	GET4	chr7	893739	893971	+	-0.03	0.0377416
ENSG00000175727	MLXIP	chr12	122135488	122137590	+	-0.03	0.0384909
ENSG00000134440	NARS	chr18	57602354	57602943	-	-0.03	0.0465125
ENSG00000162413	KLHL21	chr1	6590723	6595557	-	-0.031	0.00147159
ENSG00000187778	MCRS1	chr12	49566076	49566841	-	-0.031	0.0482155
ENSG00000103197	TSC2	chr16	2053341	2054440	+	-0.032	9.38602e-05
ENSG00000164039	BDH2	chr4	103085348	103086540	-	-0.032	0.00337466
ENSG00000132300	PTCD3	chr2	86130647	86131106	+	-0.032	0.0246934
ENSG00000196535	MYO18A	chr17	29096760	29097350	-	-0.032	0.0291506
ENSG00000145191	EIF2B5	chr3	184143051	184143565	+	-0.033	0.0319032
ENSG00000165458	INPPL1	chr11	72233440	72233744	+	-0.033	0.0388742
ENSG00000001631	KRIT1	chr7	92235402	92236542	-	-0.034	0.00051325
ENSG00000108788	MLX	chr17	42569203	42569606	+	-0.034	0.00763755
ENSG00000105221	AKT2	chr19	40235889	40236385	-	-0.034	0.0276222
ENSG00000117308	GALE	chr1	23798116	23798730	-	-0.035	0.0149614
ENSG00000100395	L3MBTL2	chr22	41227088	41227869	+	-0.035	0.0175246
ENSG00000115875	SRSF7	chr2	38748578	38749705	-	-0.036	7.46293e-06
ENSG00000101158	NELFCD	chr20	58988913	58989640	+	-0.036	6.41689e-05
ENSG00000107863	ARHGAP21	chr10	24595887	24596882	-	-0.036	0.00160149
ENSG00000162191	UBXN1	chr11	62677517	62677832	-	-0.036	0.00244182
ENSG00000134905	CARS2	chr13	110645966	110647239	-	-0.036	0.00642379
ENSG00000102226	USP11	chrX	47247303	47247699	+	-0.036	0.0308593
ENSG00000067064	IDI1	chr10	1043300	1044171	-	-0.037	0.0114781
ENSG00000122952	ZWINT	chr10	56359686	56360383	-	-0.037	0.0139598
ENSG00000221978	CCNL2	chr1	1390765	1391575	-	-0.037	0.0150907
ENSG00000130935	NOL11	chr17	67737507	67737972	+	-0.037	0.0450218
ENSG00000119139	TJP2	chr9	69252814	69255187	+	-0.038	2.63648e-08
ENSG00000129933	MAU2	chr19	19344848	19345369	+	-0.038	0.0147173
ENSG00000160710	ADAR	chr1	154588124	154588673	-	-0.038	0.0456823
ENSG00000140365	COMMD4	chr15	75338061	75338420	+	-0.038	0.0490614
ENSG00000123737	EXOSC9	chr4	121813865	121816447	+	-0.039	1.39657e-07
ENSG00000197622	CDC42SE1	chr1	151055015	151055993	-	-0.039	0.00496533
ENSG00000007372	PAX6	chr11	31800690	31801776	-	-0.039	0.0175246
ENSG00000141959	PFKL	chr21	44319350	44320147	+	-0.04	0.00667016
ENSG00000159840	ZYX	chr7	143382247	143382685	+	-0.04	0.0123192
ENSG00000107104	KANK1	chr9	732377	734835	+	-0.04	0.0413049
ENSG00000120699	EXOSC8	chr13	37002933	37004561	+	-0.041	0.000961573
ENSG00000159348	CYB5R1	chr1	202965886	202966600	-	-0.041	0.0389895
ENSG00000087088	BAX	chr19	48955547	48955833	+	-0.042	0.000202147
ENSG00000130508	PXDN	chr2	1663604	1665074	-	-0.042	0.00149004
ENSG00000198912	C1orf174	chr1	3890568	3892996	-	-0.042	0.0157191
ENSG00000112759	SLC29A1	chr6	44229906	44230481	+	-0.042	0.0157191
ENSG00000100650	SRSF5	chr14	69768797	69770540	+	-0.043	0.000108818
ENSG00000101361	NOP56	chr20	2657080	2658393	+	-0.043	0.000424421
ENSG00000166508	MCM7	chr7	100099022	100099753	-	-0.043	0.00260121
ENSG00000105821	DNAJC2	chr7	103322510	103322794	-	-0.043	0.0264665
ENSG00000234741	GAS5	chr1	173865228	173865547	-	-0.044	0.000424421
ENSG00000234545	FAM133B	chr7	92577654	92578182	-	-0.044	0.000604152
ENSG00000168906	MAT2A	chr2	85542154	85542747	+	-0.045	0.0258024
ENSG00000117385	P3H1	chr1	42754868	42755217	-	-0.045	0.0381597
ENSG00000154743	TSEN2	chr3	12529761	12531659	+	-0.046	0.000234434
ENSG00000110697	PITPNM1	chr11	67496177	67497436	-	-0.046	0.0342448
ENSG00000155363	MOV10	chr1	112699893	112700340	+	-0.047	0.0177117
ENSG00000112759	SLC29A1	chr6	44232342	44233006	+	-0.047	0.020347
ENSG00000172375	C2CD2L	chr11	119114079	119117121	+	-0.047	0.0276222
ENSG00000100395	L3MBTL2	chr22	41217122	41219536	+	-0.048	4.90322e-05
ENSG00000148444	COMMD3	chr10	22318271	22318713	+	-0.048	0.025477
ENSG00000189171	S100A13	chr1	153626319	153627598	-	-0.049	3.01898e-05
ENSG00000180098	TRNAU1AP	chr1	28560632	28561398	+	-0.049	0.00503478
ENSG00000197375	SLC22A5	chr5	132378377	132384301	+	-0.049	0.020347
ENSG00000112282	MED23	chr6	131592387	131593171	-	-0.049	0.020347
ENSG00000104365	IKBKB	chr8	42322053	42322494	+	-0.049	0.0361285
ENSG00000182196	ARL6IP4	chr12	122981128	122981879	+	-0.05	0.00611611
ENSG00000126581	BECN1	chr17	42818543	42819609	-	-0.05	0.0215429
ENSG00000132522	GPS2	chr17	7313567	7313988	-	-0.051	0.0380104
ENSG00000173020	GRK2	chr11	67281821	67282542	+	-0.052	0.000130898
ENSG00000089053	ANAPC5	chr12	121318276	121318608	-	-0.052	0.00141238
ENSG00000105607	GCDH	chr19	12897302	12897863	+	-0.052	0.0227708
ENSG00000183258	DDX41	chr5	177515928	177516193	-	-0.052	0.0372846
ENSG00000131899	LLGL1	chr17	18235469	18236760	+	-0.053	0.0114762
ENSG00000234741	GAS5	chr1	173866527	173866796	-	-0.053	0.0115089
ENSG00000114786	ABHD14A-ACY1	chr3	51986414	51987061	+	-0.053	0.0127366
ENSG00000187531	SIRT7	chr17	81913773	81914167	-	-0.053	0.0190208
ENSG00000106617	PRKAG2	chr7	151565345	151565885	-	-0.054	0.0179393
ENSG00000082014	SMARCD3	chr7	151240424	151241653	-	-0.054	0.0277698
ENSG00000189337	KAZN	chr1	15060171	15063622	+	-0.055	0.0105034
ENSG00000243989	ACY1	chr3	51985851	51986331	+	-0.057	4.79296e-05
ENSG00000164068	RNF123	chr3	49712478	49713587	+	-0.057	0.00634018
ENSG00000234741	GAS5	chr1	173865856	173866206	-	-0.059	0.00931039
ENSG00000167967	E4F1	chr16	2229569	2232364	+	-0.06	8.4474e-05
ENSG00000197989	SNHG12	chr1	28579532	28580646	-	-0.061	0.00363698
ENSG00000131470	PSMC3IP	chr17	42573477	42574210	-	-0.064	0.000191485
ENSG00000123374	CDK2	chr12	55966830	55967934	+	-0.064	0.024858
ENSG00000005302	MSL3	chrX	11763779	11765729	+	-0.065	0.00018778
ENSG00000125967	NECAB3	chr20	33669374	33669712	-	-0.065	0.000275786
ENSG00000167792	NDUFV1	chr11	67610380	67611207	+	-0.065	0.00129649
ENSG00000013441	CLK1	chr2	200859679	200861466	-	-0.066	6.65027e-05
ENSG00000130414	NDUFA10	chr2	240011616	240014860	-	-0.067	0.000336958
ENSG00000104915	STX10	chr19	13144061	13144671	-	-0.067	0.00123959
ENSG00000187838	PLSCR3	chr17	7393600	7394159	-	-0.067	0.0171334
ENSG00000065328	MCM10	chr10	13209090	13211104	+	-0.067	0.0251328
ENSG00000144354	CDCA7	chr2	173363817	173364989	+	-0.068	1.48368e-06
ENSG00000064607	SUGP2	chr19	18994365	18995280	-	-0.068	0.00152519
ENSG00000140983	RHOT2	chr16	672253	672566	+	-0.068	0.0201411
ENSG00000004534	RBM6	chr3	50061461	50062108	+	-0.069	0.00130266
ENSG00000127328	RAB3IP	chr12	69812777	69813033	+	-0.069	0.0102668
ENSG00000062822	POLD1	chr19	50415723	50416528	+	-0.07	0.000882019
ENSG00000110583	NAA40	chr11	63945839	63947003	+	-0.07	0.0149614
ENSG00000171793	CTPS1	chr1	41008658	41008890	+	-0.07	0.0452494
ENSG00000174080	CTSF	chr11	66564087	66564648	-	-0.071	0.000167684
ENSG00000105655	ISYNA1	chr19	18437859	18438162	-	-0.071	0.036054
ENSG00000198000	NOL8	chr9	92298256	92298954	-	-0.072	8.86773e-06
ENSG00000182087	TMEM259	chr19	1012065	1012573	-	-0.072	0.00102699
ENSG00000112739	PRPF4B	chr6	4056320	4057187	+	-0.072	0.0258658
ENSG00000131788	PIAS3	chr1	145848521	145850269	-	-0.073	0.000741111
ENSG00000115282	TTC31	chr2	74490243	74491184	+	-0.073	0.0176353
ENSG00000234741	GAS5	chr1	173864256	173864506	-	-0.075	0.0114781
ENSG00000100911	PSME2	chr14	24145709	24146240	-	-0.076	8.19999e-05
ENSG00000125447	GGA3	chr17	75241399	75241696	-	-0.076	0.0319724
ENSG00000133226	SRRM1	chr1	24646666	24649029	+	-0.077	2.15478e-05
ENSG00000100359	SGSM3	chr22	40407016	40407568	+	-0.077	0.036054
ENSG00000114021	NIT2	chr3	100345584	100346255	+	-0.078	0.0127755
ENSG00000130299	GTPBP3	chr19	17338953	17339266	+	-0.078	0.027176
ENSG00000160271	RALGDS	chr9	133097719	133102139	-	-0.08	0.0190147
ENSG00000166946	CCNDBP1	chr15	43185819	43186233	+	-0.08	0.03073
ENSG00000106009	BRAT1	chr7	2542119	2543962	-	-0.082	0.00244182
ENSG00000149231	CCDC82	chr11	96383961	96386293	-	-0.084	4.33126e-05
ENSG00000135473	PAN2	chr12	56322614	56323209	-	-0.084	0.00170454
ENSG00000134574	DDB2	chr11	47234756	47235412	+	-0.085	0.000316587
ENSG00000122952	ZWINT	chr10	56360017	56360383	-	-0.085	0.00182157
ENSG00000033030	ZCCHC8	chr12	122483278	122483563	-	-0.085	0.0136209
ENSG00000095906	NUBP2	chr16	1786536	1787831	+	-0.086	5.22076e-06
ENSG00000138442	WDR12	chr2	202884197	202884535	-	-0.086	8.17065e-05
ENSG00000122008	POLK	chr5	75597746	75598040	+	-0.086	0.0132559
ENSG00000163516	ANKZF1	chr2	219234132	219235312	+	-0.087	1.5453e-05
ENSG00000130703	OSBPL2	chr20	62281057	62281879	+	-0.087	0.00202043
ENSG00000166888	STAT6	chr12	57105467	57106339	-	-0.087	0.0069007
ENSG00000146263	MMS22L	chr6	97269901	97272881	-	-0.088	0.00477839
ENSG00000173531	MST1	chr3	49687148	49687668	-	-0.088	0.0324503
ENSG00000160051	IQCC	chr1	32206153	32206761	+	-0.089	0.0253232
ENSG00000117266	CDK18	chr1	205529520	205530349	+	-0.089	0.0303544
ENSG00000132680	KHDC4	chr1	155913044	155915964	-	-0.09	5.47368e-05
ENSG00000106009	BRAT1	chr7	2539785	2541052	-	-0.09	0.0104563
ENSG00000172009	THOP1	chr19	2807441	2808444	+	-0.091	0.00816414
ENSG00000099622	CIRBP	chr19	1271980	1273172	+	-0.092	0.00128841
ENSG00000115073	ACTR1B	chr2	97658426	97659003	-	-0.092	0.0459875
ENSG00000111674	ENO2	chr12	6916670	6917107	+	-0.092	0.0490614
ENSG00000108465	CDK5RAP3	chr17	47975513	47976013	+	-0.093	0.00874917
ENSG00000105655	ISYNA1	chr19	18437598	18437988	-	-0.093	0.0123192
ENSG00000165516	KLHDC2	chr14	49779594	49779806	+	-0.093	0.0445589
ENSG00000169228	RAB24	chr5	177302127	177302496	-	-0.094	0.0285728
ENSG00000214706	IFRD2	chr3	50290169	50290679	-	-0.095	0.0385443
ENSG00000141456	PELP1	chr17	4675273	4675884	-	-0.096	0.000413893
ENSG00000132522	GPS2	chr17	7313028	7313291	-	-0.097	0.00290919
ENSG00000129968	ABHD17A	chr19	1877507	1880115	-	-0.097	0.0070365
ENSG00000156858	PRR14	chr16	30651595	30651964	+	-0.098	0.00224299
ENSG00000187535	IFT140	chr16	1523827	1524695	-	-0.1	0.00172014
ENSG00000167272	POP5	chr12	120579513	120579923	-	-0.101	0.00128841
ENSG00000124357	NAGK	chr2	71072640	71073594	+	-0.102	0.00642379
ENSG00000101365	IDH3B	chr20	2659698	2660176	-	-0.102	0.0200609
ENSG00000198919	DZIP3	chr3	108647942	108648962	+	-0.103	4.71509e-07
ENSG00000111445	RFC5	chr12	118017689	118018053	+	-0.105	0.00232635
ENSG00000125995	ROMO1	chr20	35699450	35699763	+	-0.11	0.0262844
ENSG00000197989	SNHG12	chr1	28579532	28579981	-	-0.111	0.0137098
ENSG00000173276	ZBTB21	chr21	41986830	41994108	-	-0.111	0.0355009
ENSG00000173992	CCS	chr11	66599115	66599636	+	-0.113	0.000274232
ENSG00000161202	DVL3	chr3	184164795	184165206	+	-0.113	0.000986946
ENSG00000114388	NPRL2	chr3	50349385	50349828	-	-0.114	0.0143751
ENSG00000071564	TCF3	chr19	1615284	1615821	-	-0.116	0.0462658
ENSG00000039650	PNKP	chr19	49861448	49861881	-	-0.118	0.0104563
ENSG00000100949	RABGGTA	chr14	24266429	24266889	-	-0.122	0.0191346
ENSG00000240303	ACAD11	chr3	132578795	132579558	-	-0.123	0.000441245
ENSG00000065357	DGKA	chr12	55940081	55940722	+	-0.123	0.0283713
ENSG00000170889	RPS9	chr19	54206552	54207647	+	-0.124	0.0152336
ENSG00000148334	PTGES2	chr9	128122361	128123134	-	-0.126	0.0415616
ENSG00000186073	C15orf41	chr15	36808323	36810244	+	-0.128	0.000375939
ENSG00000168488	ATXN2L	chr16	28835932	28837237	+	-0.129	0.00567766
ENSG00000140398	NEIL1	chr15	75352601	75354492	+	-0.129	0.0358543
ENSG00000127980	PEX1	chr7	92501506	92502079	-	-0.13	0.00128841
ENSG00000185246	PRPF39	chr14	45096102	45097005	+	-0.13	0.0102062
ENSG00000182944	EWSR1	chr22	29288605	29291599	+	-0.138	0.0328424
ENSG00000064961	HMG20B	chr19	3573691	3574586	+	-0.139	0.00202043
ENSG00000186567	CEACAM19	chr19	44682566	44684359	+	-0.141	0.0397334
ENSG00000101365	IDH3B	chr20	2659698	2660176	-	-0.143	0.000247606
ENSG00000182196	ARL6IP4	chr12	122981128	122981879	+	-0.143	0.00162629
ENSG00000197989	SNHG12	chr1	28579532	28579981	-	-0.143	0.0165904
ENSG00000100201	DDX17	chr22	38487878	38492115	-	-0.144	0.00202043
ENSG00000130734	ATG4D	chr19	10546838	10547253	+	-0.144	0.0151002
ENSG00000108654	DDX5	chr17	64500548	64502069	-	-0.146	2.35291e-06
ENSG00000160948	VPS28	chr8	144424717	144425772	-	-0.146	0.0104319
ENSG00000155363	MOV10	chr1	112698286	112698789	+	-0.147	0.000247606
ENSG00000089280	FUS	chr16	31184938	31188357	+	-0.148	0.0416285
ENSG00000171824	EXOSC10	chr1	11076841	11077651	-	-0.149	0.0190208
ENSG00000184575	XPOT	chr12	64425037	64425457	+	-0.15	0.00202043
ENSG00000170638	TRABD	chr22	50197822	50198186	+	-0.151	2.51128e-05
ENSG00000149499	EML3	chr11	62603943	62604201	-	-0.151	0.0320384
ENSG00000147813	NAPRT	chr8	143576077	143576572	-	-0.157	0.000441245
ENSG00000186862	PDZD7	chr10	101021797	101022385	-	-0.157	0.0435591
ENSG00000065029	ZNF76	chr6	35286127	35286399	+	-0.159	0.00707181
ENSG00000176454	LPCAT4	chr15	34359588	34360209	-	-0.161	0.0075292
ENSG00000008300	CELSR3	chr3	48639673	48641524	-	-0.161	0.0161208
ENSG00000125447	GGA3	chr17	75240341	75241057	-	-0.162	2.52889e-06
ENSG00000134884	ARGLU1	chr13	106557047	106559657	-	-0.162	4.09613e-06
ENSG00000105483	CARD8	chr19	48232452	48234543	-	-0.162	0.000441245
ENSG00000141503	MINK1	chr17	4889646	4890735	+	-0.166	0.00245308
ENSG00000214021	TTLL3	chr3	9817644	9820741	+	-0.167	0.0445772
ENSG00000182325	FBXL6	chr8	144356989	144357502	-	-0.17	0.0055188
ENSG00000168010	ATG16L2	chr11	72822477	72824842	+	-0.172	0.000167684
ENSG00000161204	ABCF3	chr3	184192600	184192896	+	-0.172	0.0254473
ENSG00000140464	PML	chr15	74034477	74036394	+	-0.176	0.0195511
ENSG00000113108	APBB3	chr5	140561586	140562227	-	-0.182	0.000920294
ENSG00000161265	U2AF1L4	chr19	35744322	35745187	-	-0.183	0.00129649
ENSG00000124357	NAGK	chr2	71068649	71070586	+	-0.186	0.00121098
ENSG00000013573	DDX11	chr12	31103576	31104791	+	-0.186	0.00128841
ENSG00000185324	CDK10	chr16	89693273	89694232	+	-0.186	0.00768762
ENSG00000094631	HDAC6	chrX	48814961	48815490	+	-0.186	0.0452061
ENSG00000100151	PICK1	chr22	38073772	38074451	+	-0.188	1.44109e-05
ENSG00000249115	HAUS5	chr19	35619612	35620123	+	-0.188	0.000431937
ENSG00000157445	CACNA2D3	chr3	55073444	55073859	+	-0.188	0.00444658
ENSG00000182944	EWSR1	chr22	29288605	29291599	+	-0.189	7.16461e-07
ENSG00000159199	ATP5MC1	chr17	48893408	48895334	+	-0.195	0.0441085
ENSG00000196998	WDR45	chrX	49076644	49077911	-	-0.196	0.0162121
ENSG00000085978	ATG16L1	chr2	233289853	233290353	+	-0.198	0.028371
ENSG00000181392	SYNE4	chr19	36005332	36006671	-	-0.204	0.0419949
ENSG00000198198	SZT2	chr1	43447848	43448484	+	-0.208	0.0112297
ENSG00000213930	GALT	chr9	34647491	34647961	+	-0.212	0.00753269
ENSG00000157379	DHRS1	chr14	24292183	24292784	-	-0.214	0.00366883
ENSG00000067445	TRO	chrX	54926582	54927105	+	-0.217	0.00443938
ENSG00000183426	NPIPA1	chr16	14935159	14935397	+	-0.219	0.023718
ENSG00000164073	MFSD8	chr4	127920556	127921771	-	-0.223	0.00978652
ENSG00000137343	ATAT1	chr6	30646066	30646823	+	-0.224	0.00951504
ENSG00000156873	PHKG2	chr16	30751105	30751603	+	-0.231	4.34777e-06
ENSG00000110888	CAPRIN2	chr12	30714958	30716676	-	-0.231	0.00337466
ENSG00000100823	APEX1	chr14	20455577	20456101	+	-0.233	0.0190208
ENSG00000003509	NDUFAF7	chr2	37241577	37242693	+	-0.236	0.0127366
ENSG00000197121	PGAP1	chr2	196847002	196848037	-	-0.239	0.000277846
ENSG00000282851	BISPR	chr19	17413096	17413305	+	-0.242	0.0478773
ENSG00000100288	CHKB	chr22	50581748	50582357	-	-0.244	0.00417686
ENSG00000168071	CCDC88B	chr11	64353053	64353496	+	-0.246	0.0227708
ENSG00000146063	TRIM41	chr5	181233412	181233763	+	-0.253	1.5453e-05
ENSG00000019144	PHLDB1	chr11	118644071	118644691	+	-0.254	0.0355581
ENSG00000234545	FAM133B	chr7	92577654	92578182	-	-0.26	0.00668204
ENSG00000110697	PITPNM1	chr11	67493687	67494070	-	-0.262	0.0158235
ENSG00000213930	GALT	chr9	34647491	34647705	+	-0.267	0.00155292
ENSG00000137070	IL11RA	chr9	34655217	34655665	+	-0.267	0.0254473
ENSG00000137343	ATAT1	chr6	30645894	30646109	+	-0.281	0.00319182
ENSG00000099958	DERL3	chr22	23836733	23837154	-	-0.287	0.0435921
ENSG00000221968	FADS3	chr11	61876358	61878215	-	-0.29	0.0179393
ENSG00000160055	TMEM234	chr1	32215135	32215795	-	-0.295	0.0221472
ENSG00000073350	LLGL2	chr17	75574212	75574668	+	-0.298	0.00933943
ENSG00000125731	SH2D3A	chr19	6754250	6754731	-	-0.3	0.04933
ENSG00000099326	MZF1	chr19	58570343	58571429	-	-0.309	0.0383759
ENSG00000014914	MTMR11	chr1	149930364	149930965	-	-0.316	0.0335833
ENSG00000158805	ZNF276	chr16	89723136	89723709	+	-0.317	0.0136209
ENSG00000005238	FAM214B	chr9	35107380	35108349	-	-0.323	0.00051325
ENSG00000196642	RABL6	chr9	136831720	136832370	+	-0.333	0.0228073
ENSG00000145191	EIF2B5	chr3	184140079	184140730	+	-0.34	0.0413049
ENSG00000102125	TAZ	chrX	154413206	154413567	+	-0.342	0.0145959
ENSG00000161010	MRNIP	chr5	179837275	179840959	-	-0.345	5.71847e-06
ENSG00000129197	RPAIN	chr17	5425970	5428211	+	-0.348	0.020347
ENSG00000132604	TERF2	chr16	69368375	69368595	-	-0.352	0.0248456
ENSG00000243970	PPIEL	chr1	39547578	39548951	-	-0.356	0.00835374
ENSG00000182472	CAPN12	chr19	38734318	38734870	-	-0.364	0.0253232
ENSG00000168676	KCTD19	chr16	67301790	67303337	-	-0.365	0.0319724
ENSG00000114770	ABCC5	chr3	183983752	183987917	-	-0.366	0.000182807
ENSG00000111801	BTN3A3	chr6	26443956	26445985	+	-0.379	0.0209864
ENSG00000197363	ZNF517	chr8	144802869	144804238	+	-0.391	0.033506
ENSG00000168676	KCTD19	chr16	67295262	67296259	-	-0.4	0.00691667
ENSG00000166105	GLB1L3	chr11	134309625	134311170	+	-0.405	0.0164911
ENSG00000065357	DGKA	chr12	55939414	55940433	+	-0.405	0.0363037
ENSG00000112769	LAMA4	chr6	112253955	112254538	-	-0.406	0.0146716
ENSG00000203896	LIME1	chr20	63737820	63738060	+	-0.442	0.000693874
ENSG00000186648	CARMIL3	chr14	24064957	24065750	+	-0.447	0.0201411
ENSG00000007402	CACNA2D2	chr3	50364887	50365184	-	-0.453	0.020084
ENSG00000242802	AP5Z1	chr7	4789831	4790591	+	-0.459	0.0069247
ENSG00000179532	DNHD1	chr11	6570008	6572027	+	-0.464	0.00575691
ENSG00000267796	LIN37	chr19	35752433	35752999	+	-0.469	0.000182807
ENSG00000088340	FER1L4	chr20	35559340	35560638	-	-0.47	0.00830865
ENSG00000204482	LST1	chr6	31587199	31588909	+	-0.473	0.0140923
ENSG00000102901	CENPT	chr16	67832011	67832545	-	-0.498	4.97389e-05
ENSG00000137843	PAK6	chr15	40275926	40277487	+	-0.5	0.00427335
ENSG00000185133	INPP5J	chr22	31126612	31127532	+	-0.559	2.51128e-05
ENSG00000224843	LINC00240	chr6	27023253	27023924	+	-0.563	0.0126524
ENSG00000124006	OBSL1	chr2	219550728	219551798	-	-0.602	0.000980933
ENSG00000160179	ABCG1	chr21	42287888	42288312	+	-0.605	0.00458784
ENSG00000197912	SPG7	chr16	89545871	89546760	+	-0.659	0.000385877
ENSG00000176124	DLEU1	chr13	50527865	50528534	+	-0.662	0.00238037
ENSG00000166436	TRIM66	chr11	8624358	8625228	-	-0.67	0.00241382
ENSG00000061273	HDAC7	chr12	47791870	47792669	-	-0.714	4.33126e-05
ENSG00000102904	TSNAXIP1	chr16	67825666	67826282	+	-0.734	0.000241063
ENSG00000248712	CCDC153	chr11	119193150	119193885	-	-0.807	0.000431937
ENSG00000113163	COL4A3BP	chr5	75400204	75403058	-	-0.851	2.63648e-08
ENSG00000130545	CRB3	chr19	6466465	6467221	+	-0.905	2.7136e-06
ENSG00000159176	CSRP1	chr1	201485282	201488984	-	-0.909	1.27774e-06
ENSG00000072163	LIMS2	chr2	127640269	127640988	-	-1	1.27774e-06

## Sheet: SE_SETD2vsWT
Supplementary Data 5. SE changes in SETD2 depleted cells vs WT
gene_id	gene	chr	start	end	strand	diff	fdr
ENSG00000184007	PTP4A2	chr1	31935588	31935659	-	1	1.9068e-06
ENSG00000255036	STRA6LP	chr9	97291370	97291487	+	1	2.1766e-05
ENSG00000082397	EPB41L3	chr18	5398650	5399385	-	0.922	0.00360855
ENSG00000154358	OBSCN	chr1	228259500	228259776	+	0.912	6.95416e-06
ENSG00000239665	AL157392.3	chr10	13652407	13652489	+	0.903	0.000741138
ENSG00000172915	NBEA	chr13	35168986	35168995	+	0.891	4.74887e-07
ENSG00000286089	AC095057.4	chr4	40189295	40189489	+	0.891	0.0103381
ENSG00000107864	CPEB3	chr10	92091829	92091944	-	0.867	4.65679e-06
ENSG00000271133	AC004130.1	chr7	20329689	20329782	-	0.864	2.2112e-05
ENSG00000277363	SRCIN1	chr17	38568210	38568234	-	0.863	0.00273967
ENSG00000232871	SEC1P	chr19	48673155	48673267	+	0.857	0.000453902
ENSG00000182986	ZNF320	chr19	52893778	52893856	-	0.836	0.0309637
ENSG00000214425	LRRC37A4P	chr17	45521306	45521425	-	0.83	0.00193896
ENSG00000102786	INTS6	chr13	51423029	51423090	-	0.823	0.0180179
ENSG00000104497	SNX16	chr8	81840197	81840443	-	0.819	1.95741e-07
ENSG00000069849	ATP1B3	chr3	141902135	141902227	+	0.787	1.04689e-05
ENSG00000284770	TBCE	chr1	235419416	235419515	+	0.786	0.000199268
ENSG00000218510	LINC00339	chr1	22027413	22027534	+	0.783	0.00469232
ENSG00000166046	TCP11L2	chr12	106304092	106304231	+	0.778	0.000520479
ENSG00000009413	REV3L	chr6	111472012	111472140	-	0.766	3.69757e-05
ENSG00000224597	SVIL-AS1	chr10	29458273	29458520	+	0.746	0.00158369
ENSG00000135549	PKIB	chr6	122585492	122585553	+	0.738	0.000835317
ENSG00000100888	CHD8	chr14	21436900	21436965	-	0.724	0.0111613
ENSG00000105223	PLD3	chr19	40365552	40365585	+	0.705	0.000470924
ENSG00000120725	SIL1	chr5	139196440	139196528	-	0.703	0.00317139
ENSG00000228544	CCDC183-AS1	chr9	136806049	136806128	-	0.691	0.000242671
ENSG00000284707	AC079781.5	chr7	97945507	97945615	-	0.69	0.0310956
ENSG00000091073	DTX2	chr7	76463653	76463709	+	0.684	0.000573253
ENSG00000223725	AC009226.1	chr2	207528516	207528613	-	0.682	0.0395038
ENSG00000162591	MEGF6	chr1	3496987	3497119	-	0.678	0.00227843
ENSG00000144504	ANKMY1	chr2	240482182	240482261	-	0.646	0.0214885
ENSG00000127314	RAP1B	chr12	68624674	68624873	+	0.641	0.000358608
ENSG00000135549	PKIB	chr6	122581764	122581844	+	0.632	0.00461239
ENSG00000205359	SLCO6A1	chr5	102458381	102458491	-	0.63	0.0306275
ENSG00000127314	RAP1B	chr12	68624670	68624873	+	0.625	0.000434621
ENSG00000052749	RRP12	chr10	97425673	97425739	-	0.616	0.0185747
ENSG00000091073	DTX2	chr7	76463544	76463709	+	0.613	0.000245904
ENSG00000221817	PPP3CB-AS1	chr10	73498732	73498867	+	0.606	0.0290713
ENSG00000221817	PPP3CB-AS1	chr10	73498649	73498867	+	0.602	0.0330408
ENSG00000151773	CCDC122	chr13	43868693	43868803	-	0.601	0.00158534
ENSG00000076984	MAP2K7	chr19	7904450	7904548	+	0.6	0.000199268
ENSG00000196696	AC009022.1	chr16	69990596	69990683	-	0.586	0.0482719
ENSG00000107672	NSMCE4A	chr10	121961840	121962107	-	0.576	0.00138432
ENSG00000139350	NEDD1	chr12	96924832	96924942	+	0.558	0.0136717
ENSG00000125772	GPCPD1	chr20	5586193	5586269	-	0.535	0.000450499
ENSG00000262772	LINC01977	chr17	79823794	79823874	+	0.534	0.0347875
ENSG00000171084	FAM86JP	chr3	125923663	125923796	+	0.533	0.0310779
ENSG00000196628	TCF4	chr18	55586920	55587136	-	0.528	0.0425108
ENSG00000181555	SETD2	chr3	47103345	47103423	-	0.525	0.00522793
ENSG00000088986	DYNLL1	chr12	120493802	120493925	+	0.525	0.0416339
ENSG00000125814	NAPB	chr20	23395138	23395185	-	0.519	0.00699553
ENSG00000076258	FMO4	chr1	171323003	171323192	+	0.518	0.0129533
ENSG00000107968	MAP3K8	chr10	30437175	30437406	+	0.515	0.00356956
ENSG00000111540	RAB5B	chr12	55979371	55979474	+	0.514	0.021728
ENSG00000176092	CRYBG2	chr1	26336094	26336207	-	0.501	0.0126474
ENSG00000138434	ITPRID2	chr2	181918322	181918470	+	0.5	0.00933138
ENSG00000142765	SYTL1	chr1	27351257	27351336	+	0.5	0.0204138
ENSG00000107281	NPDC1	chr9	137040670	137040737	-	0.5	0.0351457
ENSG00000180229	HERC2P3	chr15	20483402	20483517	-	0.5	0.0377506
ENSG00000141127	PRPSAP2	chr17	18857783	18857853	+	0.494	0.0266649
ENSG00000260136	AC008915.2	chr16	23455469	23455530	+	0.491	0.0078529
ENSG00000109113	RAB34	chr17	28715992	28716061	-	0.491	0.0267903
ENSG00000164506	STXBP5	chr6	147339178	147339238	+	0.49	0.00420934
ENSG00000147679	UTP23	chr8	116786502	116786649	+	0.475	0.000434621
ENSG00000253706	AC011632.1	chr8	74818609	74818668	-	0.472	0.0236352
ENSG00000231113	AL035587.1	chr6	42941509	42941615	+	0.468	0.0255806
ENSG00000224940	PRRT4	chr7	128361305	128361422	-	0.463	0.0323601
ENSG00000100354	TNRC6B	chr22	40270121	40270280	+	0.447	0.00161215
ENSG00000272508	AL136982.6	chr10	87003087	87003421	+	0.447	0.0496825
ENSG00000162994	CLHC1	chr2	55228031	55228204	-	0.436	0.000769952
ENSG00000196312	MFSD14C	chr9	96942602	96942752	-	0.436	0.000769952
ENSG00000253161	LINC01605	chr8	37431748	37431787	-	0.432	0.0394149
ENSG00000048028	USP28	chr11	113808022	113808136	-	0.414	0.0101521
ENSG00000166664	CHRFAM7A	chr15	30383318	30383382	-	0.414	0.0223868
ENSG00000283674	AC068587.4	chr8	12596017	12596214	-	0.408	0.0469271
ENSG00000004866	ST7	chr7	117098612	117098815	+	0.407	0.0424692
ENSG00000113593	PPWD1	chr5	65568917	65568994	+	0.402	0.0102316
ENSG00000171084	FAM86JP	chr3	125923878	125924140	+	0.402	0.0446457
ENSG00000110756	HPS5	chr11	18317750	18317907	-	0.394	0.00219883
ENSG00000121417	ZNF211	chr19	57639911	57640067	+	0.393	0.00724651
ENSG00000166435	XRRA1	chr11	74862980	74863021	-	0.39	0.0125007
ENSG00000132535	DLG4	chr17	7191892	7192002	-	0.383	0.0416108
ENSG00000184007	PTP4A2	chr1	31930932	31931142	-	0.379	0.0111613
ENSG00000170802	FOXN2	chr2	48328560	48328702	+	0.375	0.000840329
ENSG00000197563	PIGN	chr18	62163530	62163656	-	0.366	0.00597552
ENSG00000099889	ARVCF	chr22	19990584	19990812	-	0.351	0.0481631
ENSG00000145016	RUBCN	chr3	197717976	197718130	-	0.347	0.00204556
ENSG00000119314	PTBP3	chr9	112275843	112276013	-	0.341	0.0431065
ENSG00000038427	VCAN	chr5	83519348	83522309	+	0.339	0.00674971
ENSG00000215908	CROCCP2	chr1	16621945	16622115	-	0.336	0.00245999
ENSG00000124920	MYRF	chr11	61780711	61780792	+	0.336	0.0473115
ENSG00000156345	CDK20	chr9	87969795	87969919	-	0.333	0.00419034
ENSG00000121964	GTDC1	chr2	143957194	143957339	-	0.332	0.00420934
ENSG00000144597	EAF1	chr3	15432086	15432223	+	0.309	0.000200246
ENSG00000214078	CPNE1	chr20	35626734	35626826	-	0.309	0.0417454
ENSG00000164306	PRIMPOL	chr4	184682247	184682336	+	0.305	0.00522793
ENSG00000115325	DOK1	chr2	74554793	74554859	+	0.304	0.0145327
ENSG00000118946	PCDH17	chr13	57666467	57666526	+	0.301	0.0180218
ENSG00000217801	AL390719.1	chr1	1061019	1061117	+	0.295	0.0145327
ENSG00000103381	CPPED1	chr16	12704623	12705049	-	0.292	0.0285597
ENSG00000172869	DMXL1	chr5	119206833	119206896	+	0.286	0.00923476
ENSG00000104059	FAM189A1	chr15	29151733	29151841	-	0.273	0.0457451
ENSG00000111300	NAA25	chr12	112053557	112053657	-	0.268	0.0493408
ENSG00000124786	SLC35B3	chr6	8419579	8419677	-	0.265	0.0302833
ENSG00000063978	RNF4	chr4	2497006	2497121	+	0.249	0.0442591
ENSG00000186951	PPARA	chr22	46231791	46232239	+	0.248	0.0289483
ENSG00000185272	RBM11	chr21	14224437	14224537	+	0.248	0.0409154
ENSG00000152457	DCLRE1C	chr10	14936537	14936593	-	0.244	0.0255806
ENSG00000173706	HEG1	chr3	125014712	125015012	-	0.244	0.0255806
ENSG00000126214	KLC1	chr14	103684985	103685036	+	0.235	0.0284167
ENSG00000175634	RPS6KB2	chr11	67428912	67429022	+	0.23	0.0224702
ENSG00000164669	INTS4P1	chr7	65231540	65231936	+	0.224	0.0485526
ENSG00000198814	GK	chrX	30697731	30697749	+	0.218	0.0398377
ENSG00000026559	KCNG1	chr20	51013728	51013844	-	0.214	0.0225214
ENSG00000127511	SIN3B	chr19	16862883	16862979	+	0.212	0.000741138
ENSG00000214826	DDX12P	chr12	9421387	9421491	-	0.211	0.0310956
ENSG00000054392	HHAT	chr1	210587897	210588099	+	0.208	0.0176867
ENSG00000091536	MYO15A	chr17	18169481	18169621	+	0.206	0.0431205
ENSG00000196459	TRAPPC2	chrX	13720427	13720497	-	0.202	0.00881548
ENSG00000100354	TNRC6B	chr22	40264687	40267036	+	0.201	0.019563
ENSG00000080823	MOK	chr14	102278605	102278694	-	0.201	0.0235273
ENSG00000169855	ROBO1	chr3	78647628	78647655	-	0.196	0.0156752
ENSG00000105879	CBLL1	chr7	107752544	107752617	+	0.195	6.95416e-06
ENSG00000177485	ZBTB33	chrX	120252668	120252770	+	0.195	0.00240046
ENSG00000025423	HSD17B6	chr12	56763217	56763414	+	0.195	0.0496621
ENSG00000124275	MTRR	chr5	7873372	7873526	+	0.193	0.0100269
ENSG00000025423	HSD17B6	chr12	56763203	56763414	+	0.185	0.0457451
ENSG00000259024	TVP23C-CDRT4	chr17	15503097	15503232	-	0.183	0.0242114
ENSG00000185482	STAC3	chr12	57245144	57245211	-	0.181	0.0265383
ENSG00000157954	WIPI2	chr7	5193117	5193171	+	0.18	0.030013
ENSG00000214022	REPIN1	chr7	150369741	150369868	+	0.175	0.0448243
ENSG00000095794	CREM	chr10	35188199	35188388	+	0.167	0.0484762
ENSG00000111880	RNGTT	chr6	88801563	88801632	-	0.161	0.000840329
ENSG00000114200	BCHE	chr3	165829516	165831041	-	0.16	0.00882819
ENSG00000124275	MTRR	chr5	7873372	7873512	+	0.157	0.00309479
ENSG00000168994	PXDC1	chr6	3727550	3727662	-	0.157	0.00317139
ENSG00000140367	UBE2Q2	chr15	75879097	75879188	+	0.157	0.0129482
ENSG00000106077	ABHD11	chr7	73736928	73737220	-	0.153	0.033416
ENSG00000185730	ZNF696	chr8	143295378	143295470	+	0.152	0.0465294
ENSG00000144504	ANKMY1	chr2	240557189	240557352	-	0.151	0.0360525
ENSG00000143420	ENSA	chr1	150626478	150626526	-	0.149	0.0169552
ENSG00000141644	MBD1	chr18	50273333	50273426	-	0.143	0.00226438
ENSG00000145014	TMEM44	chr3	194593040	194593073	-	0.139	0.0431061
ENSG00000065491	TBC1D22B	chr6	37291242	37291357	+	0.138	0.034276
ENSG00000198646	NCOA6	chr20	34740362	34743341	-	0.138	0.0469271
ENSG00000132153	DHX30	chr3	47818021	47818117	+	0.131	0.0224702
ENSG00000143416	SELENBP1	chr1	151368999	151369189	-	0.129	0.0174844
ENSG00000197713	RPE	chr2	210009638	210009736	+	0.125	0.0180179
ENSG00000106077	ABHD11	chr7	73736928	73737110	-	0.121	0.0486329
ENSG00000141644	MBD1	chr18	50273333	50273471	-	0.117	0.00360855
ENSG00000132849	PATJ	chr1	62153357	62153481	+	0.117	0.0485526
ENSG00000100330	MTMR3	chr22	30023456	30023483	+	0.115	0.0392374
ENSG00000105676	ARMC6	chr19	19037551	19037707	+	0.111	0.014453
ENSG00000078142	PIK3C3	chr18	42057882	42058051	+	0.11	0.0487068
ENSG00000258677	AC022826.2	chr8	73825146	73825249	-	0.104	0.0445457
ENSG00000119522	DENND1A	chr9	123769513	123769563	-	0.101	0.0388781
ENSG00000148154	UGCG	chr9	111915758	111915836	+	0.099	0.0267903
ENSG00000104093	DMXL2	chr15	51451644	51451697	-	0.095	0.0310956
ENSG00000188130	MAPK12	chr22	50256787	50256964	-	0.094	0.0189255
ENSG00000185728	YTHDF3	chr8	63172652	63172798	+	0.093	0.0356284
ENSG00000175309	PHYKPL	chr5	178215275	178215430	-	0.091	0.0294631
ENSG00000197713	RPE	chr2	210009656	210009736	+	0.089	0.0148515
ENSG00000160392	C19orf47	chr19	40334834	40334904	-	0.089	0.038998
ENSG00000196459	TRAPPC2	chrX	13720427	13720497	-	0.088	0.0395652
ENSG00000168994	PXDC1	chr6	3739057	3739161	-	0.086	0.0483453
ENSG00000143416	SELENBP1	chr1	151369003	151369189	-	0.083	0.0400689
ENSG00000100664	EIF5	chr14	103334388	103334597	+	0.08	0.0136527
ENSG00000152492	CCDC50	chr3	191375061	191375589	+	0.079	1.09816e-05
ENSG00000059588	TARBP1	chr1	234398381	234398553	-	0.075	0.00923476
ENSG00000139624	CERS5	chr12	50144768	50144969	-	0.071	0.0321574
ENSG00000096093	EFHC1	chr6	52488556	52488675	+	0.065	0.048827
ENSG00000100418	DESI1	chr22	41607839	41607861	-	0.063	0.0203098
ENSG00000113300	CNOT6	chr5	180553385	180553471	+	0.063	0.0324202
ENSG00000178307	TMEM11	chr17	21208391	21208539	-	0.059	0.0485526
ENSG00000245910	SNHG6	chr8	66922613	66922725	-	0.054	0.0107847
ENSG00000112983	BRD8	chr5	138164086	138164133	-	0.048	0.0138057
ENSG00000160932	LY6E	chr8	143020261	143020377	+	0.043	0.0160236
ENSG00000077147	TM9SF3	chr10	96559658	96559736	-	0.042	0.00881548
ENSG00000122884	P4HA1	chr10	73016845	73016895	-	0.042	0.0310956
ENSG00000122884	P4HA1	chr10	73016845	73016899	-	0.042	0.0324724
ENSG00000124243	BCAS4	chr20	50840536	50840930	+	0.038	0.0123458
ENSG00000102103	PQBP1	chrX	48902218	48902517	+	0.032	0.00876194
ENSG00000102103	PQBP1	chrX	48902232	48902384	+	0.031	0.0267903
ENSG00000102103	PQBP1	chrX	48902232	48902517	+	0.025	0.0123185
ENSG00000118705	RPN2	chr20	37232295	37232391	+	0.022	0.0308099
ENSG00000133318	RTN3	chr11	63718980	63721032	+	0.011	0.0132197
ENSG00000133318	RTN3	chr11	63718701	63721032	+	0.01	0.0285597
ENSG00000169567	HINT1	chr5	131160655	131160844	-	-0.008	0.0321675
ENSG00000115524	SF3B1	chr2	197418895	197419640	-	-0.011	0.00140972
ENSG00000004455	AK2	chr1	33031543	33031661	-	-0.011	0.0224702
ENSG00000115875	SRSF7	chr2	38748897	38749173	-	-0.013	0.000121967
ENSG00000221983	UBA52	chr19	18572350	18572607	+	-0.014	0.0423569
ENSG00000101361	NOP56	chr20	2657372	2657488	+	-0.017	0.0257405
ENSG00000176731	C8orf59	chr8	85219235	85219363	-	-0.019	0.0275407
ENSG00000180198	RCC1	chr1	28532673	28532757	+	-0.02	0.0300852
ENSG00000102317	RBM3	chrX	48575814	48576083	+	-0.022	0.00128213
ENSG00000106400	ZNHIT1	chr7	101218318	101221796	+	-0.022	0.00876194
ENSG00000102317	RBM3	chrX	48575921	48576083	+	-0.023	0.00205575
ENSG00000115875	SRSF7	chr2	38748897	38749346	-	-0.024	0.00138659
ENSG00000113407	TARS	chr5	33446643	33446764	+	-0.024	0.0205136
ENSG00000205581	HMGN1	chr21	39345829	39345958	-	-0.025	0.0100137
ENSG00000171159	C9orf16	chr9	128162003	128162344	+	-0.028	0.0128761
ENSG00000062822	POLD1	chr19	50395024	50395150	+	-0.028	0.0255806
ENSG00000126768	TIMM17B	chrX	48895351	48895972	-	-0.03	0.00215658
ENSG00000154582	ELOC	chr8	73964486	73964625	-	-0.033	0.0180775
ENSG00000108443	RPS6KB1	chr17	59930357	59930432	+	-0.033	0.0366691
ENSG00000138035	PNPT1	chr2	55672892	55673079	-	-0.033	0.0430451
ENSG00000100360	IFT27	chr22	36760843	36760919	-	-0.034	0.0110395
ENSG00000113119	TMCO6	chr5	140641017	140641220	+	-0.034	0.0111613
ENSG00000184428	TOP1MT	chr8	143334107	143334285	-	-0.034	0.0485526
ENSG00000168958	MFF	chr2	227328677	227328789	+	-0.035	0.0285055
ENSG00000113552	GNPDA1	chr5	142012287	142012377	-	-0.037	0.0290587
ENSG00000129534	MIS18BP1	chr14	45232508	45232627	-	-0.038	0.0033284
ENSG00000111445	RFC5	chr12	118017689	118017852	+	-0.038	0.00699553
ENSG00000042429	MED17	chr11	93794249	93794439	+	-0.038	0.0145327
ENSG00000013523	ANGEL1	chr14	76810088	76810254	-	-0.038	0.0395652
ENSG00000171159	C9orf16	chr9	128162003	128162952	+	-0.041	0.0156752
ENSG00000111445	RFC5	chr12	118017689	118017815	+	-0.041	0.047897
ENSG00000101294	HM13	chr20	31566209	31566295	+	-0.041	0.0497506
ENSG00000141867	BRD4	chr19	15268153	15268281	-	-0.044	0.0136367
ENSG00000136932	TRMO	chr9	97910917	97912975	-	-0.044	0.0348172
ENSG00000155463	OXA1L	chr14	22767247	22767409	+	-0.044	0.0444813
ENSG00000111445	RFC5	chr12	118017689	118018053	+	-0.045	0.0029973
ENSG00000028116	VRK2	chr2	58058351	58058488	+	-0.046	0.0284167
ENSG00000187741	FANCA	chr16	89778340	89778462	-	-0.048	0.00116128
ENSG00000085733	CTTN	chr11	70421469	70421580	+	-0.048	0.0321574
ENSG00000039650	PNKP	chr19	49861771	49861881	-	-0.05	0.0324404
ENSG00000176731	C8orf59	chr8	85219322	85219363	-	-0.051	0.0238299
ENSG00000133226	SRRM1	chr1	24648023	24648166	+	-0.052	0.0202513
ENSG00000129158	SERGEF	chr11	17999493	17999572	-	-0.052	0.0285843
ENSG00000104331	IMPAD1	chr8	56967109	56967218	-	-0.053	0.024789
ENSG00000113552	GNPDA1	chr5	142012287	142012339	-	-0.053	0.0255806
ENSG00000103429	BFAR	chr16	14648387	14648592	+	-0.053	0.0440145
ENSG00000155313	USP25	chr21	15777903	15778027	+	-0.053	0.0470792
ENSG00000162222	TTC9C	chr11	62733117	62733199	+	-0.054	0.0050868
ENSG00000147854	UHRF2	chr9	6484596	6484686	+	-0.054	0.0417454
ENSG00000047579	DTNBP1	chr6	15660382	15660521	-	-0.055	0.020344
ENSG00000123179	EBPL	chr13	49663056	49663195	-	-0.056	0.0416339
ENSG00000168958	MFF	chr2	227330625	227330846	+	-0.058	0.0444813
ENSG00000126768	TIMM17B	chrX	48895351	48895454	-	-0.059	0.00831287
ENSG00000154310	TNIK	chr3	171139469	171139556	-	-0.061	0.0254109
ENSG00000100416	TRMU	chr22	46353766	46353867	+	-0.063	0.0353741
ENSG00000205707	ETFRF1	chr12	25203724	25203832	+	-0.063	0.0460318
ENSG00000161547	SRSF2	chr17	76735771	76735875	-	-0.064	1.71389e-07
ENSG00000176986	SEC24C	chr10	73746629	73746716	+	-0.064	0.021728
ENSG00000115107	STEAP3	chr2	119239362	119239430	+	-0.064	0.0449392
ENSG00000092094	OSGEP	chr14	20451256	20451452	-	-0.065	0.00257942
ENSG00000113734	BNIP1	chr5	173151565	173151694	+	-0.065	0.0257042
ENSG00000160949	TONSL	chr8	144440965	144441111	-	-0.065	0.0279013
ENSG00000111906	HDDC2	chr6	125298713	125298816	-	-0.066	0.0457451
ENSG00000144535	DIS3L2	chr2	232198526	232198776	+	-0.068	0.00179369
ENSG00000118960	HS1BP3	chr2	20645339	20645505	-	-0.068	0.0324202
ENSG00000157911	PEX10	chr1	2410629	2410868	-	-0.07	0.00292353
ENSG00000134900	TPP2	chr13	102651358	102651397	+	-0.07	0.00500901
ENSG00000087087	SRRT	chr7	100882764	100883090	+	-0.071	0.0107931
ENSG00000105656	ELL	chr19	18475813	18475933	-	-0.076	0.0163477
ENSG00000164548	TRA2A	chr7	23522131	23522432	-	-0.076	0.019563
ENSG00000149262	INTS4	chr11	77987528	77987698	-	-0.077	0.0465199
ENSG00000143761	ARF1	chr1	228096450	228096504	+	-0.078	0.0101521
ENSG00000136280	CCM2	chr7	45068442	45068579	+	-0.078	0.0276461
ENSG00000085733	CTTN	chr11	70422508	70422631	+	-0.08	0.0160236
ENSG00000127616	SMARCA4	chr19	10983479	10983711	+	-0.08	0.0255806
ENSG00000105983	LMBR1	chr7	156834477	156834595	-	-0.081	0.0404796
ENSG00000089916	GPATCH2L	chr14	76178207	76178322	+	-0.082	0.0473921
ENSG00000115107	STEAP3	chr2	119230619	119231034	+	-0.084	0.00179369
ENSG00000175029	CTBP2	chr10	125038996	125039155	-	-0.084	0.0224702
ENSG00000077232	DNAJC10	chr2	182739544	182739709	+	-0.084	0.0404877
ENSG00000168397	ATG4B	chr2	241655270	241655343	+	-0.085	0.0294913
ENSG00000133226	SRRM1	chr1	24647078	24647208	+	-0.086	0.0111613
ENSG00000035499	DEPDC1B	chr5	60599074	60599260	-	-0.087	0.0395038
ENSG00000126768	TIMM17B	chrX	48895351	48895501	-	-0.088	0.000150122
ENSG00000258210	AC144548.1	chr12	110388511	110388623	-	-0.088	0.0425698
ENSG00000064763	FAR2	chr12	29332844	29332908	+	-0.091	0.00333477
ENSG00000128641	MYO1B	chr2	191400748	191400835	+	-0.091	0.0306901
ENSG00000167615	LENG8	chr19	54451289	54451382	+	-0.091	0.0310861
ENSG00000143578	CREB3L4	chr1	153969635	153969753	+	-0.095	0.00292353
ENSG00000115520	COQ10B	chr2	197459931	197460081	+	-0.095	0.0488944
ENSG00000164291	ARSK	chr5	95580891	95580942	+	-0.099	0.00360855
ENSG00000063761	ADCK1	chr14	77900558	77900674	+	-0.099	0.0242114
ENSG00000112511	PHF1	chr6	33413735	33413831	+	-0.1	0.0300852
ENSG00000142687	KIAA0319L	chr1	35506611	35507135	-	-0.1	0.047897
ENSG00000115486	GGCX	chr2	85560814	85560985	-	-0.102	0.0409659
ENSG00000135124	P2RX4	chr12	121216954	121217002	+	-0.103	0.0224702
ENSG00000087087	SRRT	chr7	100882457	100883090	+	-0.104	0.00018077
ENSG00000116754	SRSF11	chr1	70231094	70231203	+	-0.106	0.000278057
ENSG00000162599	NFIA	chr1	61385870	61385924	+	-0.107	0.0302835
ENSG00000068400	GRIPAP1	chrX	49000860	49000959	-	-0.108	0.00256624
ENSG00000037637	FBXO42	chr1	16305802	16305919	-	-0.109	0.0256128
ENSG00000141542	RAB40B	chr17	82696388	82696853	-	-0.111	0.00481848
ENSG00000100109	TFIP11	chr22	26511118	26511195	-	-0.111	0.0310956
ENSG00000145362	ANK2	chr4	113372532	113372625	+	-0.112	0.0111613
ENSG00000152256	PDK1	chr2	172562740	172562800	+	-0.113	0.000732949
ENSG00000173914	RBM4B	chr11	66668614	66669291	-	-0.113	0.00876194
ENSG00000105928	GSDME	chr7	24749563	24749793	-	-0.115	0.0290227
ENSG00000103064	SLC7A6	chr16	68266592	68266721	+	-0.115	0.0398377
ENSG00000107186	MPDZ	chr9	13113930	13114021	-	-0.115	0.0404796
ENSG00000101246	ARFRP1	chr20	63706998	63707097	-	-0.117	0.0313144
ENSG00000161618	ALDH16A1	chr19	49461883	49462036	+	-0.117	0.0329522
ENSG00000116754	SRSF11	chr1	70231858	70231975	+	-0.118	0.00448997
ENSG00000101246	ARFRP1	chr20	63706998	63707092	-	-0.118	0.0293049
ENSG00000147687	TATDN1	chr8	124518741	124518881	-	-0.118	0.0487293
ENSG00000118412	CASP8AP2	chr6	89846561	89846644	+	-0.119	0.021728
ENSG00000169992	NLGN2	chr17	7408011	7408712	+	-0.119	0.0416339
ENSG00000004700	RECQL	chr12	21501169	21501372	-	-0.119	0.0449603
ENSG00000134574	DDB2	chr11	47237618	47237712	+	-0.124	0.0213858
ENSG00000100578	KIAA0586	chr14	58459842	58459909	+	-0.124	0.0338241
ENSG00000160685	ZBTB7B	chr1	155014014	155014093	+	-0.127	0.0428198
ENSG00000136840	ST6GALNAC4	chr9	127916407	127916494	-	-0.131	0.00817933
ENSG00000171130	ATP6V0E2	chr7	149878677	149878746	+	-0.131	0.0475375
ENSG00000134058	CDK7	chr5	69255459	69255528	+	-0.132	0.0112359
ENSG00000143373	ZNF687	chr1	151285205	151286074	+	-0.135	0.0465294
ENSG00000175029	CTBP2	chr10	125110989	125111093	-	-0.136	0.0110156
ENSG00000108848	LUC7L3	chr17	50737286	50737479	+	-0.138	0.00536475
ENSG00000196391	ZNF774	chr15	90355350	90355416	+	-0.139	0.0298344
ENSG00000215067	ALOX12-AS1	chr17	7010058	7010137	-	-0.142	0.0292928
ENSG00000128581	IFT22	chr7	101318123	101318213	-	-0.143	0.0218754
ENSG00000023697	DERA	chr12	15911690	15911753	+	-0.144	0.00307654
ENSG00000168002	POLR2G	chr11	62762541	62762866	+	-0.144	0.0219997
ENSG00000143498	TAF1A	chr1	222579758	222579890	-	-0.145	0.0497506
ENSG00000198794	SCAMP5	chr15	75007587	75007728	+	-0.147	0.0425698
ENSG00000107186	MPDZ	chr9	13115247	13115334	-	-0.149	0.0356654
ENSG00000237517	DGCR5	chr22	18985835	18986019	+	-0.152	0.0304547
ENSG00000119929	CUTC	chr10	99750368	99750396	+	-0.153	0.00793744
ENSG00000213064	SFT2D2	chr1	168236588	168236624	+	-0.155	0.0266649
ENSG00000079387	SENP1	chr12	48089162	48089293	-	-0.157	0.0470792
ENSG00000176715	ACSF3	chr16	89100661	89101347	+	-0.158	0.0284167
ENSG00000138468	SENP7	chr3	101398860	101399055	-	-0.162	0.0425753
ENSG00000163935	SFMBT1	chr3	52969100	52969258	-	-0.162	0.0431564
ENSG00000162066	AMDHD2	chr16	2520768	2520905	+	-0.164	0.0218754
ENSG00000010626	LRRC23	chr12	6907314	6907445	+	-0.165	0.0488944
ENSG00000128408	RIBC2	chr22	45422289	45422408	+	-0.166	0.0291676
ENSG00000153317	ASAP1	chr8	130358016	130358143	-	-0.166	0.0302835
ENSG00000168067	MAP4K2	chr11	64800899	64801031	-	-0.166	0.0324404
ENSG00000164074	ABHD18	chr4	128021136	128021238	+	-0.167	0.00699553
ENSG00000133243	BTBD2	chr19	2028707	2028834	-	-0.167	0.0219997
ENSG00000176974	SHMT1	chr17	18333165	18333288	-	-0.167	0.0267695
ENSG00000105699	LSR	chr19	35261924	35261981	+	-0.167	0.0354188
ENSG00000169826	CSGALNACT2	chr10	43163865	43164044	+	-0.17	0.0160236
ENSG00000171469	ZNF561	chr19	9617044	9617226	-	-0.17	0.0417454
ENSG00000168958	MFF	chr2	227328677	227330846	+	-0.172	0.0420293
ENSG00000196678	ERI2	chr16	20805714	20805945	-	-0.173	0.0332385
ENSG00000116001	TIA1	chr2	70228343	70228462	-	-0.174	0.000722791
ENSG00000198467	TPM2	chr9	35685063	35685139	-	-0.176	0.011998
ENSG00000090661	CERS4	chr19	8210705	8210862	+	-0.177	0.0404796
ENSG00000114859	CLCN2	chr3	184352012	184352117	-	-0.18	0.0226053
ENSG00000135838	NPL	chr1	182794355	182794439	+	-0.181	0.0159456
ENSG00000168137	SETD5	chr3	9429826	9430051	+	-0.182	0.0135127
ENSG00000110536	PTPMT1	chr11	47569699	47569891	+	-0.183	0.000309892
ENSG00000127483	HP1BP3	chr1	20780349	20780540	-	-0.183	0.0334375
ENSG00000116212	LRRC42	chr1	53947861	53947981	+	-0.184	0.000423774
ENSG00000143742	SRP9	chr1	225786861	225786985	+	-0.186	0.0209985
ENSG00000176208	ATAD5	chr17	30879422	30879487	+	-0.186	0.0220873
ENSG00000187624	C17orf97	chr17	413147	413430	+	-0.187	0.0296471
ENSG00000101199	ARFGAP1	chr20	63273999	63274210	+	-0.19	0.000375037
ENSG00000135931	ARMC9	chr2	231239942	231240041	+	-0.19	0.0468953
ENSG00000172922	RNASEH2C	chr11	65715932	65716017	-	-0.191	0.0350256
ENSG00000100578	KIAA0586	chr14	58440069	58440160	+	-0.195	0.00889597
ENSG00000102904	TSNAXIP1	chr16	67821098	67821225	+	-0.197	0.0496621
ENSG00000109332	UBE2D3	chr4	102825238	102825317	-	-0.2	0.0124658
ENSG00000178440	LINC00843	chr10	49988750	49988938	+	-0.2	0.0202513
ENSG00000055483	USP36	chr17	78797785	78797879	-	-0.203	0.0446457
ENSG00000088367	EPB41L1	chr20	36209487	36209898	+	-0.204	0.00927643
ENSG00000146233	CYP39A1	chr6	46630962	46631070	-	-0.204	0.0355023
ENSG00000050130	JKAMP	chr14	59484989	59485116	+	-0.205	0.0268071
ENSG00000185133	INPP5J	chr22	31126920	31127037	+	-0.209	0.0264589
ENSG00000123643	SLC36A1	chr5	151452342	151452491	+	-0.213	0.000278057
ENSG00000004700	RECQL	chr12	21501169	21501215	-	-0.213	0.0218255
ENSG00000064607	SUGP2	chr19	18993637	18993740	-	-0.213	0.0316015
ENSG00000087586	AURKA	chr20	56388686	56388784	-	-0.217	0.00785851
ENSG00000153157	SYCP2L	chr6	10907541	10907684	+	-0.22	0.0483165
ENSG00000158423	RIBC1	chrX	53430395	53430790	+	-0.222	0.0162038
ENSG00000081177	EXD2	chr14	69203916	69204000	+	-0.222	0.0267903
ENSG00000166004	CEP295	chr11	93702775	93702919	+	-0.228	0.00895502
ENSG00000244754	N4BP2L2	chr13	32522181	32522270	-	-0.228	0.0198101
ENSG00000251136	AF117829.1	chr8	89756234	89756610	-	-0.231	0.00481848
ENSG00000157540	DYRK1A	chr21	37420298	37420384	+	-0.234	0.0447044
ENSG00000064607	SUGP2	chr19	18993647	18993740	-	-0.236	0.0128761
ENSG00000128581	IFT22	chr7	101318123	101319032	-	-0.237	0.01234
ENSG00000059377	TBXAS1	chr7	139780739	139780824	+	-0.238	0.00716347
ENSG00000170852	KBTBD2	chr7	32879434	32879942	-	-0.246	6.64459e-05
ENSG00000114126	TFDP2	chr3	142054114	142054149	-	-0.247	0.0419208
ENSG00000141425	RPRD1A	chr18	36040806	36040865	-	-0.249	0.0338965
ENSG00000139436	GIT2	chr12	109951166	109951316	-	-0.251	0.00536475
ENSG00000138646	HERC5	chr4	88486114	88486228	+	-0.251	0.00732458
ENSG00000118961	LDAH	chr2	20739970	20740205	-	-0.252	0.0270984
ENSG00000159214	CCDC24	chr1	43992522	43992639	+	-0.253	0.0485526
ENSG00000213995	NAXD	chr13	110627438	110627547	+	-0.254	0.0422669
ENSG00000136352	NKX2-1	chr14	36519467	36519612	-	-0.26	0.0266649
ENSG00000159214	CCDC24	chr1	43992152	43992387	+	-0.263	0.0460818
ENSG00000246273	SBF2-AS1	chr11	9779816	9779942	+	-0.264	0.0302835
ENSG00000128294	TPST2	chr22	26544603	26544675	-	-0.265	0.0124541
ENSG00000138785	INTS12	chr4	105705689	105705949	-	-0.27	0.0149565
ENSG00000121440	PDZRN3	chr3	73608597	73608684	-	-0.27	0.0300852
ENSG00000114770	ABCC5	chr3	183985303	183985378	-	-0.28	0.0183459
ENSG00000197121	PGAP1	chr2	196922102	196922186	-	-0.281	0.00239111
ENSG00000171469	ZNF561	chr19	9617620	9617758	-	-0.288	0.0452945
ENSG00000222041	CYTOR	chr2	87478121	87478230	+	-0.294	0.0306275
ENSG00000133863	TEX15	chr8	30874936	30875102	-	-0.294	0.0354032
ENSG00000163138	PACRGL	chr4	20718815	20718976	+	-0.298	0.0419208
ENSG00000170919	TPT1-AS1	chr13	45344328	45344446	+	-0.303	0.0100861
ENSG00000124615	MOCS1	chr6	39927183	39927455	-	-0.304	0.00522793
ENSG00000272762	AC115284.1	chr3	51961940	51962088	-	-0.306	0.0192277
ENSG00000159214	CCDC24	chr1	43992211	43992387	+	-0.318	0.0330508
ENSG00000185024	BRF1	chr14	105241264	105241414	-	-0.321	0.00876194
ENSG00000119979	FAM45A	chr10	119105310	119105495	+	-0.321	0.0245239
ENSG00000121940	CLCC1	chr1	108943835	108943907	-	-0.322	0.0299406
ENSG00000064607	SUGP2	chr19	18991339	18991553	-	-0.323	2.1153e-05
ENSG00000170919	TPT1-AS1	chr13	45344304	45344446	+	-0.323	0.00928616
ENSG00000164663	USP49	chr6	41891793	41891875	-	-0.325	0.00969482
ENSG00000150433	TMEM218	chr11	125110643	125110746	-	-0.328	0.0248563
ENSG00000235954	TTC28-AS1	chr22	27935150	27935230	+	-0.328	0.0331791
ENSG00000161996	WDR90	chr16	660057	660161	+	-0.329	0.00275865
ENSG00000155463	OXA1L	chr14	22767317	22767409	+	-0.329	0.00307654
ENSG00000157890	MEGF11	chr15	66094401	66094494	-	-0.333	0.0239898
ENSG00000139436	GIT2	chr12	109951211	109951316	-	-0.334	0.00184156
ENSG00000167733	HSD11B1L	chr19	5686415	5686527	+	-0.334	0.021728
ENSG00000250222	AC008443.5	chr5	181193341	181193467	+	-0.336	0.00371935
ENSG00000101654	RNMT	chr18	13730626	13730755	+	-0.336	0.00881548
ENSG00000114770	ABCC5	chr3	183985303	183985455	-	-0.347	0.00281352
ENSG00000090661	CERS4	chr19	8210705	8210862	+	-0.348	0.00275865
ENSG00000072195	SPEG	chr2	219444024	219444059	+	-0.348	0.0465294
ENSG00000047578	KIAA0556	chr16	27699533	27699599	+	-0.352	0.00876194
ENSG00000163138	PACRGL	chr4	20712787	20712922	+	-0.355	0.0181101
ENSG00000206560	ANKRD28	chr3	15814239	15814309	-	-0.361	0.0262841
ENSG00000105559	PLEKHA4	chr19	48857421	48857496	-	-0.361	0.0349901
ENSG00000135845	PIGC	chr1	172399818	172399916	-	-0.362	0.00461239
ENSG00000088340	FER1L4	chr20	35560162	35560364	-	-0.363	0.0350256
ENSG00000180257	ZNF816	chr19	52960026	52960177	-	-0.366	0.0426892
ENSG00000167637	ZNF283	chr19	43827775	43827940	+	-0.369	0.000749469
ENSG00000090661	CERS4	chr19	8210682	8210862	+	-0.371	0.00307654
ENSG00000160712	IL6R	chr1	154435968	154436110	+	-0.374	0.00240046
ENSG00000159214	CCDC24	chr1	43992522	43992639	+	-0.375	0.00839155
ENSG00000137434	C6orf52	chr6	10684848	10684923	-	-0.376	0.0103185
ENSG00000253764	AC019257.1	chr8	1972914	1973036	-	-0.377	0.02869
ENSG00000167508	MVD	chr16	88660747	88660841	-	-0.378	0.047897
ENSG00000070540	WIPI1	chr17	68452909	68452992	-	-0.381	0.0219281
ENSG00000166965	RCCD1	chr15	90955799	90955883	+	-0.383	0.00467947
ENSG00000072071	ADGRL1	chr19	14164620	14164705	-	-0.389	0.0484762
ENSG00000223745	CCDC18-AS1	chr1	93305387	93305470	-	-0.4	0.0162038
ENSG00000102362	SYTL4	chrX	100703092	100703185	-	-0.4	0.0193682
ENSG00000113108	APBB3	chr5	140561843	140561995	-	-0.403	0.00141475
ENSG00000188735	TMEM120B	chr12	121770906	121770972	+	-0.403	0.0224702
ENSG00000172775	FAM192A	chr16	57175538	57175700	-	-0.403	0.0328834
ENSG00000044446	PHKA2	chrX	18900669	18900699	-	-0.408	0.00217355
ENSG00000164010	ERMAP	chr1	42817533	42817815	+	-0.411	0.00205575
ENSG00000197037	ZSCAN25	chr7	99618524	99618651	+	-0.413	0.00636024
ENSG00000198563	DDX39B	chr6	31541152	31541327	-	-0.414	0.00722347
ENSG00000114062	UBE3A	chr15	25409087	25409207	-	-0.418	0.0284167
ENSG00000102362	SYTL4	chrX	100704810	100704886	-	-0.432	0.00699553
ENSG00000257621	PSMA3-AS1	chr14	58288717	58288813	-	-0.433	0.0469992
ENSG00000196652	ZKSCAN5	chr7	99519826	99519909	+	-0.435	0.021728
ENSG00000140525	FANCI	chr15	89245194	89245311	+	-0.44	0.016148
ENSG00000183570	PCBP3	chr21	45917587	45917629	+	-0.443	0.00125568
ENSG00000111837	MAK	chr6	10791674	10791847	-	-0.45	0.000753048
ENSG00000182919	C11orf54	chr11	93741962	93742141	+	-0.452	0.000895908
ENSG00000125846	ZNF133	chr20	18297984	18298062	+	-0.452	0.0105135
ENSG00000182919	C11orf54	chr11	93741962	93742094	+	-0.454	0.000895908
ENSG00000213906	LTB4R2	chr14	24310170	24310255	+	-0.455	0.0294354
ENSG00000136883	KIF12	chr9	114096050	114096207	-	-0.457	0.00317139
ENSG00000119787	ATL2	chr2	38296685	38296700	-	-0.457	0.0110156
ENSG00000207751	AP000553.1	chr22	21653341	21653466	+	-0.462	0.0285843
ENSG00000121903	ZSCAN20	chr1	33489114	33489191	+	-0.463	0.0485526
ENSG00000157470	FAM81A	chr15	59439954	59440123	+	-0.466	0.000926363
ENSG00000102362	SYTL4	chrX	100704810	100704886	-	-0.471	0.0180775
ENSG00000205133	TRIQK	chr8	92921502	92921660	-	-0.472	0.00522793
ENSG00000217930	PAM16	chr16	4343482	4343594	-	-0.483	0.00125568
ENSG00000144306	SCRN3	chr2	174397335	174397404	+	-0.491	0.0267903
ENSG00000139531	SUOX	chr12	56001308	56001472	+	-0.492	0.0447044
ENSG00000249395	CASC9	chr8	75276986	75277090	-	-0.497	0.0496621
ENSG00000246090	AP002026.1	chr4	99102362	99102665	+	-0.5	0.00337085
ENSG00000268350	FAM156A	chrX	52956272	52956755	-	-0.5	0.0235273
ENSG00000198626	RYR2	chr1	237806136	237806283	+	-0.5	0.0395652
ENSG00000221994	ZNF630	chrX	48037062	48037181	-	-0.5	0.0491977
ENSG00000226686	LINC01535	chr19	37256398	37256519	+	-0.502	0.00636024
ENSG00000143797	MBOAT2	chr2	8943186	8943264	-	-0.505	0.00923476
ENSG00000165046	LETM2	chr8	38394182	38394241	+	-0.507	0.0223868
ENSG00000139618	BRCA2	chr13	32344557	32344653	+	-0.512	0.000722791
ENSG00000250546	AC079160.1	chr4	84148046	84148130	-	-0.515	0.0210545
ENSG00000138750	NUP54	chr4	76147478	76147640	-	-0.517	0.0267903
ENSG00000248508	SRP14-AS1	chr15	40056452	40056641	+	-0.52	0.0431205
ENSG00000198270	TMEM116	chr12	111965594	111965759	-	-0.524	0.0262016
ENSG00000106772	PRUNE2	chr9	76641971	76641980	-	-0.527	0.003999
ENSG00000134333	LDHA	chr11	18396479	18396610	+	-0.544	0.00157832
ENSG00000163485	ADORA1	chr1	203128277	203128432	+	-0.544	0.0460318
ENSG00000130023	ERMARD	chr6	169753037	169753181	+	-0.555	0.0324404
ENSG00000131943	C19orf12	chr19	29705273	29705394	-	-0.564	0.0111613
ENSG00000122550	KLHL7	chr7	23117833	23117964	+	-0.57	0.0029464
ENSG00000124570	SERPINB6	chr6	2968778	2969102	-	-0.571	0.0223868
ENSG00000206561	COLQ	chr3	15458185	15458325	-	-0.573	0.000769952
ENSG00000173402	DAG1	chr3	49487253	49487415	+	-0.575	0.0155132
ENSG00000259146	AC005476.2	chr14	71310557	71310679	-	-0.575	0.0305981
ENSG00000153006	SREK1IP1	chr5	64765044	64765121	-	-0.583	0.0307028
ENSG00000174628	IQCK	chr16	19763847	19763900	+	-0.586	0.0364058
ENSG00000186174	BCL9L	chr11	118918825	118918879	-	-0.587	0.0029973
ENSG00000151247	EIF4E	chr4	98909677	98909959	-	-0.588	0.0470792
ENSG00000233080	LINC01399	chr22	35194856	35195019	-	-0.597	0.00881548
ENSG00000083097	DOP1A	chr6	83096730	83096823	+	-0.599	0.0188266
ENSG00000163157	TMOD4	chr1	151170518	151170663	-	-0.613	0.00702225
ENSG00000065665	SEC61A2	chr10	12167752	12167893	+	-0.618	0.00699553
ENSG00000175029	CTBP2	chr10	125133511	125133612	-	-0.618	0.0071153
ENSG00000144642	RBMS3	chr3	29944206	29944254	+	-0.618	0.0230846
ENSG00000232907	DLGAP4-AS1	chr20	36510879	36511032	-	-0.625	0.00508152
ENSG00000234456	MAGI2-AS3	chr7	79456089	79456180	+	-0.628	0.017009
ENSG00000143919	CAMKMT	chr2	44754054	44754118	+	-0.631	0.000859238
ENSG00000213658	LAT	chr16	28986798	28986893	+	-0.635	0.00101337
ENSG00000125846	ZNF133	chr20	18297984	18298062	+	-0.635	0.00731268
ENSG00000166689	PLEKHA7	chr11	16787109	16787237	-	-0.635	0.0126474
ENSG00000160471	COX6B2	chr19	55353311	55353393	-	-0.644	0.0313282
ENSG00000137210	TMEM14B	chr6	10826563	10826612	+	-0.646	0.00895502
ENSG00000177453	NIM1K	chr5	43240259	43240390	+	-0.66	0.00161215
ENSG00000230487	PSMG3-AS1	chr7	1583161	1583269	+	-0.664	0.0452124
ENSG00000167100	SAMD14	chr17	50125090	50125360	-	-0.667	0.00739863
ENSG00000128536	CDHR3	chr7	106017845	106018072	+	-0.668	0.000926083
ENSG00000150433	TMEM218	chr11	125110643	125110746	-	-0.681	0.0226053
ENSG00000107798	LIPA	chr10	89314542	89314659	-	-0.683	0.00356956
ENSG00000075651	PLD1	chr3	171789645	171789701	-	-0.688	0.0310956
ENSG00000124299	PEPD	chr19	33493289	33493337	-	-0.69	0.0294294
ENSG00000231890	DARS-AS1	chr2	135996191	135996408	+	-0.697	0.000199268
ENSG00000198270	TMEM116	chr12	111978735	111978787	-	-0.701	0.00356956
ENSG00000152380	FAM151B	chr5	80510713	80511086	+	-0.701	0.0128761
ENSG00000100181	TPTEP1	chr22	16637039	16637090	+	-0.706	3.23757e-05
ENSG00000104953	TLE6	chr19	2988090	2988128	+	-0.715	0.00193874
ENSG00000068489	PRR11	chr17	59163598	59163664	+	-0.721	0.00240046
ENSG00000124570	SERPINB6	chr6	2966399	2966590	-	-0.742	0.00741415
ENSG00000237298	TTN-AS1	chr2	178591138	178591314	+	-0.748	0.00128213
ENSG00000267374	AC016205.1	chr18	39214127	39214269	-	-0.765	0.00292353
ENSG00000100031	GGT1	chr22	24609964	24610033	+	-0.767	0.0135477
ENSG00000166012	TAF1D	chr11	93733349	93733397	-	-0.81	0.0470792
ENSG00000070444	MNT	chr17	2391402	2391495	-	-0.814	0.000102216
ENSG00000157578	LCA5L	chr21	39428171	39428503	-	-0.814	0.00176732
ENSG00000109381	ELF2	chr4	139117828	139117950	-	-0.819	0.000222544
ENSG00000115526	CHST10	chr2	100416722	100417070	-	-0.863	3.87855e-05
ENSG00000100106	TRIOBP	chr22	37740894	37741032	+	-0.87	6.59412e-06
ENSG00000115526	CHST10	chr2	100416222	100416525	-	-0.879	6.59412e-06
ENSG00000215114	UBXN2B	chr8	58433159	58433243	+	-0.881	0.000270249
ENSG00000249859	PVT1	chr8	127855154	127855319	+	-0.881	0.0024909
ENSG00000129535	NRL	chr14	24084519	24084745	-	-0.9	1.71389e-07
ENSG00000166105	GLB1L3	chr11	134310570	134310651	+	-0.903	0.000741138
ENSG00000165935	SMCO2	chr12	27472775	27472875	+	-0.912	0.000520479
ENSG00000197536	C5orf56	chr5	132470039	132471054	+	-0.953	1.26606e-07
ENSG00000237298	TTN-AS1	chr2	178598555	178598673	+	-1	6.95416e-06
ENSG00000249859	PVT1	chr8	128082752	128082848	+	-1	6.95416e-06
ENSG00000229956	ZRANB2-AS2	chr1	71365037	71365199	+	-1	1.23082e-05
ENSG00000099338	CATSPERG	chr19	38354709	38354847	+	-1	2.12109e-05

## Sheet: A3SS_hnRNPLLvsWT
Supplementary Data 5. A3SS changes in hnRNP LL depleted cells vs WT
gene_id	gene	chr	start	end	strand	diff	fdr
ENSG00000083838	ZNF446	chr19	58479928	58480019	+	1	4.74362e-07
ENSG00000131115	ZNF227	chr19	44213086	44213244	+	0.795	2.25962e-06
ENSG00000147124	ZNF41	chrX	47456271	47456438	-	0.783	0.00396457
ENSG00000227355	AL359644.1	chr9	121375214	121375325	+	0.64	0.0418026
ENSG00000049167	ERCC8	chr5	60924290	60924508	-	0.597	0.022096
ENSG00000047634	SCML1	chrX	17746014	17746098	+	0.579	0.0251952
ENSG00000114923	SLC4A3	chr2	219633865	219633979	+	0.514	0.0110074
ENSG00000183873	SCN5A	chr3	38579333	38579495	-	0.5	0.0440671
ENSG00000160111	CPAMD8	chr19	16896175	16896326	-	0.465	0.00322692
ENSG00000135870	RC3H1	chr1	173943441	173943615	-	0.459	0.022096
ENSG00000141642	ELAC1	chr18	50984095	50984563	+	0.418	0.0215029
ENSG00000104529	EEF1D	chr8	143592646	143592942	-	0.404	0.0308901
ENSG00000068650	ATP11A	chr13	112881812	112887168	+	0.379	0.0269551
ENSG00000182472	CAPN12	chr19	38733702	38733940	-	0.366	0.0216476
ENSG00000136986	DERL1	chr8	123014148	123019305	-	0.339	0.0160331
ENSG00000107105	ELAVL2	chr9	23690103	23692887	-	0.3	0.00152819
ENSG00000083838	ZNF446	chr19	58479642	58480019	+	0.278	0.000116495
ENSG00000175322	ZNF519	chr18	14099937	14106409	-	0.276	0.0160972
ENSG00000111271	ACAD10	chr12	111749010	111749203	+	0.257	0.0030432
ENSG00000166813	KIF7	chr15	89649740	89650044	-	0.256	0.000511366
ENSG00000167646	DNAAF3	chr19	55166328	55166433	-	0.256	0.0484303
ENSG00000129292	PHF20L1	chr8	132804580	132804740	+	0.249	0.000723501
ENSG00000124151	NCOA3	chr20	47634017	47634195	+	0.245	0.00754163
ENSG00000108384	RAD51C	chr17	58732480	58732544	+	0.23	0.0215029
ENSG00000204054	LINC00963	chr9	129503322	129503672	+	0.227	0.0440671
ENSG00000116353	MECR	chr1	29216587	29216812	-	0.223	0.0499908
ENSG00000162687	KCNT2	chr1	196315891	196316026	-	0.181	0.0296509
ENSG00000162687	KCNT2	chr1	196342078	196342249	-	0.177	0.0164999
ENSG00000140939	NOL3	chr16	67173861	67174046	+	0.175	0.0358855
ENSG00000189164	ZNF527	chr19	37380047	37380372	+	0.158	0.0273313
ENSG00000155636	RBM45	chr2	178121173	178121359	+	0.139	0.0101359
ENSG00000166938	DIS3L	chr15	66306761	66306952	+	0.139	0.0170267
ENSG00000127481	UBR4	chr1	19154917	19155078	-	0.122	0.0293771
ENSG00000068885	IFT80	chr3	160377429	160377565	-	0.117	0.00187401
ENSG00000155545	MIER3	chr5	56946925	56947086	-	0.116	0.021751
ENSG00000054523	KIF1B	chr1	10282321	10282533	+	0.113	0.00954727
ENSG00000204387	SNHG32	chr6	31836294	31836517	+	0.109	0.0145374
ENSG00000099849	RASSF7	chr11	562078	562776	+	0.1	0.021751
ENSG00000204387	SNHG32	chr6	31836298	31836517	+	0.097	0.0491824
ENSG00000166938	DIS3L	chr15	66306823	66306952	+	0.093	0.022096
ENSG00000157693	TMEM268	chr9	114624135	114624459	+	0.087	0.0236015
ENSG00000072609	CHFR	chr12	132848084	132848223	-	0.085	0.0145374
ENSG00000151694	ADAM17	chr2	9526110	9526264	-	0.078	0.000709689
ENSG00000136044	APPL2	chr12	105207970	105208047	-	0.07	0.00569968
ENSG00000166444	DENND2B	chr11	8702571	8703611	-	0.067	0.00152819
ENSG00000159363	ATP13A2	chr1	16992242	16992402	-	0.053	0.0178628
ENSG00000129292	PHF20L1	chr8	132804580	132804740	+	0.048	0.022096
ENSG00000065000	AP3D1	chr19	2116604	2116796	-	0.029	0.0491824
ENSG00000204256	BRD2	chr6	32977259	32977570	+	0.027	0.00901293
ENSG00000143537	ADAM15	chr1	155055701	155055852	+	0.026	0.0178628
ENSG00000122566	HNRNPA2B1	chr7	26190992	26192338	-	0.02	0.0493903
ENSG00000108039	XPNPEP1	chr10	109873366	109873577	-	0.019	0.0160972
ENSG00000100353	EIF3D	chr22	36517300	36517493	-	0.014	0.00880447
ENSG00000138326	RPS24	chr10	78037438	78040225	+	0.01	0.000417993
ENSG00000092841	MYL6	chr12	56159586	56160148	+	-0.046	0.00176341
ENSG00000167515	TRAPPC2L	chr16	88859344	88859750	+	-0.055	0.0178628
ENSG00000204536	CCHCR1	chr6	31156730	31156944	-	-0.057	0.00132208
ENSG00000162736	NCSTN	chr1	160351221	160351372	+	-0.06	1.78505e-08
ENSG00000136699	SMPD4	chr2	130156584	130156813	-	-0.063	0.0486339
ENSG00000136811	ODF2	chr9	128460512	128460666	+	-0.064	0.0339771
ENSG00000198000	NOL8	chr9	92299889	92300810	-	-0.068	0.0183767
ENSG00000051825	MPHOSPH9	chr12	123221371	123221895	-	-0.086	0.0440671
ENSG00000186908	ZDHHC17	chr12	76815856	76816019	+	-0.091	0.0203354
ENSG00000143442	POGZ	chr1	151427822	151428041	-	-0.095	0.00660031
ENSG00000177189	RPS6KA3	chrX	20172745	20172871	-	-0.095	0.0434426
ENSG00000167840	ZNF232	chr17	5109393	5109868	-	-0.097	0.019558
ENSG00000196323	ZBTB44	chr11	130238443	130238607	-	-0.114	0.0405166
ENSG00000176531	PHLDB3	chr19	43479376	43479593	-	-0.123	0.0434426
ENSG00000046651	OFD1	chrX	13752703	13753441	+	-0.143	0.0273313
ENSG00000144134	RABL2A	chr2	113634152	113634232	+	-0.145	0.022617
ENSG00000103066	PLA2G15	chr16	68255705	68255990	+	-0.145	0.0399802
ENSG00000113163	CERT1	chr5	75368485	75374191	-	-0.154	0.0170267
ENSG00000141314	RHBDL3	chr17	32294293	32294442	+	-0.164	0.0434426
ENSG00000099910	KLHL22	chr22	20488984	20489244	-	-0.166	0.0042358
ENSG00000167733	HSD11B1L	chr19	5684988	5685119	+	-0.166	0.0339771
ENSG00000123200	ZC3H13	chr13	46045390	46045516	-	-0.18	0.0405166
ENSG00000141968	VAV1	chr19	6829785	6829918	+	-0.183	0.0178628
ENSG00000104980	TIMM44	chr19	7934088	7934241	-	-0.186	0.0293771
ENSG00000127957	PMS2P3	chr7	75514644	75514784	-	-0.187	0.0265187
ENSG00000213024	NUP62	chr19	49927693	49927848	-	-0.189	0.0178628
ENSG00000170037	CNTROB	chr17	7949081	7949157	+	-0.203	0.0339992
ENSG00000114019	AMOTL2	chr3	134358539	134358719	-	-0.204	0.0162688
ENSG00000175110	MRPS22	chr3	139346877	139347044	+	-0.209	0.00890905
ENSG00000166913	YWHAB	chr20	44887544	44887742	+	-0.21	0.0434426
ENSG00000235706	DICER1-AS1	chr14	95179498	95179925	+	-0.211	0.0440671
ENSG00000140474	ULK3	chr15	74842279	74842449	-	-0.219	0.00559698
ENSG00000168487	BMP1	chr8	22201117	22201928	+	-0.235	0.0123328
ENSG00000107862	GBF1	chr10	102352457	102353654	+	-0.254	0.0225808
ENSG00000182796	TMEM198B	chr12	55832870	55833014	+	-0.257	0.0221341
ENSG00000142303	ADAMTS10	chr19	8589451	8589585	-	-0.3	0.0082352
ENSG00000089639	GMIP	chr19	19635414	19635721	-	-0.301	0.031797
ENSG00000188603	CLN3	chr16	28487455	28488662	-	-0.306	0.0499908
ENSG00000114861	FOXP1	chr3	71052536	71052626	-	-0.326	0.00442616
ENSG00000155755	TMEM237	chr2	201638988	201639050	-	-0.343	0.00880447
ENSG00000174652	ZNF266	chr19	9433667	9433786	-	-0.363	0.000344439
ENSG00000169598	DFFB	chr1	3865642	3866000	+	-0.375	0.01228
ENSG00000205593	DENND6B	chr22	50316565	50316712	-	-0.4	0.00094668
ENSG00000025434	NR1H3	chr11	47259100	47259259	+	-0.423	0.0145374
ENSG00000198825	INPP5F	chr10	119807867	119808060	+	-0.485	0.00168001
ENSG00000100335	MIEF1	chr22	39509337	39509571	+	-0.492	0.000664842
ENSG00000010810	FYN	chr6	111740980	111741097	-	-0.531	0.0273313
ENSG00000049246	PER3	chr1	7829833	7830161	+	-0.549	0.0216476
ENSG00000143748	NVL	chr1	224313049	224313155	-	-0.563	0.0448308
ENSG00000162755	KLHDC9	chr1	161099578	161099796	+	-0.642	0.022096
ENSG00000183604	SMG1P5	chr16	30277263	30277428	-	-0.757	0.00176341
ENSG00000122490	SLC66A2	chr18	79949518	79949655	-	-0.778	0.00152819
ENSG00000138380	CARF	chr2	202924296	202924415	+	-0.822	0.0286301
ENSG00000163902	RPN1	chr3	128644534	128644650	-	-0.863	3.61777e-06
ENSG00000159409	CELF3	chr1	151709219	151709348	-	-0.903	3.85174e-08
ENSG00000147606	SLC26A7	chr8	91249538	91249844	+	-1	3.56262e-07

## Sheet: A5SS_hnRNPLLvsWT
Supplementary Data 5. A5SS changes in hnRNP LL depleted cells vs WT
gene_id	gene	chr	start	end	strand	diff	fdr
ENSG00000126091	ST3GAL3	chr1	43736232	43736425	+	0.683	0.0446873
ENSG00000177133	PRDM16-DT	chr1	3060500	3061331	-	0.676	0.00197969
ENSG00000006757	PNPLA4	chrX	7927670	7927739	-	0.652	0.0407347
ENSG00000109339	MAPK10	chr4	86194318	86194407	-	0.645	0.0185805
ENSG00000109339	MAPK10	chr4	86194308	86194407	-	0.635	0.00414999
ENSG00000239665	AL157392.3	chr10	13652845	13653148	+	0.546	0.00598715
ENSG00000137501	SYTL2	chr11	85724031	85727967	-	0.542	0.0366826
ENSG00000239665	AL157392.3	chr10	13652845	13652929	+	0.534	0.012062
ENSG00000148356	LRSAM1	chr9	127485735	127485840	+	0.512	0.0311889
ENSG00000116198	CEP104	chr1	3829132	3829373	-	0.5	0.0022076
ENSG00000150455	TIRAP	chr11	126289664	126289833	+	0.5	0.0290632
ENSG00000205726	ITSN1	chr21	33829005	33829168	+	0.481	0.0290632
ENSG00000185920	PTCH1	chr9	95516468	95516965	-	0.451	0.0365508
ENSG00000164010	ERMAP	chr1	42835731	42835764	+	0.41	0.0149204
ENSG00000132122	SPATA6	chr1	48355669	48355769	-	0.392	0.0164706
ENSG00000215039	CD27-AS1	chr12	6450869	6450980	-	0.385	0.00841912
ENSG00000133816	MICAL2	chr11	12138389	12138464	+	0.356	0.0288363
ENSG00000172053	QARS1	chr3	49097109	49097287	-	0.333	0.0175607
ENSG00000100890	PRORP	chr14	35122551	35122910	+	0.326	0.00183732
ENSG00000130475	FCHO1	chr19	17754316	17754466	+	0.311	0.0149204
ENSG00000090686	USP48	chr1	21736429	21736625	-	0.293	0.0365508
ENSG00000104381	GDAP1	chr8	74351273	74351418	+	0.287	0.0419795
ENSG00000215039	CD27-AS1	chr12	6450340	6450980	-	0.26	0.0218349
ENSG00000046647	GEMIN8	chrX	14026051	14026221	-	0.254	0.00183732
ENSG00000104381	GDAP1	chr8	74351273	74351466	+	0.221	0.0244275
ENSG00000140365	COMMD4	chr15	75338061	75338420	+	0.179	0.00880283
ENSG00000114859	CLCN2	chr3	184353541	184353795	-	0.178	0.0150637
ENSG00000150433	TMEM218	chr11	125102636	125102809	-	0.174	0.0259923
ENSG00000144591	GMPPA	chr2	219498900	219499254	+	0.172	0.012363
ENSG00000113504	SLC12A7	chr5	1075890	1076236	-	0.164	0.00154221
ENSG00000166971	AKTIP	chr16	53502699	53503206	-	0.157	1.32973e-05
ENSG00000144857	BOC	chr3	113216186	113216420	+	0.152	0.0179572
ENSG00000198431	TXNRD1	chr12	104286681	104287431	+	0.151	0.00773306
ENSG00000112144	CILK1	chr6	53013640	53013982	-	0.143	0.0171067
ENSG00000135597	REPS1	chr6	138926400	138930098	-	0.136	0.0303544
ENSG00000114473	IQCG	chr3	197943756	197944051	-	0.117	0.0168423
ENSG00000166971	AKTIP	chr16	53503117	53503209	-	0.117	0.0351391
ENSG00000130734	ATG4D	chr19	10546838	10547082	+	0.115	0.0290632
ENSG00000132424	PNISR	chr6	99403828	99404702	-	0.099	0.0306363
ENSG00000180488	MIGA1	chr1	77783237	77783351	+	0.092	0.0137336
ENSG00000103365	GGA2	chr16	23494298	23494378	-	0.085	0.0365508
ENSG00000167508	MVD	chr16	88657734	88658029	-	0.07	0.0229036
ENSG00000090686	USP48	chr1	21736429	21736625	-	0.068	0.0412985
ENSG00000050426	LETMD1	chr12	51048326	51048518	+	0.06	0.00513896
ENSG00000131778	CHD1L	chr1	147270931	147271113	+	0.054	0.0306363
ENSG00000124067	SLC12A4	chr16	67962243	67963559	-	0.053	0.028164
ENSG00000244754	N4BP2L2	chr13	32535768	32537027	-	0.053	0.0446873
ENSG00000131778	CHD1L	chr1	147270931	147271195	+	0.052	0.0288363
ENSG00000166855	CLPX	chr15	65156777	65156932	-	0.05	0.0097497
ENSG00000251022	THAP9-AS1	chr4	82900333	82900569	-	0.048	0.0149204
ENSG00000042445	RETSAT	chr2	85345512	85346094	-	0.043	0.0198145
ENSG00000073060	SCARB1	chr12	124786356	124786503	-	0.038	0.0397172
ENSG00000182899	RPL35A	chr3	197950189	197950299	+	0.027	0.0244275
ENSG00000168002	POLR2G	chr11	62761794	62762184	+	0.023	0.00172962
ENSG00000143933	CALM2	chr2	47176235	47176511	-	0.02	0.000742645
ENSG00000181991	MRPS11	chr15	88467907	88469145	+	0.019	0.000201576
ENSG00000149927	DOC2A	chr16	30008995	30009105	-	-0.048	0.0412985
ENSG00000109065	NAT9	chr17	74775598	74775707	-	-0.049	0.0385367
ENSG00000136811	ODF2	chr9	128460941	128461067	+	-0.063	0.040661
ENSG00000114544	SLC41A3	chr3	126050897	126051050	-	-0.064	0.0389561
ENSG00000058063	ATP11B	chr3	182880878	182880981	+	-0.067	0.0213558
ENSG00000197601	FAR1	chr11	13711927	13712055	+	-0.077	0.00414999
ENSG00000135506	OS9	chr12	57718992	57720263	+	-0.08	0.00880283
ENSG00000108773	KAT2A	chr17	42119053	42119436	-	-0.085	0.000383356
ENSG00000092841	MYL6	chr12	56158683	56159730	+	-0.11	0.0022076
ENSG00000122783	CYREN	chr7	135168748	135169060	-	-0.112	0.0351391
ENSG00000069702	TGFBR3	chr1	91885877	91886151	-	-0.154	0.0229036
ENSG00000197062	ZSCAN26	chr6	28271853	28272339	+	-0.155	0.0272274
ENSG00000159882	ZNF230	chr19	44008789	44008991	+	-0.18	0.0137336
ENSG00000204271	SPIN3	chrX	56995241	56995555	-	-0.184	0.0365508
ENSG00000196678	ERI2	chr16	20806009	20806450	-	-0.191	0.0168423
ENSG00000135424	ITGA7	chr12	55700565	55701154	-	-0.205	0.0131969
ENSG00000214106	PAXIP1-AS2	chr7	154944026	154944620	+	-0.242	0.0419795
ENSG00000083168	KAT6A	chr8	42049575	42049707	-	-0.248	0.0365508
ENSG00000100883	SRP54	chr14	34999557	34999649	+	-0.25	0.0168423
ENSG00000170653	ATF7	chr12	53543296	53543448	-	-0.262	0.0237118
ENSG00000144535	DIS3L2	chr2	232130618	232130943	+	-0.268	0.0240259
ENSG00000138050	THUMPD2	chr2	39771504	39771640	-	-0.349	0.00880283
ENSG00000183317	EPHA10	chr1	37719413	37719607	-	-0.382	0.00880283
ENSG00000128923	MINDY2	chr15	58821716	58821823	+	-0.388	0.0161602
ENSG00000234684	SDCBP2-AS1	chr20	1325420	1325782	+	-0.417	0.0234868
ENSG00000172530	BANP	chr16	87975047	87975207	+	-0.447	0.0198145
ENSG00000164674	SYTL3	chr6	158662749	158663378	+	-0.462	0.000383356
ENSG00000140474	ULK3	chr15	74842534	74842676	-	-0.462	0.00224622
ENSG00000162585	FAAP20	chr1	2198753	2201225	-	-0.466	0.0185805
ENSG00000087266	SH3BP2	chr4	2823394	2823573	+	-0.49	0.0370072
ENSG00000127054	INTS11	chr1	1323146	1323287	-	-0.495	0.0290632
ENSG00000151746	BICD1	chr12	32337498	32337816	+	-0.512	0.000742645
ENSG00000070081	NUCB2	chr11	17286633	17286717	+	-0.513	0.0164047
ENSG00000249859	PVT1	chr8	127795893	127796071	+	-0.613	0.00627705
ENSG00000228340	MIR646HG	chr20	60154406	60154506	+	-0.683	0.0111276
ENSG00000121578	B4GALT4	chr3	119240315	119240530	-	-0.686	0.000480935
ENSG00000139644	TMBIM6	chr12	49749617	49749856	+	-0.819	0.000201576
ENSG00000286061	RCAN3AS	chr1	24502347	24502382	-	-0.834	1.67822e-06

## Sheet: MXE_hnRNPLLvsWT
Supplementary Data 5. MXE changes in hnRNP LL depleted cells vs WT
gene_id	gene	chr	start	end	strand	diff	fdr
ENSG00000164733	CTSB	chr8	11861405	11861479	-	0.808	7.76773e-05
ENSG00000163964	PIGX	chr3	196717808	196717954	+	0.762	0.0048101
ENSG00000131374	TBC1D5	chr3	17518901	17518995	-	0.606	0.000145077
ENSG00000099284	MACROH2A2	chr10	70105951	70106250	+	0.596	0.00035243
ENSG00000119684	MLH3	chr14	75033418	75033490	-	0.585	0.0467745
ENSG00000127990	SGCE	chr7	94594431	94594546	-	0.579	0.0390616
ENSG00000164733	CTSB	chr8	11857857	11857940	-	0.536	0.0032286
ENSG00000152763	DNAI4	chr1	66835625	66835777	-	0.531	0.0440432
ENSG00000224897	POT1-AS1	chr7	125020332	125020413	+	0.5	0.0150598
ENSG00000224897	POT1-AS1	chr7	125020332	125020413	+	0.5	0.0150598
ENSG00000153391	INO80C	chr18	35487385	35487823	-	0.476	0.00251339
ENSG00000127990	SGCE	chr7	94594431	94594546	-	0.452	0.0390616
ENSG00000224897	POT1-AS1	chr7	125020332	125020413	+	0.451	0.0312623
ENSG00000170703	TTLL6	chr17	48791377	48791603	-	0.428	0.00183785
ENSG00000135951	TSGA10	chr2	99078658	99078813	-	0.405	0.023465
ENSG00000018189	RUFY3	chr4	70800140	70800205	+	0.4	0.00289552
ENSG00000225096	AL445250.1	chr6	57962180	57962248	+	0.382	0.0197701
ENSG00000156299	TIAM1	chr21	31339242	31339422	-	0.292	0.00472224
ENSG00000165609	NUDT5	chr10	12180394	12180489	-	0.288	0.00421626
ENSG00000137434	C6orf52	chr6	10686965	10687164	-	0.241	0.009699
ENSG00000120915	EPHX2	chr8	27525361	27525473	+	0.236	0.0302552
ENSG00000060982	BCAT1	chr12	24878529	24878649	-	0.217	0.0105517
ENSG00000065609	SNAP91	chr6	83591210	83591294	-	0.21	0.0201285
ENSG00000272897	AL109827.1	chr20	35632794	35632923	-	0.199	1.92696e-11
ENSG00000120594	PLXDC2	chr10	20046868	20047015	+	0.199	0.0355521
ENSG00000170264	FAM161A	chr2	61836009	61836109	-	0.194	0.023095
ENSG00000130511	SSBP4	chr19	18431352	18431418	+	0.192	0.00205549
ENSG00000157216	SSBP3	chr1	54257126	54257186	-	0.191	4.66467e-05
ENSG00000240344	PPIL3	chr2	200882341	200882382	-	0.185	0.0197701
ENSG00000197948	FCHSD1	chr5	141646602	141646722	-	0.178	0.0331796
ENSG00000166153	DEPDC4	chr12	100262263	100262409	-	0.178	0.0416668
ENSG00000170919	TPT1-AS1	chr13	45379194	45379335	+	0.172	0.0140295
ENSG00000267002	AC060780.1	chr17	43159422	43159727	-	0.172	0.0189193
ENSG00000058673	ZC3H11A	chr1	203796450	203803016	+	0.167	3.52688e-06
ENSG00000100209	HSCB	chr22	28744614	28744704	+	0.162	0.0206452
ENSG00000147044	CASK	chrX	41555599	41555635	-	0.161	0.023465
ENSG00000100209	HSCB	chr22	28744614	28744709	+	0.157	0.023465
ENSG00000073605	GSDMB	chr17	39906960	39906987	-	0.155	0.014287
ENSG00000214413	BBIP1	chr10	110907679	110907836	-	0.15	0.00016325
ENSG00000122591	FAM126A	chr7	22960255	22960415	-	0.144	0.0292129
ENSG00000099785	MARCHF2	chr19	8421788	8422016	+	0.14	0.0452229
ENSG00000244754	N4BP2L2	chr13	32522181	32522270	-	0.136	0.00123104
ENSG00000144711	IQSEC1	chr3	12941570	12941865	-	0.132	0.026487
ENSG00000172986	GXYLT2	chr3	72922203	72922335	+	0.13	0.0221721
ENSG00000150938	CRIM1	chr2	36522091	36522313	+	0.129	0.023465
ENSG00000214021	TTLL3	chr3	9816073	9816202	+	0.127	0.048506
ENSG00000130164	LDLR	chr19	11110651	11110771	+	0.126	0.0494738
ENSG00000130511	SSBP4	chr19	18431352	18431418	+	0.123	0.00322988
ENSG00000058673	ZC3H11A	chr1	203801574	203803016	+	0.122	0.014671
ENSG00000060971	ACAA1	chr3	38127785	38127866	-	0.122	0.0452229
ENSG00000127527	EPS15L1	chr19	16395343	16395467	-	0.119	0.0223635
ENSG00000117724	CENPF	chr1	214639920	214643324	+	0.104	0.000146054
ENSG00000080986	NDC80	chr18	2608699	2608830	+	0.096	0.00203007
ENSG00000147162	OGT	chrX	71544566	71548023	+	0.079	0.00988748
ENSG00000258644	SYNJ2BP-COX16	chr14	70342657	70342729	-	0.078	0.0174543
ENSG00000110888	CAPRIN2	chr12	30719078	30719225	-	0.073	0.0390935
ENSG00000133858	ZFC3H1	chr12	71644876	71645075	-	0.07	0.0433891
ENSG00000111711	GOLT1B	chr12	21507943	21508109	+	0.05	0.0218808
ENSG00000100201	DDX17	chr22	38487872	38488115	-	0.046	0.00392505
ENSG00000111711	GOLT1B	chr12	21507943	21508109	+	0.045	0.023465
ENSG00000100201	DDX17	chr22	38487878	38488115	-	0.043	0.00392505
ENSG00000100711	ZFYVE21	chr14	103729792	103729846	+	0.037	0.0387288
ENSG00000259316	AC087632.2	chr15	64300318	64300723	-	-0.023	0.0417839
ENSG00000154553	PDLIM3	chr4	185513556	185514337	-	-0.026	0.00586937
ENSG00000270800	RPS10-NUDT3	chr6	34341861	34341972	-	-0.033	0.0251184
ENSG00000280987	MATR3	chr5	139279934	139280058	+	-0.043	0.00240251
ENSG00000105793	GTPBP10	chr7	90372154	90372228	+	-0.048	0.0390616
ENSG00000184047	DIABLO	chr12	122224511	122224644	-	-0.055	0.0127876
ENSG00000184047	DIABLO	chr12	122224511	122224644	-	-0.058	0.00274062
ENSG00000188428	BLOC1S5	chr6	8027206	8027399	-	-0.062	0.0140295
ENSG00000126749	EMG1	chr12	6975228	6975378	+	-0.079	0.0201285
ENSG00000249859	PVT1	chr8	128070159	128070272	+	-0.089	0.0325737
ENSG00000128596	CCDC136	chr7	128810138	128810366	+	-0.094	0.0433891
ENSG00000152952	PLOD2	chr3	146076781	146076895	-	-0.098	0.000372716
ENSG00000288534	AP001931.2	chr11	57737607	57737668	+	-0.116	0.00919701
ENSG00000135677	GNS	chr12	64723005	64723113	-	-0.122	0.0474654
ENSG00000165501	LRR1	chr14	49603551	49603618	+	-0.126	0.0033914
ENSG00000130402	ACTN4	chr19	38710256	38710342	+	-0.136	3.59735e-08
ENSG00000121897	LIAS	chr4	39465284	39465342	+	-0.142	0.0201285
ENSG00000141084	RANBP10	chr16	67772033	67772086	-	-0.162	0.0249207
ENSG00000187790	FANCM	chr14	45148836	45148995	+	-0.165	0.0406979
ENSG00000188283	ZNF383	chr19	37219598	37219749	+	-0.168	0.0127876
ENSG00000249859	PVT1	chr8	128070159	128070361	+	-0.17	0.0211245
ENSG00000269713	NBPF9	chr1	149082276	149082430	-	-0.179	0.00288343
ENSG00000120709	FAM53C	chr5	138335087	138335138	+	-0.194	0.0194709
ENSG00000266173	STRADA	chr17	63717074	63717154	-	-0.198	0.00676589
ENSG00000141084	RANBP10	chr16	67738012	67738035	-	-0.204	0.0157185
ENSG00000141084	RANBP10	chr16	67738012	67738035	-	-0.214	0.0152143
ENSG00000185379	RAD51D	chr17	35116858	35117037	-	-0.218	0.00482017
ENSG00000182287	AP1S2	chrX	15828191	15828200	-	-0.22	0.0418995
ENSG00000267787	AC027097.2	chr18	57731413	57732023	+	-0.227	0.0436002
ENSG00000267248	AC025048.2	chr17	60128540	60128659	-	-0.282	0.0011825
ENSG00000105877	DNAH11	chr7	21571805	21571973	+	-0.29	0.0223635
ENSG00000185379	RAD51D	chr17	35116858	35117037	-	-0.31	0.00441095
ENSG00000234911	TEX21P	chr14	64347522	64347648	-	-0.31	0.0290253
ENSG00000143549	TPM3	chr1	154172028	154172104	-	-0.32	0.0242591
ENSG00000264324	AC006030.1	chr2	74342457	74342537	-	-0.339	0.0065221
ENSG00000102606	ARHGEF7	chr13	111153904	111153991	+	-0.365	0.000414938
ENSG00000204428	LY6G5C	chr6	31681229	31681401	-	-0.379	0.00441095
ENSG00000161912	ADCY10P1	chr6	41124484	41124820	+	-0.379	0.0300206
ENSG00000249859	PVT1	chr8	127795893	127796071	+	-0.389	0.00779456
ENSG00000013619	MAMLD1	chrX	150445453	150445612	+	-0.408	0.00146934
ENSG00000242086	MUC20-OT1	chr3	195686297	195686389	+	-0.447	0.00160162
ENSG00000244687	UBE2V1	chr20	50098881	50098981	-	-0.47	0.0236286
ENSG00000160201	U2AF1	chr21	43100452	43100519	-	-0.479	0.00180454
ENSG00000099338	CATSPERG	chr19	38346449	38346605	+	-0.5	0.0065221
ENSG00000285219	HULC	chr6	8469990	8470132	+	-0.505	0.0219849
ENSG00000267248	AC025048.2	chr17	60128535	60128659	-	-0.534	0.000381122
ENSG00000249859	PVT1	chr8	127795893	127796008	+	-0.551	0.023095
ENSG00000165810	BTNL9	chr5	181054238	181054259	+	-0.579	0.00924985
ENSG00000153310	CYRIB	chr8	129879596	129879789	-	-0.597	0.0194709
ENSG00000242086	MUC20-OT1	chr3	195686606	195686718	+	-0.611	0.000425746
ENSG00000261008	LINC01572	chr16	72555264	72555326	-	-0.617	0.00035243
ENSG00000032389	EIPR1	chr2	3261714	3261827	-	-0.624	0.00146934
ENSG00000153310	CYRIB	chr8	129879596	129879789	-	-0.626	0.0157185
ENSG00000157036	EXOG	chr3	38498766	38498836	+	-0.645	0.0375384
ENSG00000261008	LINC01572	chr16	72555264	72555326	-	-0.655	0.000243887
ENSG00000140025	EFCAB11	chr14	89836424	89836661	-	-0.734	1.6912e-05
ENSG00000242086	MUC20-OT1	chr3	195686606	195686718	+	-0.744	1.50507e-05
ENSG00000089505	CMTM1	chr16	66569935	66570094	+	-1	1.52835e-05

## Sheet: RI_hnRNPLLvsWT
Supplementary Data 5. RI changes in hnRNP LL depleted cells vs WT
gene_id	gene	chr	start	end	strand	diff	fdr
ENSG00000256223	ZNF10	chr12	133130610	133131014	+	0.661	0.00312332
ENSG00000213316	LTC4S	chr5	179795583	179795856	+	0.641	0.00793654
ENSG00000203930	LINC00632	chrX	140772077	140775905	+	0.619	0.000729755
ENSG00000177133	PRDM16-DT	chr1	3060500	3061331	-	0.595	0.0233471
ENSG00000109339	MAPK10	chr4	86098420	86101217	-	0.568	0.0312924
ENSG00000164082	GRM2	chr3	51712472	51716137	+	0.5	0.00104725
ENSG00000253230	MIR124-1HG	chr8	9900544	9903398	-	0.5	0.049489
ENSG00000121310	ECHDC2	chr1	52897436	52899224	-	0.49	0.00312894
ENSG00000151150	ANK3	chr10	60138516	60139087	-	0.479	0.00133737
ENSG00000124493	GRM4	chr6	34058973	34062028	-	0.442	0.0328086
ENSG00000012171	SEMA3B	chr3	50275011	50275459	+	0.431	0.0160647
ENSG00000124155	PIGT	chr20	45416516	45418979	+	0.395	0.0227722
ENSG00000166105	GLB1L3	chr11	134309625	134311170	+	0.347	0.0214721
ENSG00000173559	NABP1	chr2	191685598	191696662	+	0.345	0.0275662
ENSG00000108309	RUNDC3A	chr17	44316384	44316725	+	0.288	0.033916
ENSG00000007372	PAX6	chr11	31800690	31801776	-	0.262	0.0192779
ENSG00000115414	FN1	chr2	215379129	215382325	-	0.252	0.000339327
ENSG00000157379	DHRS1	chr14	24291138	24291625	-	0.25	0.0183813
ENSG00000108963	DPH1	chr17	2035969	2036686	+	0.245	0.031316
ENSG00000104870	FCGRT	chr19	49524506	49525573	+	0.242	7.48707e-13
ENSG00000140553	UNC45A	chr15	90935945	90936460	+	0.242	0.00608196
ENSG00000223756	TSSC2	chr11	3406498	3407697	+	0.238	0.00532695
ENSG00000182253	SYNM	chr15	99129366	99135593	+	0.234	0.00420108
ENSG00000080823	MOK	chr14	102232534	102233789	-	0.228	0.00606814
ENSG00000124574	ABCC10	chr6	43442969	43444010	+	0.224	0.0122977
ENSG00000073060	SCARB1	chr12	124782682	124786503	-	0.219	0.000729755
ENSG00000164053	ATRIP	chr3	48465486	48467645	+	0.217	0.00853361
ENSG00000103253	HAGHL	chr16	728115	728424	+	0.21	0.00568982
ENSG00000183474	GTF2H2C	chr5	69578711	69579108	+	0.209	0.011304
ENSG00000181513	ACBD4	chr17	45135686	45136232	+	0.204	0.0010665
ENSG00000073060	SCARB1	chr12	124782682	124786503	-	0.184	0.000729755
ENSG00000142046	TMEM91	chr19	41382771	41384083	+	0.175	0.0271163
ENSG00000103723	AP3B2	chr15	82663126	82663620	-	0.166	0.00647541
ENSG00000173818	ENDOV	chr17	80429772	80430343	+	0.163	0.0385023
ENSG00000211584	SLC48A1	chr12	47780144	47782751	+	0.157	0.000218299
ENSG00000138002	IFT172	chr2	27453981	27454418	-	0.156	0.0300388
ENSG00000156650	KAT6B	chr10	74975398	74977437	+	0.153	0.027318
ENSG00000090539	CHRD	chr3	184386045	184386938	+	0.142	0.0223608
ENSG00000143033	MTF2	chr1	93110229	93110428	+	0.139	0.0300388
ENSG00000108602	ALDH3A1	chr17	19742544	19743463	-	0.138	0.0403385
ENSG00000215041	NEURL4	chr17	7318064	7318356	-	0.131	0.0228135
ENSG00000006744	ELAC2	chr17	13002273	13002579	-	0.118	0.0355456
ENSG00000140632	GLYR1	chr16	4803202	4805310	-	0.117	0.00339118
ENSG00000102901	CENPT	chr16	67832227	67832545	-	0.117	0.011304
ENSG00000178761	FAM219B	chr15	74899991	74902786	-	0.113	0.0145882
ENSG00000255717	SNHG1	chr11	62855132	62855885	-	0.111	0.00191885
ENSG00000130734	ATG4D	chr19	10546838	10547253	+	0.109	0.0151539
ENSG00000198720	ANKRD13B	chr17	29607741	29608110	+	0.103	0.00436156
ENSG00000185359	HGS	chr17	81696606	81696998	+	0.102	0.0162255
ENSG00000234741	GAS5	chr1	173864483	173864704	-	0.101	0.00475871
ENSG00000177728	TMEM94	chr17	75492928	75493593	+	0.098	0.0370629
ENSG00000137074	APTX	chr9	32987543	32988129	-	0.097	0.00853361
ENSG00000137700	SLC37A4	chr11	119027627	119028426	-	0.095	0.00853361
ENSG00000198563	DDX39B	chr6	31532779	31535485	-	0.091	0.026755
ENSG00000115661	STK16	chr2	219245895	219246876	+	0.09	0.00564278
ENSG00000161265	U2AF1L4	chr19	35742528	35743904	-	0.09	0.0073536
ENSG00000234741	GAS5	chr1	173865856	173866206	-	0.087	0.0013404
ENSG00000159348	CYB5R1	chr1	202965886	202966600	-	0.085	0.00470881
ENSG00000197323	TRIM33	chr1	114397607	114397990	-	0.083	0.0155718
ENSG00000064961	HMG20B	chr19	3572978	3573347	+	0.082	0.047482
ENSG00000177042	TMEM80	chr11	698868	700235	+	0.081	0.0324458
ENSG00000255717	SNHG1	chr11	62854518	62854938	-	0.081	0.0382159
ENSG00000161265	U2AF1L4	chr19	35744069	35744421	-	0.08	0.030275
ENSG00000160446	ZDHHC12	chr9	128722437	128724127	-	0.078	0
ENSG00000234741	GAS5	chr1	173865228	173865547	-	0.077	0.00020257
ENSG00000255717	SNHG1	chr11	62854518	62855216	-	0.076	0.0100999
ENSG00000213930	GALT	chr9	34647088	34647567	+	0.076	0.0385023
ENSG00000160326	SLC2A6	chr9	133478253	133479096	-	0.075	0.00489001
ENSG00000160948	VPS28	chr8	144424945	144426208	-	0.073	0.0281846
ENSG00000135775	COG2	chr1	230669355	230671640	+	0.068	0.0433414
ENSG00000155975	VPS37A	chr8	17280238	17280443	+	0.067	0.0116027
ENSG00000125967	NECAB3	chr20	33669374	33669712	-	0.064	0.0361399
ENSG00000102125	TAZ	chrX	154412085	154413567	+	0.062	0.00131513
ENSG00000013441	CLK1	chr2	200856890	200857884	-	0.061	0.00133737
ENSG00000138326	RPS24	chr10	78037438	78040225	+	0.061	0.00781549
ENSG00000185000	DGAT1	chr8	144318260	144318566	-	0.06	0.0300388
ENSG00000182389	CACNB4	chr2	151870530	151872493	-	0.058	0.031316
ENSG00000198818	SFT2D1	chr6	166322856	166324595	-	0.056	0.00133737
ENSG00000169045	HNRNPH1	chr5	179620891	179621397	-	0.054	0.0223339
ENSG00000075336	TIMM21	chr18	74155144	74155403	+	0.053	0.0465283
ENSG00000233016	SNHG7	chr9	136726310	136727086	-	0.052	0.00340847
ENSG00000171680	PLEKHG5	chr1	6474450	6475138	-	0.052	0.038879
ENSG00000162298	SYVN1	chr11	65132247	65132780	-	0.049	0.0378836
ENSG00000247828	TMEM161B-AS1	chr5	88269467	88282106	+	0.048	0.00475871
ENSG00000234741	GAS5	chr1	173864256	173865282	-	0.048	0.0122183
ENSG00000166012	TAF1D	chr11	93730676	93731216	-	0.046	0.00830707
ENSG00000173757	STAT5B	chr17	42210170	42210497	-	0.046	0.0361399
ENSG00000166012	TAF1D	chr11	93736693	93737239	-	0.039	0.00782593
ENSG00000143499	SMYD2	chr1	214330949	214334308	+	0.037	0.00203766
ENSG00000129197	RPAIN	chr17	5425970	5428211	+	0.037	0.00883617
ENSG00000204256	BRD2	chr6	32976561	32977570	+	0.035	0.0403385
ENSG00000161217	PCYT1A	chr3	196247366	196248323	-	0.035	0.0457496
ENSG00000105221	AKT2	chr19	40236256	40238091	-	0.035	0.0490416
ENSG00000130787	HIP1R	chr12	122860422	122860784	+	0.033	0.00857056
ENSG00000140521	POLG	chr15	89327166	89328535	-	0.031	0.0092655
ENSG00000048140	TSPAN17	chr5	176652742	176655020	+	0.026	0.00793654
ENSG00000101158	NELFCD	chr20	58992997	58993544	+	0.026	0.0253568
ENSG00000179364	PACS2	chr14	105383358	105384463	+	0.025	0.0424121
ENSG00000197603	CPLANE1	chr5	37139339	37142480	-	0.024	0.0138874
ENSG00000122566	HNRNPA2B1	chr7	26190992	26192577	-	0.024	0.0300388
ENSG00000007202	KIAA0100	chr17	28643163	28643659	-	0.022	0.0361399
ENSG00000060138	YBX3	chr12	10709907	10713333	-	0.021	0.00490522
ENSG00000185024	BRF1	chr14	105219150	105220130	-	0.019	0.0204167
ENSG00000249915	PDCD6	chr5	304176	306754	+	0.018	0.000678814
ENSG00000176014	TUBB6	chr18	12308240	12308795	+	0.018	0.0465283
ENSG00000075415	SLC25A3	chr12	98593624	98594135	+	0.017	0.00411375
ENSG00000142871	CCN1	chr1	85581364	85582284	+	0.017	0.0465283
ENSG00000141013	GAS8	chr16	90036380	90037399	+	0.016	0.0275662
ENSG00000164934	DCAF13	chr8	103427096	103430689	+	0.015	0.00133737
ENSG00000119139	TJP2	chr9	69251034	69252900	+	0.015	0.00470881
ENSG00000213593	TMX2	chr11	57738663	57739039	+	0.014	0.030275
ENSG00000135597	REPS1	chr6	138926400	138930098	-	0.013	0.0361399
ENSG00000196352	CD55	chr1	207336692	207337409	+	0.012	0.0465283
ENSG00000132424	PNISR	chr6	99414571	99416428	-	0.011	0.00781549
ENSG00000213619	NDUFS3	chr11	47579268	47580622	+	0.01	0.00781549
ENSG00000111144	LTA4H	chr12	96009093	96013258	-	0.009	0.00339118
ENSG00000177054	ZDHHC13	chr11	19166301	19170568	+	0.009	0.0138874
ENSG00000135018	UBQLN1	chr9	83666349	83669327	-	0.009	0.0322171
ENSG00000049656	CLPTM1L	chr5	1324762	1325816	-	0.009	0.0416414
ENSG00000115286	NDUFS7	chr19	1388832	1391050	+	0.006	0.0269131
ENSG00000094880	CDC23	chr5	138191861	138192388	-	-0.028	0.0223339
ENSG00000144848	ATG3	chr3	112532509	112534337	-	-0.028	0.0223608
ENSG00000099622	CIRBP	chr19	1270927	1271467	+	-0.033	0.0306912
ENSG00000160058	BSDC1	chr1	32394079	32394425	-	-0.037	0.030275
ENSG00000161981	SNRNP25	chr16	55776	56613	+	-0.048	0.00632944
ENSG00000108788	MLX	chr17	42568469	42568943	+	-0.05	0.0162802
ENSG00000223705	NSUN5P1	chr7	75415591	75416191	+	-0.058	0.038879
ENSG00000114423	CBLB	chr3	105680991	105681818	-	-0.06	0.0167104
ENSG00000102393	GLA	chrX	101398369	101401809	-	-0.061	0.011304
ENSG00000197989	SNHG12	chr1	28579532	28579981	-	-0.062	0.00948875
ENSG00000111011	RSRC2	chr12	122518838	122521428	-	-0.07	0.0428457
ENSG00000100219	XBP1	chr22	28796046	28796192	-	-0.072	0.0411115
ENSG00000099992	TBC1D10A	chr22	30293650	30294110	-	-0.087	0.0233471
ENSG00000173531	MST1	chr3	49687148	49687478	-	-0.09	0.0416414
ENSG00000223705	NSUN5P1	chr7	75415591	75416191	+	-0.091	0.00128416
ENSG00000011132	APBA3	chr19	3751188	3751553	-	-0.091	0.0466165
ENSG00000004534	RBM6	chr3	50061461	50062108	+	-0.095	0.0324458
ENSG00000002016	RAD52	chr12	929818	930144	-	-0.1	0.0457496
ENSG00000111642	CHD4	chr12	6583026	6583378	-	-0.101	0.0183813
ENSG00000085224	ATRX	chrX	77681519	77684593	-	-0.103	0.013465
ENSG00000184307	ZDHHC23	chr3	113958362	113962978	+	-0.113	0.00781549
ENSG00000089157	RPLP0	chr12	120199309	120201110	-	-0.128	8.5828e-07
ENSG00000108465	CDK5RAP3	chr17	47973518	47974031	+	-0.131	0.016007
ENSG00000204536	CCHCR1	chr6	31156730	31157089	-	-0.133	6.69115e-05
ENSG00000104313	EYA1	chr8	71321733	71322268	-	-0.186	0.0167104
ENSG00000182134	TDRKH	chr1	151773493	151774504	-	-0.189	0.0385023
ENSG00000002016	RAD52	chr12	929763	930144	-	-0.197	0.0322171
ENSG00000140474	ULK3	chr15	74842279	74842676	-	-0.199	0.00475871
ENSG00000173846	PLK3	chr1	44803599	44804024	+	-0.215	0.00531995
ENSG00000172638	EFEMP2	chr11	65866440	65867079	-	-0.239	0.0130863
ENSG00000167522	ANKRD11	chr16	89286038	89288670	-	-0.258	0.000528014
ENSG00000235954	TTC28-AS1	chr22	27997410	27998838	+	-0.258	0.019138
ENSG00000075711	DLG1	chr3	197065275	197065809	-	-0.27	0.0162255
ENSG00000204252	HLA-DOA	chr6	33007079	33007592	-	-0.282	0.0196195
ENSG00000168883	USP39	chr2	85648760	85649280	+	-0.285	5.98965e-13
ENSG00000005302	MSL3	chrX	11760836	11762252	+	-0.288	0.00853361
ENSG00000100918	REC8	chr14	24179799	24180254	+	-0.309	0.0284755
ENSG00000144635	DYNC1LI1	chr3	32530283	32533097	-	-0.309	0.0361399
ENSG00000131748	STARD3	chr17	39662250	39663484	+	-0.341	0.0134545
ENSG00000172936	MYD88	chr3	38140387	38140848	+	-0.365	0.0271732
ENSG00000008710	PKD1	chr16	2105321	2106024	-	-0.387	0.00475871
ENSG00000160201	U2AF1	chr21	43100452	43104402	-	-0.402	0.0361399
ENSG00000267575	AC006504.5	chr19	27805604	27806782	+	-0.416	0.0382118
ENSG00000258461	AC012651.1	chr15	42402123	42403002	+	-0.446	0.0324458
ENSG00000137221	TJAP1	chr6	43502587	43503508	+	-0.471	0.000352751
ENSG00000266714	MYO15B	chr17	75621344	75621570	+	-0.492	0.00576708
ENSG00000115556	PLCD4	chr2	218633604	218634221	+	-0.5	0.0178619
ENSG00000112992	NNT	chr5	43647923	43649308	+	-0.527	6.69115e-05
ENSG00000132026	RTBDN	chr19	12834784	12835415	-	-0.546	0.0130082
ENSG00000028310	BRD9	chr5	868606	869119	-	-0.573	0.00133737
ENSG00000167995	BEST1	chr11	61958145	61959578	+	-0.598	0.0227722
ENSG00000089692	LAG3	chr12	6777790	6778455	+	-0.664	0.0127369
ENSG00000069424	KCNAB2	chr1	6085203	6086363	+	-0.666	0.0116027
ENSG00000130813	SHFL	chr19	10089306	10089695	+	-0.668	3.67155e-06
ENSG00000101222	SPEF1	chr20	3778745	3778990	-	-0.77	3.65408e-07
ENSG00000164049	FBXW12	chr3	48381699	48382085	+	-0.9	6.40773e-10

## Sheet: SE_hnRNPLLvsWT
Supplementary Data 5. SE changes in hnRNP LL depleted cells vs WT
gene_id	gene	chr	start	end	strand	diff	fdr
ENSG00000186409	CCDC30	chr1	42556155	42556405	+	1	1.10425e-07
ENSG00000185630	PBX1	chr1	164657112	164657372	+	1	1.15058e-06
ENSG00000227258	SMIM2-AS1	chr13	44172698	44172873	+	1	1.39152e-06
ENSG00000234222	LIX1L-AS1	chr1	145939823	145940066	+	1	6.64901e-06
ENSG00000151470	C4orf33	chr4	129102091	129102191	+	1	7.89997e-06
ENSG00000234741	GAS5	chr1	173866176	173866206	-	1	2.76891e-05
ENSG00000196141	SPATS2L	chr2	200378140	200378371	+	0.946	1.73775e-05
ENSG00000151743	AMN1	chr12	31714440	31714631	-	0.89	0.00740997
ENSG00000186409	CCDC30	chr1	42545409	42545579	+	0.883	1.16283e-07
ENSG00000224592	MIR3659HG	chr1	38102416	38102496	+	0.837	0.00130016
ENSG00000139433	GLTP	chr12	109857582	109857659	-	0.835	0.000608289
ENSG00000224592	MIR3659HG	chr1	38102423	38102496	+	0.832	0.00156559
ENSG00000104660	LEPROTL1	chr8	30132374	30132489	+	0.806	0.000922529
ENSG00000134532	SOX5	chr12	24407484	24407566	-	0.805	9.80042e-05
ENSG00000030582	GRN	chr17	44345609	44345741	+	0.79	0.0296409
ENSG00000241837	ATP5PO	chr21	33906727	33906794	-	0.752	0.000321835
ENSG00000157470	FAM81A	chr15	59439023	59439064	+	0.742	0.000253557
ENSG00000173295	FAM86B3P	chr8	8230842	8230905	+	0.74	0.000564929
ENSG00000205981	DNAJC19	chr3	180986947	180987022	-	0.715	0.00132609
ENSG00000143341	HMCN1	chr1	186178415	186178766	+	0.711	9.91386e-05
ENSG00000196872	CRACDL	chr2	98912747	98912985	-	0.709	0.00693026
ENSG00000260083	MIR762HG	chr16	30888770	30888958	+	0.707	0.0169444
ENSG00000078114	NEBL	chr10	20945337	20945425	-	0.688	0.0215409
ENSG00000197168	NEK5	chr13	52127594	52127662	-	0.672	0.0346295
ENSG00000233806	LINC01237	chr2	241934073	241934210	+	0.671	0.00120246
ENSG00000135596	MICAL1	chr6	109454679	109454890	-	0.661	0.0220742
ENSG00000111785	RIC8B	chr12	106874480	106874567	+	0.651	0.00435107
ENSG00000137103	TMEM8B	chr9	35816143	35816234	+	0.647	0.00325093
ENSG00000215386	MIR99AHG	chr21	16589352	16589467	+	0.641	0.0179741
ENSG00000213793	ZNF888	chr19	52918818	52918937	-	0.639	0.0139881
ENSG00000131951	LRRC9	chr14	59960913	59961045	+	0.638	0.000541388
ENSG00000167460	TPM4	chr19	16081440	16081538	+	0.633	0.000156118
ENSG00000169592	INO80E	chr16	30004567	30004657	+	0.622	9.91386e-05
ENSG00000101104	PABPC1L	chr20	44952642	44952704	+	0.612	0.00664637
ENSG00000069812	HES2	chr1	6419240	6419340	-	0.608	0.0187301
ENSG00000172965	MIR4435-2HG	chr2	111248147	111248241	-	0.606	0.00120246
ENSG00000152942	RAD17	chr5	69371453	69371557	+	0.602	0.000156118
ENSG00000162669	HFM1	chr1	91394092	91394402	-	0.586	0.044853
ENSG00000241837	ATP5PO	chr21	33906725	33906821	-	0.582	0.00621772
ENSG00000135951	TSGA10	chr2	99118776	99118801	-	0.578	0.00191445
ENSG00000168904	LRRC28	chr15	99317463	99317546	+	0.568	0.0120054
ENSG00000120699	EXOSC8	chr13	37003494	37003517	+	0.566	0.0179628
ENSG00000198860	TSEN15	chr1	184095030	184095092	+	0.561	0.000166165
ENSG00000182165	TP53TG1	chr7	87326262	87326449	-	0.555	0.00780009
ENSG00000078304	PPP2R5C	chr14	101831700	101831804	+	0.55	0.000321835
ENSG00000215386	MIR99AHG	chr21	16589352	16589557	+	0.545	0.0165189
ENSG00000130707	ASS1	chr9	130450271	130450333	+	0.543	0.0187079
ENSG00000088543	C3orf18	chr3	50566005	50566094	-	0.542	0.0031116
ENSG00000247137	AP000873.2	chr11	83192123	83192197	-	0.533	0.0180229
ENSG00000105639	JAK3	chr19	17839476	17839663	-	0.517	0.00358098
ENSG00000052749	RRP12	chr10	97424800	97424893	-	0.515	0.0128747
ENSG00000213799	ZNF845	chr19	53340823	53340925	+	0.509	0.00173271
ENSG00000150556	LYPD6B	chr2	149160763	149160835	+	0.502	0.018543
ENSG00000245293	CYP2U1-AS1	chr4	107893495	107893637	-	0.5	0.011635
ENSG00000126005	MMP24OS	chr20	35236080	35236191	-	0.5	0.0124564
ENSG00000158427	TMSB15B	chrX	103962020	103962723	+	0.5	0.0142171
ENSG00000149636	DSN1	chr20	36767968	36768042	-	0.5	0.0237098
ENSG00000109832	DDX25	chr11	125918627	125918790	+	0.5	0.0269657
ENSG00000196511	TPK1	chr7	144667725	144667846	-	0.5	0.0385432
ENSG00000154309	DISP1	chr1	222872270	222872432	+	0.477	0.015233
ENSG00000215386	MIR99AHG	chr21	16589352	16589540	+	0.468	0.0372139
ENSG00000150401	DCUN1D2	chr13	113489089	113489173	-	0.464	0.00143083
ENSG00000287725	AP003071.5	chr11	69135434	69135532	+	0.459	0.0345615
ENSG00000102908	NFAT5	chr16	69646516	69646578	+	0.455	0.00050762
ENSG00000144891	AGTR1	chr3	148730337	148730509	+	0.454	0.0388948
ENSG00000083099	LYRM2	chr6	89624488	89624602	-	0.449	0.00951118
ENSG00000172671	ZFAND4	chr10	45624582	45624637	-	0.446	0.0355925
ENSG00000108433	GOSR2	chr17	46955500	46955712	+	0.445	0.00495815
ENSG00000010310	GIPR	chr19	45669476	45669592	+	0.438	0.0386952
ENSG00000131375	CAPN7	chr3	15245525	15245671	+	0.428	2.10759e-08
ENSG00000158156	XKR8	chr1	27964878	27965158	+	0.428	0.00836511
ENSG00000162129	CLPB	chr11	72372924	72373014	-	0.426	0.0477687
ENSG00000157216	SSBP3	chr1	54258068	54258149	-	0.425	0
ENSG00000104529	EEF1D	chr8	143593892	143594071	-	0.425	0.0226828
ENSG00000180881	CAPS2	chr12	75390321	75390381	-	0.419	0.00377739
ENSG00000184226	PCDH9	chr13	66903503	66903605	-	0.396	0.013106
ENSG00000166105	GLB1L3	chr11	134310570	134310651	+	0.391	0.036796
ENSG00000115310	RTN4	chr2	54973820	54973867	-	0.384	0.0487335
ENSG00000144504	ANKMY1	chr2	240529036	240529509	-	0.376	0.00293065
ENSG00000169814	BTD	chr3	15632590	15632866	+	0.373	0.0466159
ENSG00000166762	CATSPER2	chr15	43635726	43635826	-	0.363	0.00603237
ENSG00000144040	SFXN5	chr2	72961130	72961248	-	0.363	0.0238335
ENSG00000214078	CPNE1	chr20	35658929	35659014	-	0.353	0.00813912
ENSG00000090989	EXOC1	chr4	55888887	55888932	+	0.352	1.10425e-07
ENSG00000145908	ZNF300	chr5	150903328	150903383	-	0.349	0.00460213
ENSG00000266338	NBPF15	chr1	144442669	144442920	-	0.347	0.00186116
ENSG00000251369	ZNF550	chr19	57543650	57544583	-	0.343	0.0189971
ENSG00000196151	WDSUB1	chr2	159271701	159271795	-	0.341	0.0309619
ENSG00000160285	LSS	chr21	46195675	46195756	-	0.34	0.0270507
ENSG00000214078	CPNE1	chr20	35658929	35659014	-	0.338	5.4453e-10
ENSG00000215039	CD27-AS1	chr12	6450473	6450708	-	0.337	0.0171737
ENSG00000178852	EFCAB13	chr17	47328792	47329038	+	0.332	0.0293237
ENSG00000152457	DCLRE1C	chr10	14947524	14947609	-	0.322	0.00719086
ENSG00000169554	ZEB2	chr2	144518292	144518446	-	0.322	0.0433915
ENSG00000166153	DEPDC4	chr12	100263496	100263692	-	0.31	0.037246
ENSG00000232022	FAAHP1	chr1	46477347	46477504	+	0.308	0.0106354
ENSG00000166153	DEPDC4	chr12	100263496	100263893	-	0.306	0.00715516
ENSG00000139116	KIF21A	chr12	39315931	39315970	-	0.305	0.0296409
ENSG00000227533	SLC2A1-AS1	chr1	42973973	42974188	+	0.304	0.00831288
ENSG00000156958	GALK2	chr15	49161763	49161861	+	0.304	0.0260979
ENSG00000101266	CSNK2A1	chr20	527932	528049	-	0.298	0.0038646
ENSG00000152969	JAKMIP1	chr4	6078938	6078998	-	0.298	0.00647016
ENSG00000131149	GSE1	chr16	85633913	85634132	+	0.296	0.0300021
ENSG00000070501	POLB	chr8	42361294	42361365	+	0.289	0.0424144
ENSG00000185697	MYBL1	chr8	66566063	66566243	-	0.288	0.0186708
ENSG00000175581	MRPL48	chr11	73789334	73789490	+	0.287	0.0299266
ENSG00000103326	CAPN15	chr16	533945	533998	+	0.287	0.0337292
ENSG00000187860	CCDC157	chr22	30372074	30372286	+	0.286	0.0457299
ENSG00000164118	CEP44	chr4	174297965	174298062	+	0.281	0.00377739
ENSG00000148700	ADD3	chr10	110132304	110132400	+	0.28	0.000104643
ENSG00000214279	SCART1	chr10	133466234	133466381	+	0.277	0.00285829
ENSG00000126790	L3HYPDH	chr14	59474438	59474526	-	0.277	0.0294497
ENSG00000233184	AC093157.1	chr1	101083460	101083574	+	0.277	0.029479
ENSG00000155508	CNOT8	chr5	154859352	154859496	+	0.277	0.0383852
ENSG00000143537	ADAM15	chr1	155061903	155062117	+	0.274	0.0466788
ENSG00000178440	TIMM23B-AGAP6	chr10	49943234	49943358	+	0.273	0.000761283
ENSG00000161791	FMNL3	chr12	49658441	49658594	-	0.272	0.017732
ENSG00000107897	ACBD5	chr10	27223206	27223239	-	0.27	0.000108229
ENSG00000147050	KDM6A	chrX	45010960	45011019	+	0.269	0.0306271
ENSG00000105538	RASIP1	chr19	48728936	48729590	-	0.262	0.0408182
ENSG00000259485	LINC02253	chr15	97429048	97429204	+	0.256	0.0386952
ENSG00000147889	CDKN2A	chr9	21993881	21994053	-	0.256	0.0461762
ENSG00000147121	KRBOX4	chrX	46471141	46471185	+	0.252	0.0364643
ENSG00000131375	CAPN7	chr3	15241452	15241588	+	0.251	2.65598e-05
ENSG00000164066	INTU	chr4	127675904	127676065	+	0.248	0.0309899
ENSG00000161010	MRNIP	chr5	179851242	179851424	-	0.246	0.0239532
ENSG00000068078	FGFR3	chr4	1803691	1803836	+	0.245	0.0053615
ENSG00000151276	MAGI1	chr3	65375744	65375948	-	0.244	0.0145875
ENSG00000070269	TMEM260	chr14	56617182	56617297	+	0.244	0.0150708
ENSG00000205981	DNAJC19	chr3	180988022	180988096	-	0.243	0.0020457
ENSG00000154309	DISP1	chr1	222835118	222835215	+	0.238	0.00653748
ENSG00000254635	WAC-AS1	chr10	28525947	28526008	-	0.238	0.0388673
ENSG00000151276	MAGI1	chr3	65375744	65375945	-	0.237	0.0204
ENSG00000114270	COL7A1	chr3	48572670	48572739	-	0.234	0.0391231
ENSG00000161010	MRNIP	chr5	179853196	179853276	-	0.232	0.0132724
ENSG00000024526	DEPDC1	chr1	68482045	68482897	-	0.23	0.00024723
ENSG00000187742	SECISBP2	chr9	89334024	89334155	+	0.225	0.00623768
ENSG00000197808	ZNF461	chr19	36657652	36657750	-	0.225	0.0105804
ENSG00000214078	CPNE1	chr20	35655201	35655344	-	0.224	1.82204e-12
ENSG00000143344	RGL1	chr1	183916446	183916701	+	0.222	0.0388948
ENSG00000284697	AC006511.5	chr12	8125560	8125677	+	0.22	0.0385432
ENSG00000104081	BMF	chr15	40106357	40106438	-	0.219	0.0375643
ENSG00000154309	DISP1	chr1	222823883	222823945	+	0.216	0.010138
ENSG00000103404	USP31	chr16	23082437	23082557	-	0.215	0.00621772
ENSG00000260230	FRRS1L	chr9	109149635	109149720	-	0.215	0.0414925
ENSG00000065609	SNAP91	chr6	83592454	83592538	-	0.208	0.0337808
ENSG00000172828	CES3	chr16	66963065	66963084	+	0.205	0.00623358
ENSG00000228436	AL139260.1	chr1	38875940	38876018	+	0.205	0.0466412
ENSG00000125962	ARMCX5	chrX	102600919	102601032	+	0.203	0.0189971
ENSG00000148950	IMMP1L	chr11	31463171	31463305	-	0.202	0.000485573
ENSG00000160299	PCNT	chr21	46351428	46351540	+	0.202	0.0145429
ENSG00000168824	NSG1	chr4	4387118	4387173	+	0.2	0.0348362
ENSG00000134278	SPIRE1	chr18	12459754	12459928	-	0.199	0.0220705
ENSG00000134058	CDK7	chr5	69258042	69258153	+	0.198	0.0482174
ENSG00000069493	CLEC2D	chr12	9692827	9693948	+	0.197	0.0270771
ENSG00000132669	RIN2	chr20	19815222	19815298	+	0.197	0.0416247
ENSG00000067221	STOML1	chr15	73984658	73984868	-	0.193	0.00107609
ENSG00000060237	WNK1	chr12	880720	880999	+	0.191	0.0239532
ENSG00000103540	CCP110	chr16	19532415	19532544	+	0.19	0.0351795
ENSG00000126214	KLC1	chr14	103692358	103692425	+	0.188	0.0254902
ENSG00000147044	CASK	chrX	41557031	41557100	-	0.185	0.0135938
ENSG00000163138	PACRGL	chr4	20718815	20718976	+	0.185	0.021771
ENSG00000130511	SSBP4	chr19	18431352	18431418	+	0.184	0.00156559
ENSG00000067221	STOML1	chr15	73984658	73984871	-	0.183	0.00105793
ENSG00000133794	ARNTL	chr11	13326412	13326467	+	0.182	0.0372139
ENSG00000125848	FLRT3	chr20	14329133	14329327	-	0.181	0.011635
ENSG00000070018	LRP6	chr12	12244261	12244655	-	0.179	0.00150821
ENSG00000279765	AC013394.1	chr15	92937517	92937625	+	0.178	0.00262169
ENSG00000173818	ENDOV	chr17	80421827	80421962	+	0.174	0.0256417
ENSG00000139990	DCAF5	chr14	69149430	69149503	-	0.174	0.0256976
ENSG00000121289	CEP89	chr19	32923438	32923542	-	0.174	0.0391976
ENSG00000102897	LYRM1	chr16	20902485	20902717	+	0.173	0.00664637
ENSG00000166451	CENPN	chr16	81022596	81022652	+	0.171	0.00014615
ENSG00000065802	ASB1	chr2	238433312	238433447	+	0.17	0.0189971
ENSG00000008277	ADAM22	chr7	88186614	88186701	+	0.167	0.0106662
ENSG00000100726	TELO2	chr16	1506483	1506665	+	0.165	0.0151003
ENSG00000024526	DEPDC1	chr1	68482640	68482897	-	0.159	0.037246
ENSG00000249509	NEUROG2-AS1	chr4	112525258	112525309	+	0.157	0.0391231
ENSG00000120616	EPC1	chr10	32273013	32273082	-	0.156	0.0498081
ENSG00000184402	SS18L1	chr20	62161435	62161580	+	0.154	0.0132163
ENSG00000062194	GPBP1	chr5	57237112	57237172	+	0.154	0.0136804
ENSG00000058404	CAMK2B	chr7	44228795	44228924	-	0.154	0.0365446
ENSG00000083838	ZNF446	chr19	58479642	58479727	+	0.149	0.00213093
ENSG00000066468	FGFR2	chr10	121564501	121564579	-	0.148	0.0111803
ENSG00000234456	MAGI2-AS3	chr7	79454885	79458730	+	0.148	0.0348036
ENSG00000234546	LNCTAM34A	chr1	9191039	9191124	+	0.147	0.0375643
ENSG00000100263	RHBDD3	chr22	29261199	29261425	-	0.146	0.0282468
ENSG00000187953	PMS2CL	chr7	6737075	6737936	+	0.143	0.0475375
ENSG00000104529	EEF1D	chr8	143593892	143594071	-	0.141	0.00240733
ENSG00000069493	CLEC2D	chr12	9692827	9692931	+	0.14	0.0369878
ENSG00000133131	MORC4	chrX	106999676	106999749	-	0.14	0.0424611
ENSG00000113790	EHHADH	chr3	185280178	185280324	-	0.139	0.0348036
ENSG00000084093	REST	chr4	56910629	56911536	+	0.135	0.030497
ENSG00000092140	G2E3	chr14	30605504	30605812	+	0.135	0.030692
ENSG00000175727	MLXIP	chr12	122132291	122132383	+	0.131	0.00170846
ENSG00000214078	CPNE1	chr20	35658929	35659014	-	0.131	0.0254902
ENSG00000178950	GAK	chr4	904636	904779	-	0.13	0.00930855
ENSG00000115414	FN1	chr2	215392930	215393203	-	0.129	3.3548e-05
ENSG00000013288	MAN2B2	chr4	6609396	6609574	+	0.127	0.0036953
ENSG00000279765	AC013394.1	chr15	92929029	92929091	+	0.127	0.0142171
ENSG00000152601	MBNL1	chr3	152446703	152446757	+	0.124	0.0203503
ENSG00000147687	TATDN1	chr8	124518741	124518881	-	0.123	0.0346674
ENSG00000166971	AKTIP	chr16	53502699	53503044	-	0.122	0.000889224
ENSG00000189308	LIN54	chr4	82970326	82970469	-	0.12	0.044381
ENSG00000082515	MRPL22	chr5	154950802	154950938	+	0.118	0.0061928
ENSG00000164733	CTSB	chr8	11862344	11862478	-	0.117	0.0423986
ENSG00000077684	JADE1	chr4	128816366	128816463	+	0.116	0.0419292
ENSG00000148950	IMMP1L	chr11	31456259	31456386	-	0.115	0.00610288
ENSG00000116237	ICMT	chr1	6234404	6234511	-	0.115	0.00770832
ENSG00000008838	MED24	chr17	40034915	40034972	-	0.113	0.0214289
ENSG00000138592	USP8	chr15	50449399	50449485	+	0.112	0.0117238
ENSG00000174373	RALGAPA1	chr14	35700161	35700302	-	0.112	0.0374028
ENSG00000079150	FKBP7	chr2	178473028	178473142	-	0.112	0.0499975
ENSG00000108433	GOSR2	chr17	46948942	46949347	+	0.11	0.000247744
ENSG00000151338	MIPOL1	chr14	37268657	37268793	+	0.11	0.0297771
ENSG00000167548	KMT2D	chr12	49024052	49024100	-	0.106	0.00621772
ENSG00000122417	ODF2L	chr1	86368635	86368722	-	0.105	0.0215472
ENSG00000135390	ATP5MC2	chr12	53673695	53673812	-	0.104	0.0161948
ENSG00000269609	RPARP-AS1	chr10	102451398	102452187	+	0.1	0.0144301
ENSG00000196182	STK40	chr1	36367847	36368084	-	0.099	0.0021487
ENSG00000214078	CPNE1	chr20	35655201	35655344	-	0.098	0.0278414
ENSG00000085719	CPNE3	chr8	86515461	86515499	+	0.098	0.0348036
ENSG00000148985	PGAP2	chr11	3811249	3811424	+	0.097	0.00343349
ENSG00000064933	PMS1	chr2	189785345	189785471	+	0.097	0.0140314
ENSG00000005893	LAMP2	chrX	120439075	120439293	-	0.097	0.0334115
ENSG00000196182	STK40	chr1	36367851	36368084	-	0.096	0.0061319
ENSG00000115414	FN1	chr2	215380810	215381080	-	0.095	0.00277123
ENSG00000082515	MRPL22	chr5	154950820	154950938	+	0.093	0.00664637
ENSG00000223749	MIR503HG	chrX	134545951	134546156	-	0.092	0.00623358
ENSG00000245958	AC093752.1	chr4	119457970	119458077	+	0.091	0.0451912
ENSG00000182985	CADM1	chr11	115198405	115198438	-	0.089	0.0062528
ENSG00000023041	ZDHHC6	chr10	112440533	112440695	-	0.089	0.0275932
ENSG00000090581	GNPTG	chr16	1357699	1357832	+	0.085	6.76658e-06
ENSG00000186166	CENATAC	chr11	119001612	119001825	+	0.084	0.00375531
ENSG00000117697	NSL1	chr1	212766188	212766273	-	0.084	0.0264801
ENSG00000108433	GOSR2	chr17	46935028	46935225	+	0.083	0.00967368
ENSG00000176953	NFATC2IP	chr16	28954564	28954682	+	0.083	0.0282365
ENSG00000205981	DNAJC19	chr3	180986942	180987022	-	0.08	0.00260342
ENSG00000140365	COMMD4	chr15	75338354	75338420	+	0.08	0.00780434
ENSG00000168802	CHTF8	chr16	69121435	69121493	-	0.079	0.00014615
ENSG00000088727	KIF9	chr3	47280951	47281195	-	0.079	0.00728097
ENSG00000133731	IMPA1	chr8	81674671	81674831	-	0.079	0.00756873
ENSG00000245958	AC093752.1	chr4	119457970	119458170	+	0.077	0.0182438
ENSG00000173575	CHD2	chr15	92998148	92998261	+	0.075	0.000156118
ENSG00000122512	PMS2	chr7	5978595	5978696	-	0.075	0.00818916
ENSG00000176953	NFATC2IP	chr16	28958716	28958861	+	0.074	0.0493694
ENSG00000148356	LRSAM1	chr9	127493750	127494081	+	0.072	0.0461762
ENSG00000102531	FNDC3A	chr13	49196876	49196990	+	0.071	0.00460213
ENSG00000122970	IFT81	chr12	110143381	110143545	+	0.071	0.0187079
ENSG00000099875	MKNK2	chr19	2046521	2046691	-	0.066	0.037246
ENSG00000055483	USP36	chr17	78796316	78796494	-	0.066	0.0498081
ENSG00000150787	PTS	chr11	112230207	112230230	+	0.065	0.0282468
ENSG00000243789	JMJD7	chr15	41829103	41829292	+	0.062	0.0118837
ENSG00000089486	CDIP1	chr16	4536439	4536768	-	0.06	0.0036953
ENSG00000155893	PXYLP1	chr3	141262242	141262340	+	0.06	0.0296979
ENSG00000173575	CHD2	chr15	92998137	92998261	+	0.059	0.00142248
ENSG00000070214	SLC44A1	chr9	105299742	105299937	+	0.058	0.00218641
ENSG00000108433	GOSR2	chr17	46935028	46935169	+	0.057	0.0100139
ENSG00000033627	ATP6V0A1	chr17	42478926	42479049	+	0.055	0.00409327
ENSG00000117308	GALE	chr1	23799859	23800119	-	0.055	0.00477802
ENSG00000148950	IMMP1L	chr11	31447982	31449091	-	0.054	0.00014615
ENSG00000117868	ESYT2	chr7	158752780	158752843	-	0.053	0.0136829
ENSG00000102967	DHODH	chr16	72013583	72013770	+	0.051	0.00269368
ENSG00000148634	HERC4	chr10	68067084	68067217	-	0.051	0.0180229
ENSG00000035681	NSMAF	chr8	58637233	58637389	-	0.049	0.0228672
ENSG00000178028	DMAP1	chr1	44214538	44214616	+	0.046	0.0239927
ENSG00000214078	CPNE1	chr20	35655201	35655344	-	0.045	0.014757
ENSG00000273559	CWC25	chr17	38815624	38815741	-	0.044	0.0388948
ENSG00000133703	KRAS	chr12	25215436	25215560	-	0.044	0.0391231
ENSG00000182108	DEXI	chr16	10933843	10934004	-	0.043	0.00664637
ENSG00000168297	PXK	chr3	58420535	58420568	+	0.042	0.0142227
ENSG00000177359	AC024940.1	chr12	31115202	31115703	-	0.041	0.000227534
ENSG00000185359	HGS	chr17	81684812	81684891	+	0.04	0.0144301
ENSG00000156976	EIF4A2	chr3	186788309	186788420	+	0.038	0.00502701
ENSG00000061936	SFSWAP	chr12	131785072	131785228	+	0.037	0.0100855
ENSG00000146909	NOM1	chr7	156958605	156958856	+	0.036	0.00703685
ENSG00000093000	NUP50	chr22	45171808	45172037	+	0.036	0.0369878
ENSG00000136986	DERL1	chr8	123019194	123019245	-	0.035	0.0322508
ENSG00000110696	C11orf58	chr11	16748096	16748157	+	0.034	0.00213093
ENSG00000214046	SMIM7	chr19	16652604	16652961	-	0.032	0.0477687
ENSG00000100461	RBM23	chr14	22909482	22909595	-	0.031	0.0237098
ENSG00000163597	SNHG16	chr17	76557969	76558600	+	0.028	0.00120043
ENSG00000114354	TFG	chr3	100739360	100739485	+	0.028	0.0059727
ENSG00000136717	BIN1	chr2	127068162	127068255	-	0.028	0.0289365
ENSG00000156976	EIF4A2	chr3	186788309	186788416	+	0.027	0.012306
ENSG00000100325	ASCC2	chr22	29827476	29827600	-	0.026	0.023058
ENSG00000161526	SAP30BP	chr17	75690670	75690772	+	0.025	0.038225
ENSG00000004455	AK2	chr1	33012073	33012122	-	0.023	0.0180536
ENSG00000148660	CAMK2G	chr10	73818208	73818895	-	0.023	0.0461762
ENSG00000119013	NDUFB3	chr2	201072278	201072361	+	0.022	0.00277123
ENSG00000214413	BBIP1	chr10	110910749	110911039	-	0.021	0.00795634
ENSG00000150961	SEC24D	chr4	118766528	118766823	-	0.019	0.0466228
ENSG00000066697	MSANTD3	chr9	100444127	100445237	+	0.016	0.00923659
ENSG00000089006	SNX5	chr20	17951020	17951327	-	0.015	4.08864e-05
ENSG00000104529	EEF1D	chr8	143593892	143594071	-	0.015	0.0241143
ENSG00000106105	GARS1	chr7	30627056	30627190	+	0.014	0.0231743
ENSG00000138326	RPS24	chr10	78037438	78040225	+	0.012	0.0313412
ENSG00000140545	MFGE8	chr15	88903936	88904162	-	0.011	0.00818752
ENSG00000141682	PMAIP1	chr18	59900427	59900714	+	0.01	0.0315232
ENSG00000169567	HINT1	chr5	131162028	131162477	-	0.007	0.00967368
ENSG00000147403	RPL10	chrX	154400463	154400626	+	0.007	0.0186708
ENSG00000169567	HINT1	chr5	131162063	131162477	-	0.007	0.0215841
ENSG00000169567	HINT1	chr5	131162028	131162503	-	0.007	0.0293237
ENSG00000089157	RPLP0	chr12	120200718	120200831	-	-0.013	0.00344062
ENSG00000126432	PRDX5	chr11	64319733	64319868	+	-0.016	0.0108449
ENSG00000174917	MICOS13	chr19	5678774	5678902	-	-0.017	0.0309397
ENSG00000070061	ELP1	chr9	108875632	108875735	-	-0.019	0.0275095
ENSG00000110711	AIP	chr11	67489266	67489455	+	-0.02	0.044381
ENSG00000092841	MYL6	chr12	56159586	56159730	+	-0.021	0.00217851
ENSG00000180198	RCC1	chr1	28530522	28530615	+	-0.021	0.0203602
ENSG00000084234	APLP2	chr11	130135562	130135715	+	-0.022	0.00832895
ENSG00000108559	NUP88	chr17	5418014	5418141	-	-0.022	0.0254902
ENSG00000143294	PRCC	chr1	156791066	156791162	+	-0.024	0.00282292
ENSG00000108559	NUP88	chr17	5418014	5418116	-	-0.024	0.0205673
ENSG00000177479	ARIH2	chr3	48968060	48968177	+	-0.025	0.00642663
ENSG00000101084	RAB5IF	chr20	36609600	36609758	+	-0.025	0.0390016
ENSG00000131116	ZNF428	chr19	43608504	43608603	-	-0.028	0.0342611
ENSG00000183291	SELENOF	chr1	86868052	86868102	-	-0.029	0.0315296
ENSG00000022267	FHL1	chrX	136209339	136209442	+	-0.03	0.00225269
ENSG00000167671	UBXN6	chr19	4446282	4446413	-	-0.03	0.00397255
ENSG00000126432	PRDX5	chr11	64320660	64320792	+	-0.03	0.00460213
ENSG00000075239	ACAT1	chr11	108135141	108135242	+	-0.031	0.00457982
ENSG00000138443	ABI2	chr2	203395655	203395780	+	-0.031	0.00773011
ENSG00000262919	CCNQ	chrX	153597421	153597706	-	-0.032	0.0300776
ENSG00000125868	DSTN	chr20	17591931	17592063	+	-0.032	0.0336185
ENSG00000278259	MYO19	chr17	36501851	36501961	-	-0.032	0.0379501
ENSG00000092841	MYL6	chr12	56159586	56159622	+	-0.033	0.00338953
ENSG00000147684	NDUFB9	chr8	124549760	124550501	+	-0.033	0.00393889
ENSG00000198420	TCAF1	chr7	143881922	143882099	-	-0.033	0.00770832
ENSG00000277957	SENP3-EIF4A1	chr17	7565716	7565764	+	-0.033	0.0408431
ENSG00000136238	RAC1	chr7	6398661	6398718	+	-0.034	1.12389e-06
ENSG00000142192	APP	chr21	26000014	26000182	-	-0.034	0.000705777
ENSG00000111445	RFC5	chr12	118017994	118018053	+	-0.034	0.00377739
ENSG00000110801	PSMD9	chr12	121899633	121899845	+	-0.034	0.0238335
ENSG00000111011	RSRC2	chr12	122520503	122520581	-	-0.034	0.0399675
ENSG00000174851	YIF1A	chr11	66285380	66285536	-	-0.034	0.0401334
ENSG00000062822	POLD1	chr19	50415723	50415826	+	-0.034	0.0489823
ENSG00000054148	PHPT1	chr9	136850505	136850560	+	-0.035	0.0166796
ENSG00000123374	CDK2	chr12	55969474	55969576	+	-0.035	0.0215472
ENSG00000183765	CHEK2	chr22	28730419	28730548	-	-0.035	0.0297771
ENSG00000054148	PHPT1	chr9	136850502	136850560	+	-0.036	0.00832895
ENSG00000278259	MYO19	chr17	36501851	36501901	-	-0.036	0.0211927
ENSG00000164347	GFM2	chr5	74738501	74738642	-	-0.037	0.0041229
ENSG00000122203	KIAA1191	chr5	176350612	176350737	-	-0.037	0.0118663
ENSG00000183765	CHEK2	chr22	28730455	28730548	-	-0.037	0.0348036
ENSG00000165905	LARGE2	chr11	45928176	45928372	+	-0.037	0.043946
ENSG00000008130	NADK	chr1	1754050	1754208	-	-0.038	0.0329869
ENSG00000064115	TM7SF3	chr12	27003235	27003390	-	-0.038	0.0359186
ENSG00000092036	HAUS4	chr14	22947867	22948013	-	-0.039	0.017101
ENSG00000169692	AGPAT2	chr9	136676584	136676680	-	-0.04	0.00490868
ENSG00000288271	AL136981.4	chr9	92826524	92826578	+	-0.04	0.0487335
ENSG00000022267	FHL1	chrX	136209242	136209442	+	-0.041	2.02858e-05
ENSG00000144741	SLC25A26	chr3	66304452	66304537	+	-0.041	0.030692
ENSG00000179526	SHARPIN	chr8	144099080	144099205	-	-0.042	0.00237352
ENSG00000205339	IPO7	chr11	9403289	9403371	+	-0.042	0.0221571
ENSG00000111445	RFC5	chr12	118017689	118017852	+	-0.043	0.0388948
ENSG00000248487	ABHD14A	chr3	51980392	51980628	+	-0.044	0.0322508
ENSG00000090238	YPEL3	chr16	30095102	30095146	-	-0.046	0.020134
ENSG00000119185	ITGB1BP1	chr2	9407448	9407598	-	-0.046	0.0418378
ENSG00000110801	PSMD9	chr12	121899633	121899889	+	-0.047	0.00693026
ENSG00000064490	RFXANK	chr19	19197185	19197251	+	-0.047	0.0186708
ENSG00000161800	RACGAP1	chr12	50016630	50016719	-	-0.048	0.00168587
ENSG00000178691	SUZ12	chr17	31982998	31983104	+	-0.048	0.00967368
ENSG00000119689	DLST	chr14	74889877	74889952	+	-0.048	0.010284
ENSG00000075292	ZNF638	chr2	71428546	71428651	+	-0.048	0.0386952
ENSG00000117640	MTFR1L	chr1	25823018	25823128	+	-0.049	0.00270488
ENSG00000131051	RBM39	chr20	35739392	35739547	-	-0.049	0.0282365
ENSG00000100749	VRK1	chr14	96837761	96837817	+	-0.05	0.0388673
ENSG00000133316	WDR74	chr11	62833617	62833674	-	-0.051	0.0137283
ENSG00000138443	ABI2	chr2	203395658	203395780	+	-0.052	0.00156559
ENSG00000171853	TRAPPC12	chr2	3466253	3466393	+	-0.052	0.0180229
ENSG00000270249	AC093668.1	chr7	102566581	102566736	-	-0.052	0.0359741
ENSG00000108654	DDX5	chr17	64501056	64501143	-	-0.052	0.0372139
ENSG00000064115	TM7SF3	chr12	27003235	27003405	-	-0.053	0.0297306
ENSG00000092841	MYL6	chr12	56159622	56159730	+	-0.054	0.00151756
ENSG00000122490	SLC66A2	chr18	79949518	79949655	-	-0.055	0.0040043
ENSG00000278540	ACACA	chr17	37151300	37151421	-	-0.055	0.0115178
ENSG00000164081	TEX264	chr3	51674270	51674562	+	-0.056	0.00339854
ENSG00000163607	GTPBP8	chr3	112993025	112993124	+	-0.056	0.0492263
ENSG00000143164	DCAF6	chr1	168015780	168015951	+	-0.057	0.0357963
ENSG00000161956	SENP3	chr17	7565694	7565764	+	-0.057	0.0451912
ENSG00000161800	RACGAP1	chr12	50016630	50016715	-	-0.058	0.00120246
ENSG00000175193	PARL	chr3	183833723	183833825	-	-0.058	0.0227968
ENSG00000160752	FDPS	chr1	155309752	155309965	+	-0.058	0.0491508
ENSG00000162910	MRPL55	chr1	228108436	228109021	-	-0.06	0.00137604
ENSG00000184445	KNTC1	chr12	122597730	122597938	+	-0.06	0.0161369
ENSG00000147099	HDAC8	chrX	72568753	72568884	-	-0.06	0.0208147
ENSG00000205133	TRIQK	chr8	92960500	92960719	-	-0.06	0.0429528
ENSG00000122203	KIAA1191	chr5	176352621	176352748	-	-0.061	0.00626873
ENSG00000135549	PKIB	chr6	122701439	122701500	+	-0.061	0.0335005
ENSG00000109861	CTSC	chr11	88328111	88328196	-	-0.063	1.39152e-06
ENSG00000132153	DHX30	chr3	47815962	47816128	+	-0.063	0.0124564
ENSG00000163870	TPRA1	chr3	127588069	127588160	-	-0.063	0.0491508
ENSG00000169241	SLC50A1	chr1	155137560	155137722	+	-0.064	0.00402754
ENSG00000125351	UPF3B	chrX	119840645	119840684	-	-0.064	0.0323691
ENSG00000257698	GIHCG	chr12	57935394	57935553	-	-0.065	0.0459479
ENSG00000093009	CDC45	chr22	19494506	19494602	+	-0.066	0.00124427
ENSG00000162910	MRPL55	chr1	228107976	228108084	-	-0.066	0.00277123
ENSG00000166889	PATL1	chr11	59655955	59656045	-	-0.066	0.0289067
ENSG00000104331	BPNT2	chr8	56967109	56967218	-	-0.066	0.0392705
ENSG00000149582	TMEM25	chr11	118532916	118533207	+	-0.066	0.0397088
ENSG00000160752	FDPS	chr1	155309788	155309965	+	-0.066	0.0408431
ENSG00000128487	SPECC1	chr17	20204332	20205912	+	-0.066	0.0481723
ENSG00000285547	AL133500.1	chrX	72567888	72568030	-	-0.067	0.021771
ENSG00000150593	PDCD4	chr10	110876669	110876753	+	-0.067	0.0271441
ENSG00000122203	KIAA1191	chr5	176359810	176359918	-	-0.067	0.0363479
ENSG00000179295	PTPN11	chr12	112486462	112486629	+	-0.067	0.0386706
ENSG00000169992	NLGN2	chr17	7408011	7408712	+	-0.068	0.0144489
ENSG00000281649	EBLN3P	chr9	37080341	37080536	+	-0.068	0.0238335
ENSG00000225470	JPX	chrX	73999354	74000496	+	-0.069	0.0151003
ENSG00000075292	ZNF638	chr2	71428530	71428651	+	-0.069	0.0189037
ENSG00000113649	TCERG1	chr5	146510066	146510160	+	-0.071	0.00836418
ENSG00000175309	PHYKPL	chr5	178212972	178213103	-	-0.071	0.0481723
ENSG00000117640	MTFR1L	chr1	25822995	25823128	+	-0.072	0.00130016
ENSG00000093009	CDC45	chr22	19494473	19494602	+	-0.073	0.000283598
ENSG00000100300	TSPO	chr22	43159209	43159420	+	-0.073	0.0033009
ENSG00000131503	ANKHD1	chr5	140472238	140472295	+	-0.073	0.0231743
ENSG00000111737	RAB35	chr12	120098810	120098935	-	-0.074	0.0309189
ENSG00000124588	NQO2	chr6	3015529	3015643	+	-0.074	0.036796
ENSG00000197746	PSAP	chr10	71823887	71823896	-	-0.075	1.08245e-06
ENSG00000083535	PIBF1	chr13	72827732	72827914	+	-0.075	0.00151756
ENSG00000065911	MTHFD2	chr2	74201381	74201479	+	-0.075	0.0416247
ENSG00000122203	KIAA1191	chr5	176352621	176352748	-	-0.075	0.0493694
ENSG00000111445	RFC5	chr12	118017689	118017815	+	-0.076	0.00120246
ENSG00000138303	ASCC1	chr10	72152868	72152988	-	-0.076	0.00168587
ENSG00000139613	SMARCC2	chr12	56172936	56173029	-	-0.076	0.0388948
ENSG00000162910	MRPL55	chr1	228107976	228108137	-	-0.077	0.00237247
ENSG00000197976	AKAP17A	chrX	1600137	1600207	+	-0.077	0.00477802
ENSG00000258210	AC144548.1	chr12	110388511	110388623	-	-0.078	0.00843492
ENSG00000106603	COA1	chr7	43650611	43650712	-	-0.078	0.0224213
ENSG00000158301	GPRASP2	chrX	102713090	102713217	+	-0.078	0.0243509
ENSG00000175309	PHYKPL	chr5	178215275	178215430	-	-0.078	0.0355813
ENSG00000119616	FCF1	chr14	74714871	74714943	+	-0.079	0.00186116
ENSG00000138942	RNF185	chr22	31196935	31196990	+	-0.079	0.0451912
ENSG00000100271	TTLL1	chr22	43051800	43051887	-	-0.08	0.0136804
ENSG00000160404	TOR2A	chr9	127732563	127732691	-	-0.08	0.0270787
ENSG00000167081	PBX3	chr9	125949377	125949440	+	-0.08	0.0289067
ENSG00000103353	UBFD1	chr16	23559778	23559868	+	-0.08	0.0440534
ENSG00000160584	SIK3	chr11	116954043	116954107	-	-0.081	0.0151091
ENSG00000204463	BAG6	chr6	31639499	31639646	-	-0.081	0.0434412
ENSG00000110881	ASIC1	chr12	50076967	50077060	+	-0.083	0.0234869
ENSG00000215252	GOLGA8B	chr15	34552894	34553091	-	-0.083	0.0443695
ENSG00000134769	DTNA	chr18	34679467	34679592	+	-0.084	0.0370155
ENSG00000167861	HID1	chr17	74953544	74953651	-	-0.084	0.0481723
ENSG00000090238	YPEL3	chr16	30094997	30095146	-	-0.085	0.00832895
ENSG00000271147	ARMCX5-GPRASP2	chrX	102601879	102601977	+	-0.085	0.0291526
ENSG00000124214	STAU1	chr20	49179121	49179244	-	-0.085	0.041901
ENSG00000168818	STX18	chr4	4425163	4425222	-	-0.086	0.0252567
ENSG00000257698	GIHCG	chr12	57935297	57935553	-	-0.086	0.0290137
ENSG00000100084	HIRA	chr22	19351357	19351446	-	-0.086	0.0440748
ENSG00000198301	SDAD1	chr4	75974075	75974133	-	-0.087	0.0167304
ENSG00000225470	JPX	chrX	73994839	73994961	+	-0.087	0.0177577
ENSG00000132849	PATJ	chr1	62050965	62051058	+	-0.089	0.0147263
ENSG00000280828	AC090114.3	chr7	128577963	128578033	+	-0.089	0.0293237
ENSG00000105127	AKAP8	chr19	15373785	15374065	-	-0.091	0.0182277
ENSG00000174796	THAP6	chr4	75521735	75521861	+	-0.091	0.030692
ENSG00000154001	PPP2R5E	chr14	63453688	63453885	-	-0.091	0.0408431
ENSG00000105552	BCAT2	chr19	48807755	48808236	-	-0.091	0.0498081
ENSG00000139620	KANSL2	chr12	48679035	48679238	-	-0.092	0.0362994
ENSG00000160055	TMEM234	chr1	32216888	32216947	-	-0.092	0.0451912
ENSG00000108100	CCNY	chr10	35501500	35501535	+	-0.092	0.0466159
ENSG00000061938	TNK2	chr3	195882050	195882328	-	-0.093	0.0256528
ENSG00000112319	EYA4	chr6	133382391	133382441	+	-0.093	0.0415611
ENSG00000164978	NUDT2	chr9	34336299	34336341	+	-0.094	0.000540587
ENSG00000149262	INTS4	chr11	77987528	77987698	-	-0.094	0.0156876
ENSG00000204410	MSH5	chr6	31740453	31740613	+	-0.094	0.0180229
ENSG00000136068	FLNB	chr3	58141857	58141896	+	-0.094	0.0322508
ENSG00000105402	NAPA	chr19	47500632	47500749	-	-0.096	0.0439376
ENSG00000158691	ZSCAN12	chr6	28390595	28391742	-	-0.097	0.0355813
ENSG00000204410	MSH5	chr6	31740453	31740613	+	-0.097	0.0434412
ENSG00000225470	JPX	chrX	73946998	73947374	+	-0.099	0.0180229
ENSG00000105402	NAPA	chr19	47503422	47503502	-	-0.099	0.0193045
ENSG00000167110	GOLGA2	chr9	128272784	128272865	-	-0.099	0.0208147
ENSG00000141664	ZCCHC2	chr18	62544801	62544873	+	-0.099	0.0431046
ENSG00000198467	TPM2	chr9	35685063	35685139	-	-0.101	0.00664637
ENSG00000170906	NDUFA3	chr19	54106352	54106446	+	-0.101	0.020478
ENSG00000102225	CDK16	chrX	47222260	47222380	+	-0.101	0.0406331
ENSG00000186687	LYRM7	chr5	131187027	131187109	+	-0.101	0.0440748
ENSG00000092439	TRPM7	chr15	50586391	50586488	-	-0.101	0.0451912
ENSG00000198920	KIAA0753	chr17	6611918	6612148	-	-0.102	0.0408515
ENSG00000140650	PMM2	chr16	8811078	8811178	+	-0.103	0.0431502
ENSG00000075413	MARK3	chr14	103448918	103448967	+	-0.104	0.0293237
ENSG00000166478	ZNF143	chr11	9473776	9473849	+	-0.104	0.042123
ENSG00000092841	MYL6	chr12	56160625	56160670	+	-0.105	0.00213093
ENSG00000172046	USP19	chr3	49117058	49117361	-	-0.105	0.0142047
ENSG00000198369	SPRED2	chr2	65334114	65334265	-	-0.105	0.0334651
ENSG00000020256	ZFP64	chr20	52165863	52166025	-	-0.106	0.00477802
ENSG00000164978	NUDT2	chr9	34336228	34336341	+	-0.107	0.00120246
ENSG00000138757	G3BP2	chr4	75720876	75720969	-	-0.108	0.0177057
ENSG00000282246	AL157392.5	chr10	13614014	13614086	+	-0.109	0.0434412
ENSG00000162910	MRPL55	chr1	228108954	228109021	-	-0.109	0.0435615
ENSG00000158062	UBXN11	chr1	26294204	26294331	-	-0.111	0.0342811
ENSG00000111696	NT5DC3	chr12	103788837	103788919	-	-0.111	0.037305
ENSG00000136840	ST6GALNAC4	chr9	127916407	127916494	-	-0.111	0.0377909
ENSG00000196924	FLNA	chrX	154357250	154357274	-	-0.113	0.00215653
ENSG00000101868	POLA1	chrX	24716883	24716971	+	-0.113	0.0061834
ENSG00000169241	SLC50A1	chr1	155136827	155136951	+	-0.113	0.00818752
ENSG00000143847	PPFIA4	chr1	203046247	203046382	+	-0.113	0.0451912
ENSG00000120693	SMAD9	chr13	36867272	36867383	-	-0.114	0.0325497
ENSG00000065559	MAP2K4	chr17	12054888	12054991	+	-0.115	0.00260342
ENSG00000135506	OS9	chr12	57720098	57720263	+	-0.115	0.00502701
ENSG00000168003	SLC3A2	chr11	62871576	62871669	+	-0.115	0.00682704
ENSG00000137814	HAUS2	chr15	42559338	42559408	+	-0.117	0.0298119
ENSG00000165714	BORCS5	chr12	12361205	12361349	+	-0.117	0.0325597
ENSG00000090857	PDPR	chr16	70131301	70131419	+	-0.118	0.0441854
ENSG00000122678	POLM	chr7	44079860	44079959	-	-0.118	0.0457299
ENSG00000110274	CEP164	chr11	117338565	117338668	+	-0.119	0.0293719
ENSG00000169220	RGS14	chr5	177367713	177367825	+	-0.119	0.0348981
ENSG00000122435	TRMT13	chr1	100140181	100140251	+	-0.12	0.0116058
ENSG00000160469	BRSK1	chr19	55287991	55288053	+	-0.12	0.0435572
ENSG00000196118	CCDC189	chr16	30759011	30759247	-	-0.12	0.0491508
ENSG00000136068	FLNB	chr3	58141857	58141929	+	-0.121	0.00325093
ENSG00000130731	METTL26	chr16	634888	634956	-	-0.122	0.000452821
ENSG00000160404	TOR2A	chr9	127734298	127734564	-	-0.123	0.00041106
ENSG00000153214	TMEM87B	chr2	112074911	112074962	+	-0.125	0.00135434
ENSG00000188647	PTAR1	chr9	69750780	69750950	-	-0.125	0.0252479
ENSG00000105223	PLD3	chr19	40365552	40365930	+	-0.126	0.000166165
ENSG00000185596	WASH3P	chr15	101972582	101972694	+	-0.126	0.00879242
ENSG00000011523	CEP68	chr2	65073935	65074149	+	-0.126	0.0166653
ENSG00000130731	METTL26	chr16	635611	635774	-	-0.126	0.0322508
ENSG00000140157	NIPA2	chr15	22839654	22839790	+	-0.128	0.0155635
ENSG00000162851	TFB2M	chr1	246556572	246556721	-	-0.128	0.0257176
ENSG00000258366	RTEL1	chr20	63680663	63680719	+	-0.128	0.0261746
ENSG00000128487	SPECC1	chr17	20296960	20297077	+	-0.129	0.00408624
ENSG00000131446	MGAT1	chr5	180795655	180795875	-	-0.13	0.0322508
ENSG00000130731	METTL26	chr16	634888	635063	-	-0.131	0.00146713
ENSG00000135447	PPP1R1A	chr12	54581975	54582131	-	-0.133	0.00217851
ENSG00000138606	SHF	chr15	45172146	45172318	-	-0.133	0.0191196
ENSG00000136231	IGF2BP3	chr7	23418775	23418824	-	-0.133	0.0451912
ENSG00000187239	FNBP1	chr9	129915965	129915980	-	-0.136	0.00682704
ENSG00000169241	SLC50A1	chr1	155136827	155136951	+	-0.137	0.00477802
ENSG00000136098	NEK3	chr13	52156074	52156248	-	-0.137	0.0248281
ENSG00000108641	B9D1	chr17	19372114	19372239	-	-0.137	0.0400853
ENSG00000138606	SHF	chr15	45172148	45172318	-	-0.139	0.0175654
ENSG00000167528	ZNF641	chr12	48345344	48345474	-	-0.139	0.0296979
ENSG00000171634	BPTF	chr17	67875555	67875744	+	-0.14	0.00861546
ENSG00000054392	HHAT	chr1	210348932	210349066	+	-0.141	0.00719086
ENSG00000109861	CTSC	chr11	88328111	88328196	-	-0.142	0.000396145
ENSG00000185596	WASH3P	chr15	101972595	101972694	+	-0.142	0.00756464
ENSG00000093167	LRRFIP2	chr3	37091466	37091538	-	-0.144	6.76658e-06
ENSG00000173706	HEG1	chr3	125014712	125015012	-	-0.144	0.0345119
ENSG00000142192	APP	chr21	25997359	25997416	-	-0.145	3.69873e-06
ENSG00000288550	AC018809.3	chr3	9937561	9937672	+	-0.146	0.0139558
ENSG00000204120	GIGYF2	chr2	232703423	232703489	+	-0.146	0.0287184
ENSG00000010295	IFFO1	chr12	6549475	6549484	-	-0.148	0.0391231
ENSG00000283486	FAM95C	chr9	38541455	38541562	-	-0.151	0.00867361
ENSG00000114127	XRN1	chr3	142426743	142426841	-	-0.151	0.0357963
ENSG00000123352	SPATS2	chr12	49406472	49406565	+	-0.155	0.00480804
ENSG00000197565	COL4A6	chrX	108175089	108175215	-	-0.156	0.0186708
ENSG00000249624	AP000295.1	chr21	33241885	33241977	+	-0.157	0.00623768
ENSG00000075413	MARK3	chr14	103428386	103428440	+	-0.157	0.0155635
ENSG00000241489	AC244197.3	chrX	149526529	149527068	-	-0.157	0.0348036
ENSG00000165501	LRR1	chr14	49603551	49603618	+	-0.158	0.000126123
ENSG00000132330	SCLY	chr2	238073782	238073847	+	-0.158	0.021008
ENSG00000099250	NRP1	chr10	33202890	33202995	-	-0.159	0.0282723
ENSG00000143630	HCN3	chr1	155283973	155284135	+	-0.16	0.0144301
ENSG00000227627	AL080276.2	chr6	152987955	152988022	+	-0.161	0.0186708
ENSG00000105426	PTPRS	chr19	5218786	5218798	-	-0.165	0.0023619
ENSG00000068784	SRBD1	chr2	45488239	45488331	-	-0.166	0.0136863
ENSG00000171307	ZDHHC16	chr10	97453798	97453846	+	-0.167	0.0061319
ENSG00000100058	CRYBB2P1	chr22	25519922	25520162	+	-0.167	0.0102485
ENSG00000105223	PLD3	chr19	40365552	40365585	+	-0.167	0.0323691
ENSG00000184307	ZDHHC23	chr3	113959520	113959600	+	-0.168	0.0284571
ENSG00000130731	METTL26	chr16	635611	635774	-	-0.169	0.00491529
ENSG00000161533	ACOX1	chr17	75960214	75960375	-	-0.17	0.021771
ENSG00000154310	TNIK	chr3	171139469	171139556	-	-0.17	0.0430825
ENSG00000159753	CARMIL2	chr16	67656800	67656881	+	-0.172	0.00382297
ENSG00000141084	RANBP10	chr16	67744287	67744455	-	-0.174	0.00639547
ENSG00000105223	PLD3	chr19	40365661	40365930	+	-0.175	0.000266223
ENSG00000186312	CA5BP1	chrX	15692962	15693058	+	-0.175	0.000541388
ENSG00000159110	IFNAR2	chr21	33241839	33241977	+	-0.175	0.0408431
ENSG00000102034	ELF4	chrX	130081255	130081539	-	-0.176	0.00502701
ENSG00000117597	UTP25	chr1	209842582	209842695	+	-0.176	0.0252479
ENSG00000007392	LUC7L	chr16	208600	208664	-	-0.177	8.40254e-06
ENSG00000130731	METTL26	chr16	635517	635774	-	-0.177	0.00728366
ENSG00000241769	LINC00893	chrX	149537632	149537778	-	-0.177	0.0477687
ENSG00000171634	BPTF	chr17	67886127	67886316	+	-0.18	0.0245361
ENSG00000186376	ZNF75D	chrX	135295767	135296039	-	-0.181	0.0180229
ENSG00000160712	IL6R	chr1	154435968	154436110	+	-0.181	0.021008
ENSG00000085224	ATRX	chrX	77693823	77693937	-	-0.182	0.00843492
ENSG00000105223	PLD3	chr19	40365717	40365930	+	-0.184	0.000108229
ENSG00000154102	C16orf74	chr16	85710163	85710307	-	-0.184	0.0061928
ENSG00000275004	ZNF280B	chr22	22507809	22507870	-	-0.184	0.0411491
ENSG00000089639	GMIP	chr19	19635643	19635721	-	-0.185	0.0265252
ENSG00000119844	AFTPH	chr2	64579485	64579546	+	-0.187	0.0334651
ENSG00000262468	LINC01569	chr16	4246972	4247061	-	-0.187	0.0466228
ENSG00000133627	ACTR3B	chr7	152811696	152811733	+	-0.189	0.00143083
ENSG00000109171	SLAIN2	chr4	48394575	48394653	+	-0.189	0.0106662
ENSG00000144674	GOLGA4	chr3	37289234	37289291	+	-0.189	0.0134934
ENSG00000099250	NRP1	chr10	33202911	33202995	-	-0.189	0.030692
ENSG00000161533	ACOX1	chr17	75973624	75973785	-	-0.191	0.0203503
ENSG00000115459	ELMOD3	chr2	85355554	85355716	+	-0.192	0.0451912
ENSG00000154102	C16orf74	chr16	85710163	85710285	-	-0.193	0.00910745
ENSG00000163947	ARHGEF3	chr3	57076745	57076892	-	-0.193	0.0359892
ENSG00000152952	PLOD2	chr3	146077861	146077924	-	-0.195	9.8515e-07
ENSG00000100083	GGA1	chr22	37613118	37613191	+	-0.195	0.013106
ENSG00000143322	ABL2	chr1	179133311	179133374	-	-0.195	0.0293719
ENSG00000132879	FBXO44	chr1	11655327	11655699	+	-0.195	0.045402
ENSG00000172460	PRSS30P	chr16	2840147	2840308	-	-0.196	0.000678216
ENSG00000134470	IL15RA	chr10	5963742	5963841	-	-0.196	0.0282468
ENSG00000162910	MRPL55	chr1	228108436	228108474	-	-0.198	0.0145875
ENSG00000106100	NOD1	chr7	30463608	30463698	-	-0.198	0.0293237
ENSG00000108021	TASOR2	chr10	5717658	5717750	+	-0.199	0.0119245
ENSG00000168003	SLC3A2	chr11	62870744	62870837	+	-0.201	0.0071726
ENSG00000090857	PDPR	chr16	70130422	70130544	+	-0.201	0.0145818
ENSG00000101247	NDUFAF5	chr20	13814417	13814515	+	-0.205	0.0239532
ENSG00000128641	MYO1B	chr2	191400748	191400835	+	-0.205	0.0433915
ENSG00000151116	UEVLD	chr11	18534329	18534453	-	-0.206	0.0170083
ENSG00000135083	CCNJL	chr5	160276268	160276412	-	-0.206	0.0417718
ENSG00000124214	STAU1	chr20	49165996	49166285	-	-0.207	0.021652
ENSG00000138750	NUP54	chr4	76147478	76147640	-	-0.207	0.0271351
ENSG00000213186	TRIM59	chr3	160448725	160448795	-	-0.207	0.0282468
ENSG00000134815	DHX34	chr19	47376914	47376989	+	-0.211	0.0267028
ENSG00000100505	TRIM9	chr14	50998049	50998188	-	-0.211	0.0318234
ENSG00000087266	SH3BP2	chr4	2831922	2831978	+	-0.212	0.0180229
ENSG00000182979	MTA1	chr14	105466706	105466742	+	-0.213	1.92317e-09
ENSG00000137814	HAUS2	chr15	42560781	42560870	+	-0.213	0.00565537
ENSG00000146592	CREB5	chr7	28488174	28488246	+	-0.213	0.0141134
ENSG00000188659	SAXO2	chr15	82263358	82263438	+	-0.213	0.0473933
ENSG00000064012	CASP8	chr2	201274888	201274953	+	-0.214	0.00664637
ENSG00000227963	RBM15-AS1	chr1	110318764	110318882	-	-0.214	0.0451912
ENSG00000086289	EPDR1	chr7	37948839	37949048	+	-0.215	0.00683098
ENSG00000266714	MYO15B	chr17	75592463	75592541	+	-0.215	0.0242995
ENSG00000061938	TNK2	chr3	195882285	195882328	-	-0.217	0.0133763
ENSG00000078900	TP73	chr1	3731462	3731556	+	-0.218	0.00105786
ENSG00000188176	SMTNL2	chr17	4592928	4593171	+	-0.218	0.0215175
ENSG00000167889	MGAT5B	chr17	76872850	76872963	+	-0.218	0.0350195
ENSG00000213047	DENND1B	chr1	197658299	197658369	-	-0.218	0.0495357
ENSG00000145016	RUBCN	chr3	197717976	197718130	-	-0.22	0.0226828
ENSG00000184007	PTP4A2	chr1	31930932	31931142	-	-0.221	0.042286
ENSG00000082805	ERC1	chr12	1112214	1112298	+	-0.224	0.00573572
ENSG00000225470	JPX	chrX	73998767	73998844	+	-0.225	0.0261754
ENSG00000126391	FRMD8	chr11	65389384	65389528	+	-0.225	0.0372807
ENSG00000001167	NFYA	chr6	41080810	41080897	+	-0.226	0.0256268
ENSG00000197933	ZNF823	chr19	11725200	11725327	-	-0.228	0.0463943
ENSG00000198925	ATG9A	chr2	219228433	219228485	-	-0.231	0.00124469
ENSG00000112290	WASF1	chr6	110160634	110160732	-	-0.232	0.0068841
ENSG00000135127	BICDL1	chr12	120074442	120074586	+	-0.232	0.042123
ENSG00000111011	RSRC2	chr12	122520503	122520581	-	-0.233	0.00683098
ENSG00000167889	MGAT5B	chr17	76882150	76882298	+	-0.234	0.0355173
ENSG00000074054	CLASP1	chr2	121445448	121445496	-	-0.235	0.0177057
ENSG00000198947	DMD	chrX	31177931	31177970	-	-0.236	0.0236954
ENSG00000162642	C1orf52	chr1	85258934	85259061	-	-0.239	6.43373e-05
ENSG00000184307	ZDHHC23	chr3	113959520	113959600	+	-0.239	0.00490436
ENSG00000101247	NDUFAF5	chr20	13814417	13814515	+	-0.242	0.00215687
ENSG00000158062	UBXN11	chr1	26301693	26301722	-	-0.242	0.00260342
ENSG00000171953	ATPAF2	chr17	18021421	18021663	-	-0.242	0.00767721
ENSG00000188659	SAXO2	chr15	82263358	82263438	+	-0.242	0.033531
ENSG00000136699	SMPD4	chr2	130161185	130161272	-	-0.244	0.000159442
ENSG00000198001	IRAK4	chr12	43771037	43771104	+	-0.244	0.00411722
ENSG00000070778	PTPN21	chr14	88500782	88500871	-	-0.245	0.021008
ENSG00000167766	ZNF83	chr19	52635065	52635153	-	-0.246	0.0481723
ENSG00000079156	OSBPL6	chr2	178324176	178324269	+	-0.247	0.00120246
ENSG00000257923	CUX1	chr7	102198801	102198867	+	-0.248	0.00553425
ENSG00000144366	GULP1	chr2	188541180	188541318	+	-0.248	0.00661052
ENSG00000154723	ATP5PF	chr21	25734332	25734375	-	-0.248	0.0385432
ENSG00000182287	AP1S2	chrX	15831451	15831568	-	-0.25	0.0290661
ENSG00000204120	GIGYF2	chr2	232724573	232724691	+	-0.251	0.0147263
ENSG00000167491	GATAD2A	chr19	19436130	19436219	+	-0.251	0.0466412
ENSG00000106603	COA1	chr7	43650611	43650712	-	-0.253	0.00107609
ENSG00000283486	FAM95C	chr9	38541288	38541562	-	-0.256	0.023058
ENSG00000166578	IQCD	chr12	113200579	113200813	-	-0.257	0.028532
ENSG00000069869	NEDD4	chr15	55991925	55992005	-	-0.259	0.00634901
ENSG00000177565	TBL1XR1	chr3	177098465	177098541	-	-0.259	0.011635
ENSG00000110841	PPFIBP1	chr12	27677063	27677096	+	-0.26	8.76201e-05
ENSG00000120992	LYPLA1	chr8	54063327	54063375	-	-0.26	0.0157257
ENSG00000132879	FBXO44	chr1	11655669	11655699	+	-0.26	0.0348036
ENSG00000037897	METTL1	chr12	57771479	57771605	-	-0.261	0.0294497
ENSG00000213995	NAXD	chr13	110627438	110627547	+	-0.265	0.0383852
ENSG00000134490	TMEM241	chr18	23371421	23371470	-	-0.267	0.0166759
ENSG00000154134	ROBO3	chr11	124877160	124877184	+	-0.267	0.0467947
ENSG00000121903	ZSCAN20	chr1	33489517	33489602	+	-0.268	0.0202543
ENSG00000165495	PKNOX2	chr11	125410038	125411865	+	-0.269	0.0337292
ENSG00000179397	CATSPERE	chr1	244518591	244518698	+	-0.272	0.0136829
ENSG00000161912	ADCY10P1	chr6	41124484	41124820	+	-0.274	0.0434216
ENSG00000250241	AC105383.1	chr4	133145603	133145745	-	-0.275	0.0424321
ENSG00000258674	AC011448.1	chr19	19532631	19532740	+	-0.279	0.0170351
ENSG00000172888	ZNF621	chr3	40529318	40529445	+	-0.28	0.00583097
ENSG00000082805	ERC1	chr12	1112214	1112307	+	-0.281	0.00349011
ENSG00000054118	THRAP3	chr1	36224970	36225102	+	-0.281	0.0475375
ENSG00000170634	ACYP2	chr2	54057238	54057360	+	-0.282	0.0345119
ENSG00000144357	UBR3	chr2	169877493	169877637	+	-0.283	0.000360769
ENSG00000234684	SDCBP2-AS1	chr20	1350338	1350481	+	-0.283	0.00682704
ENSG00000172661	WASHC2C	chr10	45786611	45786674	+	-0.283	0.00780009
ENSG00000132821	VSTM2L	chr20	37933538	37933589	+	-0.284	0.00623768
ENSG00000005801	ZNF195	chr11	3361975	3362073	-	-0.284	0.0355813
ENSG00000266173	STRADA	chr17	63723297	63723326	-	-0.285	0.0386952
ENSG00000188596	CFAP54	chr12	96503885	96504029	+	-0.286	0.0118837
ENSG00000151490	PTPRO	chr12	15501619	15502063	+	-0.294	0.0451912
ENSG00000285533	RELA-DT	chr11	65665420	65665543	+	-0.295	0.034303
ENSG00000182287	AP1S2	chrX	15833443	15833524	-	-0.296	0.000284833
ENSG00000197343	ZNF655	chr7	99571687	99571792	+	-0.299	0.00610288
ENSG00000154175	ABI3BP	chr3	100834683	100834773	-	-0.3	0.00124251
ENSG00000151414	NEK7	chr1	198292944	198293039	+	-0.3	0.00623358
ENSG00000007923	DNAJC11	chr1	6651016	6651180	-	-0.302	0.0060789
ENSG00000172046	USP19	chr3	49117208	49117358	-	-0.302	0.00646446
ENSG00000112414	ADGRG6	chr6	142440907	142440953	+	-0.303	0.00366386
ENSG00000121067	SPOP	chr17	49675894	49676016	-	-0.303	0.049055
ENSG00000227627	AL080276.2	chr6	152987955	152988014	+	-0.305	0.0449326
ENSG00000106078	COBL	chr7	51083057	51083228	-	-0.306	0.00257609
ENSG00000168826	ZBTB49	chr4	4313040	4313114	+	-0.307	0.00813912
ENSG00000260565	ERVK13-1	chr16	2670809	2670974	-	-0.307	0.0132535
ENSG00000140859	KIFC3	chr16	57759124	57759153	-	-0.307	0.0176134
ENSG00000198925	ATG9A	chr2	219228433	219228482	-	-0.308	0.00415106
ENSG00000151422	FER	chr5	108768092	108768238	+	-0.31	0.00480804
ENSG00000136874	STX17	chr9	99913989	99914151	+	-0.311	0.0106662
ENSG00000157214	STEAP2	chr7	90216490	90216603	+	-0.311	0.0313265
ENSG00000116991	SIPA1L2	chr1	232574173	232574222	-	-0.311	0.049055
ENSG00000197587	DMBX1	chr1	46490643	46490783	+	-0.317	0.0466228
ENSG00000245573	BDNF-AS	chr11	27511030	27511152	+	-0.32	0.0243509
ENSG00000164674	SYTL3	chr6	158663204	158663378	+	-0.321	0.00314895
ENSG00000197121	PGAP1	chr2	196892345	196892401	-	-0.322	0.00839308
ENSG00000129103	SUMF2	chr7	56074173	56074218	+	-0.327	0.00498502
ENSG00000138942	RNF185	chr22	31196935	31197157	+	-0.328	0.00361126
ENSG00000158825	CDA	chr1	20613841	20613899	+	-0.329	0.0189037
ENSG00000122299	ZC3H7A	chr16	11796218	11796415	-	-0.331	0.00683098
ENSG00000100505	TRIM9	chr14	51000682	51000828	-	-0.331	0.00844547
ENSG00000168255	POLR2J3	chr7	102543524	102543697	-	-0.331	0.0282468
ENSG00000198586	TLK1	chr2	171022871	171023129	-	-0.332	0.00573572
ENSG00000115459	ELMOD3	chr2	85355554	85355598	+	-0.332	0.0269758
ENSG00000106070	GRB10	chr7	50710874	50710990	-	-0.332	0.0346674
ENSG00000091409	ITGA6	chr2	172501771	172501901	+	-0.333	0.000306568
ENSG00000138942	RNF185	chr22	31196935	31197158	+	-0.334	0.0036953
ENSG00000173801	JUP	chr17	41772817	41772926	-	-0.334	0.0193045
ENSG00000124570	SERPINB6	chr6	2968778	2969102	-	-0.338	0.00460213
ENSG00000163697	APBB2	chr4	40935076	40935139	-	-0.341	0.0270771
ENSG00000233396	LINC01719	chr1	146057693	146057988	+	-0.342	0.00419607
ENSG00000135127	BICDL1	chr12	120072510	120072729	+	-0.342	0.00927493
ENSG00000166912	MTMR10	chr15	30965874	30966040	-	-0.344	0.00402754
ENSG00000123415	SMUG1	chr12	54188514	54188596	-	-0.345	0.0442803
ENSG00000137216	TMEM63B	chr6	44135327	44135366	+	-0.351	1.82204e-12
ENSG00000266714	MYO15B	chr17	75592427	75592541	+	-0.351	0.00460213
ENSG00000178163	ZNF518B	chr4	10454593	10454988	-	-0.352	0.00540793
ENSG00000233246	PHC2-AS1	chr1	33358860	33359074	+	-0.352	0.0142227
ENSG00000145016	RUBCN	chr3	197691073	197691148	-	-0.354	0.00416565
ENSG00000186951	PPARA	chr22	46176752	46176836	+	-0.357	0.0237098
ENSG00000183077	AFMID	chr17	78205602	78205753	+	-0.357	0.0472147
ENSG00000197343	ZNF655	chr7	99562367	99562494	+	-0.358	0.000170409
ENSG00000163625	WDFY3	chr4	84896910	84897010	-	-0.361	0.00573572
ENSG00000100614	PPM1A	chr14	60277004	60277091	+	-0.362	0.00603237
ENSG00000167491	GATAD2A	chr19	19436130	19436219	+	-0.363	0.0036953
ENSG00000188659	SAXO2	chr15	82263138	82263188	+	-0.363	0.0120824
ENSG00000204120	GIGYF2	chr2	232724573	232724691	+	-0.371	0.0024408
ENSG00000162542	TMCO4	chr1	19798136	19798215	-	-0.373	0.0458685
ENSG00000125388	GRK4	chr4	3035385	3035523	+	-0.376	0.000885637
ENSG00000179832	MROH1	chr8	144242601	144242628	+	-0.378	0.0374128
ENSG00000082898	XPO1	chr2	61525269	61525333	-	-0.382	0.0357963
ENSG00000261008	LINC01572	chr16	72570450	72570515	-	-0.385	0.00599212
ENSG00000166262	FAM227B	chr15	49577628	49577664	-	-0.389	0.00717236
ENSG00000115107	STEAP3	chr2	119230619	119231034	+	-0.391	0.00071654
ENSG00000127914	AKAP9	chr7	92042045	92042186	+	-0.391	0.000749852
ENSG00000178163	ZNF518B	chr4	10454804	10454988	-	-0.391	0.00169589
ENSG00000138303	ASCC1	chr10	72102849	72102967	-	-0.398	0.0144479
ENSG00000204311	PJVK	chr2	178452457	178452569	+	-0.4	0.0341395
ENSG00000288075	AC108519.1	chr4	9064241	9064330	-	-0.402	0.041901
ENSG00000204839	MROH6	chr8	143568141	143568261	-	-0.405	0.00313261
ENSG00000077616	NAALAD2	chr11	90170068	90170136	+	-0.405	0.0472959
ENSG00000152061	RABGAP1L	chr1	174957890	174958173	+	-0.406	1.10425e-07
ENSG00000047578	KATNIP	chr16	27648603	27648735	+	-0.409	0.00203558
ENSG00000168096	ANKS3	chr16	4724749	4724831	-	-0.409	0.00245384
ENSG00000235531	MSC-AS1	chr8	71965408	71965534	+	-0.41	0.0355813
ENSG00000204120	GIGYF2	chr2	232731121	232731234	+	-0.411	0.0451912
ENSG00000101084	RAB5IF	chr20	36607889	36608000	+	-0.412	0.0270771
ENSG00000100031	GGT1	chr22	24608989	24609231	+	-0.413	0.00719086
ENSG00000064012	CASP8	chr2	201272897	201272942	+	-0.415	0.0215592
ENSG00000276141	WHAMMP3	chr15	22676804	22676934	+	-0.415	0.0357963
ENSG00000166261	ZNF202	chr11	123740416	123740536	-	-0.416	0.00908474
ENSG00000127054	INTS11	chr1	1321907	1321980	-	-0.417	0.042123
ENSG00000257337	AC068888.1	chr12	53045064	53045186	-	-0.418	0.00120246
ENSG00000127054	INTS11	chr1	1321907	1321984	-	-0.419	0.0426505
ENSG00000137872	SEMA6D	chr15	47767036	47767093	+	-0.421	0.00435107
ENSG00000111224	PARP11	chr12	3863835	3863957	-	-0.421	0.0100855
ENSG00000041880	PARP3	chr3	51942929	51943046	+	-0.422	0.000227534
ENSG00000100031	GGT1	chr22	24609964	24610033	+	-0.422	0.00653748
ENSG00000116497	S100PBP	chr1	32834033	32834061	+	-0.424	0.00156559
ENSG00000103494	RPGRIP1L	chr16	53622218	53622356	-	-0.427	0.0181802
ENSG00000283761	AC118553.2	chr1	100043072	100043229	+	-0.428	0.00318014
ENSG00000177119	ANO6	chr12	45270461	45270524	+	-0.429	0.0352923
ENSG00000225470	JPX	chrX	73984443	73984541	+	-0.431	0.025811
ENSG00000100099	HPS4	chr22	26482745	26482873	-	-0.432	0.0429528
ENSG00000228544	CCDC183-AS1	chr9	136806049	136806128	-	-0.437	0.0318956
ENSG00000104497	SNX16	chr8	81840197	81840443	-	-0.44	0.00402147
ENSG00000186174	BCL9L	chr11	118918825	118918879	-	-0.442	0.0456428
ENSG00000163812	ZDHHC3	chr3	44958587	44958685	-	-0.443	0.013582
ENSG00000100031	GGT1	chr22	24609961	24610033	+	-0.445	0.00780009
ENSG00000038219	BOD1L1	chr4	13623389	13626312	-	-0.446	0.0226828
ENSG00000165501	LRR1	chr14	49603551	49603618	+	-0.448	0.00220962
ENSG00000188283	ZNF383	chr19	37219598	37219749	+	-0.449	0.0039218
ENSG00000166261	ZNF202	chr11	123740392	123740536	-	-0.45	0.0046821
ENSG00000135976	ANKRD36	chr2	97164396	97164469	+	-0.451	0.00179929
ENSG00000121578	B4GALT4	chr3	119235144	119235227	-	-0.455	0.00392443
ENSG00000206530	CFAP44	chr3	113409105	113409322	-	-0.459	0.00263058
ENSG00000164674	SYTL3	chr6	158713799	158713878	+	-0.461	0.0158842
ENSG00000147586	MRPS28	chr8	80028694	80028796	-	-0.461	0.0252524
ENSG00000117155	SSX2IP	chr1	84680337	84680387	-	-0.462	0.0227945
ENSG00000256053	COA8	chr14	103574106	103574170	+	-0.469	0.00101829
ENSG00000144306	SCRN3	chr2	174397335	174397404	+	-0.47	0.000784175
ENSG00000188818	ZDHHC11	chr5	823388	824093	-	-0.47	0.0177218
ENSG00000114841	DNAH1	chr3	52375954	52375993	+	-0.47	0.0254902
ENSG00000173517	PEAK1	chr15	77284957	77285078	-	-0.471	0.000684312
ENSG00000188897	AC099489.1	chr16	11487261	11487386	-	-0.472	0.00374036
ENSG00000188818	ZDHHC11	chr5	823388	823809	-	-0.474	0.01573
ENSG00000232593	KANTR	chrX	53094399	53094474	+	-0.475	0.0282468
ENSG00000142233	NTN5	chr19	48670355	48671006	-	-0.476	0.0348036
ENSG00000198908	BHLHB9	chrX	102747816	102747911	+	-0.48	0.000616349
ENSG00000163812	ZDHHC3	chr3	44958587	44958685	-	-0.482	0.00220962
ENSG00000130783	CCDC62	chr12	122781163	122781330	+	-0.482	0.017942
ENSG00000116044	NFE2L2	chr2	177283599	177283804	-	-0.483	0.0294497
ENSG00000158483	FAM86C1P	chr11	71793379	71793481	+	-0.484	0.000684312
ENSG00000144674	GOLGA4	chr3	37289234	37289289	+	-0.489	0.00818752
ENSG00000241878	PISD	chr22	31628002	31628210	-	-0.494	0.00119049
ENSG00000225470	JPX	chrX	73962730	73962801	+	-0.494	0.0189971
ENSG00000138162	TACC2	chr10	122132608	122132734	+	-0.498	0.0032318
ENSG00000164616	FBXL21P	chr5	135950785	135950944	+	-0.5	0.00996393
ENSG00000118997	DNAH7	chr2	195984631	195984710	-	-0.5	0.0221571
ENSG00000224081	SLC44A3-AS1	chr1	94742268	94742414	-	-0.5	0.0307047
ENSG00000262619	LINC00621	chr13	22896360	22896502	-	-0.5	0.0318992
ENSG00000247081	BAALC-AS1	chr8	103268691	103268843	-	-0.5	0.0422915
ENSG00000075391	RASAL2	chr1	178123718	178123815	+	-0.5	0.0489998
ENSG00000233215	LINC01687	chr21	22062008	22062165	-	-0.501	0.000283598
ENSG00000131943	C19orf12	chr19	29705273	29705394	-	-0.503	0.00120246
ENSG00000261008	LINC01572	chr16	72570434	72570515	-	-0.505	0.00678326
ENSG00000196705	ZNF431	chr19	21169802	21169882	+	-0.508	0.0141134
ENSG00000259768	AC004943.2	chr16	72713946	72713989	+	-0.511	0.0104326
ENSG00000186174	BCL9L	chr11	118909913	118910015	-	-0.514	0.0439376
ENSG00000151576	QTRT2	chr3	114066227	114066283	+	-0.516	0.0145875
ENSG00000127054	INTS11	chr1	1323180	1323287	-	-0.519	0.00120246
ENSG00000151687	ANKAR	chr2	189705022	189705224	+	-0.521	0.0294497
ENSG00000204120	GIGYF2	chr2	232731121	232731234	+	-0.522	0.000284833
ENSG00000167995	BEST1	chr11	61951770	61951958	+	-0.522	0.0319989
ENSG00000121903	ZSCAN20	chr1	33489114	33489191	+	-0.533	0.00102296
ENSG00000124313	IQSEC2	chrX	53279563	53279659	-	-0.534	0.044941
ENSG00000196912	ANKRD36B	chr2	97580461	97580568	-	-0.535	0.00074156
ENSG00000196074	SYCP2	chr20	59916485	59916571	-	-0.543	0.00109851
ENSG00000255104	AC005324.3	chr17	15735347	15735423	+	-0.543	0.00715516
ENSG00000261740	BOLA2-SMG1P6	chr16	29452108	29454113	-	-0.544	0.00664637
ENSG00000204084	INPP5B	chr1	37942082	37942264	-	-0.546	0.0117205
ENSG00000124588	NQO2	chr6	3003668	3003789	+	-0.547	0.00360813
ENSG00000231312	MAP4K3-DT	chr2	39646261	39646390	+	-0.55	0.0214168
ENSG00000259129	LINC00648	chr14	47768830	47768910	-	-0.555	0.0256417
ENSG00000244625	MIATNB	chr22	26718139	26718231	+	-0.558	0.00120246
ENSG00000204120	GIGYF2	chr2	232731121	232731258	+	-0.563	0.000151624
ENSG00000225470	JPX	chrX	73962734	73962801	+	-0.563	0.016107
ENSG00000145075	CCDC39	chr3	180659676	180659769	-	-0.564	0.0293237
ENSG00000198908	BHLHB9	chrX	102747832	102747911	+	-0.57	0.000129093
ENSG00000164506	STXBP5	chr6	147339178	147339238	+	-0.573	0.00102201
ENSG00000242759	LINC00882	chr3	107112059	107112146	-	-0.575	0.000215274
ENSG00000247081	BAALC-AS1	chr8	103268691	103268843	-	-0.575	0.00478462
ENSG00000047578	KATNIP	chr16	27654607	27654736	+	-0.576	0.00135125
ENSG00000230316	FEZF1-AS1	chr7	122308486	122308557	+	-0.576	0.0142171
ENSG00000197647	ZNF433	chr19	12034827	12034874	-	-0.579	0.00120246
ENSG00000120992	LYPLA1	chr8	54062253	54062324	-	-0.579	0.00357187
ENSG00000250241	AC105383.1	chr4	133110785	133110910	-	-0.581	0.0202543
ENSG00000147996	CBWD5	chr9	65704330	65704414	+	-0.582	0.0391231
ENSG00000171853	TRAPPC12	chr2	3466253	3466393	+	-0.584	0.0148793
ENSG00000245281	AC124242.1	chr8	18087024	18087137	+	-0.585	0.0255197
ENSG00000243244	STON1	chr2	48530712	48530829	+	-0.587	0.0338312
ENSG00000125388	GRK4	chr4	3037373	3037511	+	-0.598	4.23573e-05
ENSG00000273345	AC104109.4	chr5	134312291	134312380	-	-0.604	0.000296854
ENSG00000143882	ATP6V1C2	chr2	10777584	10777722	+	-0.605	0.0293719
ENSG00000230185	C9orf147	chr9	112484929	112485163	-	-0.609	0.034303
ENSG00000163939	PBRM1	chr3	52684855	52684914	-	-0.615	0.000306568
ENSG00000165775	FUNDC2	chrX	155026610	155026680	+	-0.616	0.0107735
ENSG00000099338	CATSPERG	chr19	38346449	38346605	+	-0.633	0.0096637
ENSG00000234545	FAM133B	chr7	92585297	92585396	-	-0.636	0.0204712
ENSG00000141562	NARF	chr17	82478570	82478667	+	-0.639	0.000939401
ENSG00000135362	PRR5L	chr11	36393845	36394011	+	-0.64	0.00441439
ENSG00000250320	EDIL3-DT	chr5	84385887	84386055	+	-0.641	0.00432439
ENSG00000260565	ERVK13-1	chr16	2670863	2670974	-	-0.649	0.000834219
ENSG00000144648	ACKR2	chr3	42834599	42834720	+	-0.652	0.0403867
ENSG00000168060	NAALADL1	chr11	65047474	65047565	-	-0.653	0.000224214
ENSG00000164362	TERT	chr5	1286164	1287086	-	-0.656	0.00653748
ENSG00000162434	JAK1	chr1	65066627	65066802	-	-0.657	0.00832895
ENSG00000288674	AL391628.1	chr1	226910588	226910757	+	-0.658	1.30873e-05
ENSG00000174365	SNHG11	chr20	38447929	38448093	+	-0.659	0.00223168
ENSG00000284968	AC093827.4	chr4	86932221	86932319	-	-0.663	0.00044106
ENSG00000162434	JAK1	chr1	65066627	65066802	-	-0.663	0.00582903
ENSG00000139220	PPFIA2	chr12	81439971	81440046	-	-0.667	0.0108607
ENSG00000138380	CARF	chr2	202924296	202924415	+	-0.674	0.0106354
ENSG00000166747	AP1G1	chr16	71806685	71806728	-	-0.679	0.0154959
ENSG00000182923	CEP63	chr3	134488018	134488090	+	-0.69	0.0481723
ENSG00000124570	SERPINB6	chr6	2968798	2968913	-	-0.694	0.000259022
ENSG00000137275	RIPK1	chr6	3082546	3082660	+	-0.694	0.00137738
ENSG00000156026	MCU	chr10	72708282	72708356	+	-0.699	0.0270771
ENSG00000214870	AC004540.1	chr7	26403395	26403517	+	-0.7	0.000145829
ENSG00000186976	EFCAB6	chr22	43772891	43773103	-	-0.707	1.83606e-06
ENSG00000156261	CCT8	chr21	29071951	29071988	-	-0.711	6.43373e-05
ENSG00000108932	SLC16A6	chr17	68282996	68283123	-	-0.713	0.0013149
ENSG00000005243	COPZ2	chr17	48032155	48032233	-	-0.713	0.00156559
ENSG00000177565	TBL1XR1	chr3	177079826	177079945	-	-0.721	0.000396145
ENSG00000121542	SEC22A	chr3	123204715	123204813	+	-0.727	0.000572364
ENSG00000281333	AC024941.2	chr12	88597947	88598001	+	-0.731	0.000797863
ENSG00000226383	LINC01876	chr2	156205381	156205438	-	-0.77	8.36517e-05
ENSG00000261570	AC073878.1	chr7	141531072	141531243	-	-0.777	0.000156118
ENSG00000164669	INTS4P1	chr7	65230505	65230628	+	-0.784	0.00100056
ENSG00000224596	ZMIZ1-AS1	chr10	78960504	78960716	-	-0.788	9.80042e-05
ENSG00000239213	NCK1-DT	chr3	136858517	136858603	-	-0.794	0.0298689
ENSG00000166833	NAV2	chr11	20051288	20051333	+	-0.807	4.97229e-06
ENSG00000196367	TRRAP	chr7	99045541	99045792	+	-0.807	5.06549e-05
ENSG00000204920	ZNF155	chr19	43990023	43990112	+	-0.813	6.64901e-06
ENSG00000235726	AC010148.1	chr2	234817241	234817378	-	-0.827	0.013053
ENSG00000267248	AC025048.2	chr17	60128955	60129090	-	-0.835	5.6507e-05
ENSG00000182093	GET1	chr21	39426798	39426852	+	-0.848	0.000125748
ENSG00000240498	CDKN2B-AS1	chr9	22066234	22066353	+	-0.861	0.0146453
ENSG00000240694	PNMA2	chr8	26511648	26511770	-	-0.862	4.23573e-05
ENSG00000281398	SNHG4	chr5	139274363	139274429	+	-0.869	5.90329e-08
ENSG00000091536	MYO15A	chr17	18169481	18169621	+	-0.871	3.00363e-07
ENSG00000175471	MCTP1	chr5	94931952	94931991	-	-0.876	2.84525e-05
ENSG00000114698	PLSCR4	chr3	146201034	146201077	-	-0.879	0.00120246
ENSG00000143248	RGS5	chr1	163248529	163248598	-	-0.881	1.42346e-07
ENSG00000183023	SLC8A1	chr2	40446414	40446648	-	-0.934	1.83745e-05
ENSG00000115419	GLS	chr2	190920214	190920248	+	-0.94	1.20207e-07
ENSG00000157540	DYRK1A	chr21	37456129	37456308	+	-0.955	1.63365e-06
ENSG00000101353	MROH8	chr20	37155062	37155167	-	-0.962	7.40159e-07
ENSG00000213020	ZNF611	chr19	52711206	52711304	-	-1	9.8515e-07
ENSG00000163539	CLASP2	chr3	33566731	33566734	-	-1	3.95155e-06
ENSG00000178104	PDE4DIP	chr1	148866413	148866505	+	-1	6.59202e-06
ENSG00000234062	AL390879.1	chrX	137019286	137019341	+	-1	1.80978e-05

[truncated: 5 more sheets: A3SS_hnRNPLvsWT, A5SS_hnRNPLvsWT, MXE_hnRNPLvsWT, RI_hnRNPLvsWT, SE_hnRNPLvsWT]
