# Supplementary material for: Structural basis of the interaction between SETD2 methyltransferase and hnRNP L paralogs for governing co-transcriptional splicing
Source: Nat Commun. 2021 Nov 8;12:6452. doi: 10.1038/s41467-021-26799-3 (PMC8575775; doi:10.1038/s41467-021-26799-3)
Supplement: Supplementary file 4 — Supplementary Data 1-3 [file 41467_2021_26799_MOESM4_ESM.zip › Supplementary Data 3.xlsx]

## Sheet: Sheet1
Supplementary Data 3. Proteins identified by using SETD2C and its mutants as bait
Column ends with:
_P	Peptide Count				_S	Spectral Count
_dS	Distributed Spectral Count				_sS	Shared Spectral Count
_SC	Sequence Coverage (%)				_uS	Unique Spectral Count
_dNSAF	Distributed Normalized Spectral Abundance Factor
SETD2C dNSAF AVG	SETD2C Detected # Out of 3	SETD2C_LL Mutant dNSAF AVG	SETD2C_LL Mutant Detected # Out of 2	SETD2CΔSRI dNSAF AVG	SETD2CΔSRI Detected # Out of 2	SETD2CΔSHI dNSAF AVG	SETD2CΔSHI Detected # Out of 2	mock dNSAF AVG	mock Detected # Out of 4	Locus	Description	NCBI_Gene	SETD2C/mock:QSPEC:LogFoldChange	SETD2C/mock:QSPEC:Zstatistic	SETD2C/mock:QSPEC:fdr	SETD2C-SDMLL/mock:QSPEC:LogFoldChange	SETD2C-SDMLL/mock:QSPEC:Zstatistic	SETD2C-SDMLL/mock:QSPEC:fdr	SETD2C-del-SRI/mock:QSPEC:LogFoldChange	SETD2C-del-SRI/mock:QSPEC:Zstatistic	SETD2C-del-SRI/mock:QSPEC:fdr	SETD2C-del-SHI/mock:QSPEC:LogFoldChange	SETD2C-del-SHI/mock:QSPEC:Zstatistic	SETD2C-del-SHI/mock:QSPEC:fdr	SETD2C-1_P	SETD2C-1_S	SETD2C-1_uS	SETD2C-1_sS	SETD2C-1_dS	SETD2C-1_SC	SETD2C-1_dNSAF	SETD2C-2_P	SETD2C-2_S	SETD2C-2_uS	SETD2C-2_sS	SETD2C-2_dS	SETD2C-2_SC	SETD2C-2_dNSAF	SETD2C-3_P	SETD2C-3_S	SETD2C-3_uS	SETD2C-3_sS	SETD2C-3_dS	SETD2C-3_SC	SETD2C-3_dNSAF	SETD2C-SDMLL-1_P	SETD2C-SDMLL-1_S	SETD2C-SDMLL-1_uS	SETD2C-SDMLL-1_sS
0.12745	3	0	0	0	0	0	0	0	0	SETD2C	Non detected protein		5.236	22.2672	0										155	7055	7055	0	7055	69.45	0.113379	155	5011	5011	0	5011	66.87	0.167891	121	3327	3327	0	3327	64.03	0.101079	X	X	X	X
0	0	0.166	2	0	0	0	0	0	0	SETD2C_LL Mutant	Non detected protein					6.576	17.1038	0							X	X	X	X	X	X	X	X	X	X	X	X	X	X	X	X	X	X	X	X	X	70	1035	1035	0
0	0	0	0	0.166452	2	0	0	0	0	SETD2CΔSRI	Non detected protein								5.966	15.7973	0				X	X	X	X	X	X	X	X	X	X	X	X	X	X	X	X	X	X	X	X	X	X	X	X	X
0	0	0	0	0	0	0.341019	2	0	0	SETD2CΔSHI	Non detected protein											6.285	42.0617	0	X	X	X	X	X	X	X	X	X	X	X	X	X	X	X	X	X	X	X	X	X	X	X	X	X
0.058612	3	0	0	0.052766	2	0	0	0.000362	1	NP_001524.2	heterogeneous nuclear ribonucleoprotein L isoform a [Homo sapiens]	HNRNPL	5.379	14.497	0	-0.737	-0.8545	1	5.694	20.5375	0	-0.722	-0.8302	1	46	2861	2261	600	2308	65.87	0.073175	33	1154	1051	103	1136	63.5	0.0750885	36	460	369	91	460	65.37	0.0275712	X	X	X	X
0.012998	2	0.000427	1	0.014114	2	0	0	0	0	NP_002127.1	heterogeneous nuclear ribonucleoprotein A1 isoform a [Homo sapiens]	HNRNPA1	4.754	11.3986	0	-0.159	-0.1618	0.779375	4.923	12.4158	0				23	442	441	1	441.67	69.69	0.0257745	X	X	X	X	X	X	X	2	2	2	0	2	10	0.00022064	1	1	1	0
0.001325	3	0	0	0.005186	1	0	0	0	0	NP_001348.2	ATP-dependent RNA helicase A [Homo sapiens]	DHX9	4.751	9.0653	0				4.983	12.1654	0				37	234	234	0	234	42.52	0.00344076	2	2	2	0	2	2.2	6.131e-05	10	17	17	0	17	12.76	0.00047256	X	X	X	X
0.013027	3	0.000871	1	0.008743	2	0	0	0.000444	3	NP_001138881.1	non-POU domain-containing octamer-binding protein isoform 1 [Homo sapiens]	NONO	4.632	19.5805	0	-0.503	-0.8508	1	4.195	13.8916	0	-1.365	-1.6605	1	51	947	943	4	944.944	68.37	0.0374652	2	15	15	0	15	7.22	0.00123988	2	5	5	0	5	9.55	0.00037477	1	3	3	0
0.009059	3	0.000193	1	0.018135	1	0.000224	1	0.000322	2	NP_005057.1	splicing factor, proline- and glutamine-rich [Homo sapiens]	SFPQ	4.551	24.6264	0	-1.355	-1.6327	1	4.505	16.5987	0	-0.896	-1.2727	1	46	1001	997	4	999.056	49.22	0.0263884	3	8	8	0	8	6.93	0.00044054	3	7	7	0	7	8.2	0.00034954	1	1	1	0
0.002573	3	0.001205	2	0.001102	2	0	0	5.8e-05	2	NP_005959.2	1 genes:HNRNPM.NP_005959.2:heterogeneous nuclear ribonucleoprotein M isoform a [Homo sapiens] ;NP_112480.2:heterogeneous nuclear ribonucleoprotein M isoform b [Homo sapiens] ;	HNRNPM	4.415	6.9018	0	2.134	3.7341	2.7e-05	3.545	7.3739	0	-0.206	-0.2208	0.993068	12	26	26	0	26	21.23	0.00066511	8	18	18	0	18	17.81	0.00095997	35	126	126	0	126	37.67	0.00609342	4	6	6	0
0.006054	2	0	0	0.011139	1	0	0	0.000201	1	NP_002128.1	heterogeneous nuclear ribonucleoproteins A2/B1 isoform A2 [Homo sapiens]	HNRNPA2B1	4.331	9.7871	0	-0.393	-0.4138	0.800608	4.247	9.2333	0	-0.455	-0.5173	1	15	218	217	1	217.33	50.15	0.0119016	X	X	X	X	X	X	X	1	2	2	0	2	4.69	0.00020706	X	X	X	X
0.008437	3	0.000465	1	0.018403	1	0.001969	2	0.000483	2	NP_002511.1	nucleophosmin isoform 1 [Homo sapiens]	NPM1	4.206	12.8226	0	-1.033	-1.151	1	4.103	11.4581	0	1.159	2.6308	0.006048	22	379	379	0	379	84.35	0.0240732	2	3	3	0	3	7.14	0.00039727	6	7	7	0	7	21.43	0.00084055	1	1	1	0
0.007625	3	0.00211	2	0.00331	2	0.000625	1	0.000196	3	NP_000959.2	60S ribosomal protein L4 [Homo sapiens]	RPL4	4.138	9.7411	0	1.461	3.2758	0.000521	3.341	8.3344	0	-0.069	-0.1078	0.972338	27	146	146	0	146	51.76	0.00638509	6	14	14	0	14	22.95	0.00127647	19	184	184	0	184	38.41	0.0152126	5	7	7	0
0.007501	3	0.001144	2	0.006499	2	0.00118	1	0.000463	2	NP_000958.1	1 genes:RPL3.NP_000958.1:60S ribosomal protein L3 isoform a [Homo sapiens] ;NP_001029025.1:60S ribosomal protein L3 isoform b [Homo sapiens] ;	RPL3	4.055	11.9159	0	0.569	1.1678	1	4.01	11.5407	0	0.414	0.7752	0.989058	20	230	230	0	230	44.91	0.0106577	6	12	12	0	12	15.63	0.00115927	21	122	122	0	122	39.21	0.0106873	4	4	4	0
0.005221	3	0.001397	2	0.00507	2	0.001096	1	0	0	NP_009035.3	60S ribosomal protein L10a [Homo sapiens]	RPL10A	4.034	7.503	0	1.156	1.7203	0.395015	3.87	8.6504	0	0.762	1.0994	0.889617	9	92	92	0	92	49.77	0.00791718	4	6	6	0	6	26.73	0.00107647	11	41	41	0	41	44.24	0.00667018	1	1	1	0
0.003656	3	0.001841	1	0.005301	1	0	0	0	0	NP_000960.2	60S ribosomal protein L5 [Homo sapiens]	RPL5	4.015	7.1554	0	0.923	1.327	0.954863	3.733	7.1365	0				16	106	106	0	106	58.25	0.00666487	1	2	2	0	2	4.71	0.00026217	13	34	34	0	34	41.75	0.00404144	2	4	4	0
0.005863	3	0.001927	2	0.003154	2	0.000859	2	0.000196	1	NP_001307066.1	60S ribosomal protein L6 isoform 1 [Homo sapiens]	RPL6	3.981	8.9052	0	1.615	2.7773	0.007992	3.537	8.193	0	1.121	1.6746	0.310478	14	75	75	0	75	44.44	0.00486307	4	8	8	0	8	16.67	0.00108145	13	95	95	0	95	40.28	0.0116451	3	4	4	0
0.010376	2	0	0	0.016363	1	0	0	0	0	NP_001009.1	1 genes:RPS15.NP_001009.1:40S ribosomal protein S15 isoform 2 [Homo sapiens] ;NP_001295155.1:40S ribosomal protein S15 isoform 1 [Homo sapiens] ;	RPS15	3.979	6.8196	0				3.978	6.6907	0				10	129	129	0	129	64.83	0.0166136	X	X	X	X	X	X	X	7	17	17	0	17	46.9	0.00413899	X	X	X	X
0.006098	3	0.002842	2	0.004185	2	0	0	0.000244	3	NP_000993.1	60S acidic ribosomal protein P0 [Homo sapiens]	RPLP0	3.911	9.5092	0	1.727	3.6026	6.3e-05	3.847	8.5283	0	-0.604	-0.6419	1	18	147	147	0	147	64.67	0.00865965	1	5	5	0	5	8.2	0.00061407	20	81	81	0	81	68.14	0.00902068	5	7	7	0
0.003456	3	0.000487	2	0.006735	2	0	0	0.000295	2	NP_005372.2	nucleolin [Homo sapiens]	NCL	3.907	8.9106	0	0.052	0.1082	0.94738	4.337	10.2682	0	-1.212	-1.4334	1	29	356	356	0	356	50.85	0.00936341	1	2	2	0	2	2.96	0.00010967	8	18	18	0	18	16.48	0.00089501	1	3	3	0
0.002072	2	0	0	0.00344	2	0	0	0	0	NP_001136122.1	1 genes:HNRNPLL.NP_001136122.1:heterogeneous nuclear ribonucleoprotein L-like isoform 2 [Homo sapiens] ;NP_612403.2:heterogeneous nuclear ribonucleoprotein L-like isoform 1 [Homo sapiens] ;	HNRNPLL	3.757	7.6193	0				4.404	8.8648	0				28	115	115	0	115	78.21	0.00399913	1	2	2	0	2	2.98	0.000145	X	X	X	X	X	X	X	X	X	X	X
0.007459	3	0.008166	1	0.008639	2	0.002068	1	0	0	NP_000980.1	60S ribosomal protein L30 [Homo sapiens]	RPL30	3.744	6.067	2e-06	1.814	3.0059	0.002437	3.769	7.9603	0	0.698	0.9378	0.965833	5	65	65	0	65	37.39	0.010555	2	5	5	0	5	20.87	0.00169271	8	33	33	0	33	53.04	0.0101305	X	X	X	X
0.00359	3	0	0	0.002672	1	0	0	0	0	NP_001001.2	40S ribosomal protein S6 [Homo sapiens]	RPS6	3.662	6.6368	0				2.936	5.3177	8.2e-05				8	47	47	0	47	25.3	0.00352485	1	1	1	0	1	4.82	0.00015635	11	50	50	0	50	33.33	0.00708899	X	X	X	X
0.006991	3	0.002808	2	0.004742	2	0.000617	1	0.000486	2	NP_000964.1	60S ribosomal protein L8 [Homo sapiens]	RPL8	3.65	10.9732	0	1.262	2.5955	0.020496	3.353	8.0536	0	-0.358	-0.5033	1	11	85	85	0	85	52.14	0.00617629	4	7	7	0	7	16.34	0.00106041	13	100	100	0	100	38.91	0.0137366	1	3	3	0
0.002306	2	0.000524	1	0.001413	1	0	0	0	0	NP_004719.2	nucleolar RNA helicase 2 isoform 1 [Homo sapiens]	DDX21	3.602	7.3599	0	0.684	0.8883	1	3.413	6.7393	0				15	46	44	2	45.6	30.78	0.00108754	X	X	X	X	X	X	X	27	79	75	4	78.1915	46.62	0.00352542	2	3	3	0
0.002461	3	0.000201	2	0.001884	2	0.000249	1	0.000147	2	NP_002559.2	polyadenylate-binding protein 1 [Homo sapiens]	PABPC1	3.563	8.59	0	-0.024	-0.0304	0.8317	3.453	7.656	0	-0.116	-0.1486	0.979054	20	127	40	87	67.3684	38.36	0.00197807	7	18	8	10	11.2	22.01	0.0006856	26	123	49	74	85.0294	41.35	0.00471982	1	1	0	1
0.001191	2	0	0	0.001104	1	0	0	0	0	NP_001354647.1	la-related protein 1 isoform 7 [Homo sapiens]	LARP1	3.52	7.0655	0				3.408	7.1308	0				11	26	26	0	26	19.85	0.00045675	X	X	X	X	X	X	X	25	58	57	1	58	32.46	0.00192623	X	X	X	X
0.001026	2	0	0	0.000951	1	0	0	0	0	NP_001317919.1	1 genes:DHX30.NP_001317919.1:ATP-dependent RNA helicase DHX30 isoform 4 [Homo sapiens] ;NP_055781.2:ATP-dependent RNA helicase DHX30 isoform 2 [Homo sapiens] ;NP_619520.1:ATP-dependent RNA helicase DHX30 isoform 1 [Homo sapiens] ;	DHX30	3.514	7.1619	0				3.285	5.9401	5e-06				17	43	43	0	43	24.44	0.00068867	X	X	X	X	X	X	X	22	45	45	0	45	22.81	0.00136247	X	X	X	X
0.005718	2	0	0	0.017785	1	0	0	0	0	NP_001020092.1	60S ribosomal protein L9 [Homo sapiens]	RPL9	3.489	7.354	0				4.553	7.2841	0				8	93	93	0	93	42.19	0.00904532	X	X	X	X	X	X	X	4	13	13	0	13	29.69	0.00239032	X	X	X	X
0.006087	2	0	0	0.004975	1	0	0	0	0	NP_000975.2	60S ribosomal protein L23a [Homo sapiens]	RPL23A	3.484	6.5155	0				2.923	5.8056	1e-05				12	62	62	0	62	58.33	0.0074218	X	X	X	X	X	X	X	8	21	21	0	21	29.49	0.00475235	X	X	X	X
0.00123	3	0	0	0.002407	1	0	0	0	0	NP_001164105.1	1 genes:FUS.NP_001164105.1:RNA-binding protein FUS isoform 2 [Homo sapiens] ;NP_001164408.1:RNA-binding protein FUS isoform 3 [Homo sapiens] ;NP_004951.1:RNA-binding protein FUS isoform 1 [Homo sapiens] ;	FUS	3.446	7.2702	0				3.652	5.9738	4e-06				7	75	75	0	75	19.81	0.00266774	2	2	2	0	2	10.67	0.00014831	3	13	13	0	13	13.9	0.00087417	X	X	X	X
0.003836	3	0.001309	2	0.00451	2	0	0	0.000276	1	NP_000962.2	60S ribosomal protein L7 isoform 1 [Homo sapiens]	RPL7	3.385	7.8978	0	0.909	1.3849	0.837618	3.638	7.7695	0	-0.303	-0.3507	1	10	42	42	0	42	38.71	0.00316257	2	6	6	0	6	12.1	0.00094191	12	52	52	0	52	42.34	0.00740228	2	2	2	0
0.004838	2	0	0	0.008346	1	0	0	0	0	NP_000966.2	1 genes:RPL11.NP_000966.2:60S ribosomal protein L11 isoform 1 [Homo sapiens] ;NP_001186731.1:60S ribosomal protein L11 isoform 2 [Homo sapiens] ;	RPL11	3.38	6.8643	0				3.593	8.136	0				9	79	79	0	79	56.18	0.00828799	X	X	X	X	X	X	X	5	7	7	0	7	43.82	0.00138833	X	X	X	X
0.00403	3	0.0013	2	0.002445	2	0.000894	1	0.000637	1	NP_000963.1	60S ribosomal protein L7a [Homo sapiens]	RPL7A	3.312	8.6428	0	0.671	1.1084	1	3.149	6.1609	2e-06	0.227	0.3286	0.955329	12	62	62	0	62	40.98	0.00435263	2	3	3	0	3	13.53	0.00043909	10	55	55	0	55	34.21	0.00729953	2	3	3	0
0.001547	3	0.000223	1	0.000843	2	0	0	7.4e-05	2	NP_001070910.1	heterogeneous nuclear ribonucleoproteins C1/C2 isoform a [Homo sapiens]	HNRNPC	3.281	5.9986	2e-06	-0.065	-0.0716	0.809859	2.54	4.5634	0.001571	-0.156	-0.1625	0.981545	6	69	56	13	66.5	33.66	0.00405828	1	1	0	1	0.5	3.92	6.361e-05	3	7	2	5	4.5	17.65	0.00051916	1	1	0	1
0.007161	2	0	0	0.004045	1	0	0	0	0	NP_000981.1	60S ribosomal protein L27a [Homo sapiens]	RPL27A	3.265	6.478	0				2.744	4.8159	0.000611				8	36	36	0	36	39.19	0.00454237	X	X	X	X	X	X	X	7	41	41	0	41	33.11	0.00977993	X	X	X	X
0.004719	3	0.002782	1	0.005092	1	0	0	0.000418	1	NP_000985.1	60S ribosomal protein L32 [Homo sapiens]	RPL32	3.253	6.1	1e-06	0.988	1.3535	0.899505	2.82	5.2767	9.7e-05	-0.133	-0.1314	0.97612	6	32	32	0	32	29.63	0.00442648	1	2	2	0	2	9.63	0.00057677	8	35	35	0	35	43.7	0.00915267	X	X	X	X
0.001369	2	0.000491	1	0.003424	1	0	0	0	0	NP_002810.1	1 genes:PTBP1.NP_002810.1:polypyrimidine tract-binding protein 1 isoform a [Homo sapiens] ;NP_114367.1:polypyrimidine tract-binding protein 1 isoform b [Homo sapiens] ;NP_114368.1:polypyrimidine tract-binding protein 1 isoform c [Homo sapiens] ;	PTBP1	3.227	6.109	1e-06	0.324	0.3867	1	3.836	7.6595	0				12	59	59	0	59	46.14	0.00197806	X	X	X	X	X	X	X	4	12	12	0	12	14.54	0.00076057	1	2	2	0
0.00622	2	0	0	0.002055	2	0	0	0	0	NP_001017.1	1 genes:RPS24.NP_001017.1:40S ribosomal protein S24 isoform c [Homo sapiens] ;NP_001135754.1:40S ribosomal protein S24 isoform b [Homo sapiens] ;NP_001135755.1:40S ribosomal protein S24 isoform e [Homo sapiens] ;NP_001135757.1:40S ribosomal protein S24 isoform d [Homo sapiens] ;NP_148982.1:40S ribosomal protein S24 isoform a [Homo sapiens] ;	RPS24	3.213	5.2489	8.3e-05				2.468	4.6042	0.001353				4	30	30	0	30	29.32	0.00421223	X	X	X	X	X	X	X	8	31	31	0	31	30.08	0.00822856	X	X	X	X
0.000913	3	0.000104	1	0.000985	2	0	0	2.6e-05	1	NP_001129125.1	polyadenylate-binding protein 4 isoform 1 [Homo sapiens]	PABPC4	3.208	6.5313	0	-0.082	-0.0807	0.805733	3.165	5.5856	2.6e-05	-0.134	-0.1414	0.97781	16	104	17	87	28.6316	27.42	0.00081011	4	12	2	10	2.8	10.61	0.00016517	19	93	19	74	32.9706	29.24	0.00176359	1	1	0	1
0.000514	3	0	0	0.000919	2	0	0	4.1e-05	2	NP_009123.1	FACT complex subunit SPT16 [Homo sapiens]	SUPT16H	3.203	5.3229	6e-05	-0.091	-0.0982	0.798483	3.494	6.38	1e-06	-0.248	-0.2409	0.997434	12	31	31	0	31	20.73	0.00055291	14	23	23	0	23	21.11	0.00085525	3	4	4	0	4	5.44	0.00013487	X	X	X	X
0.005293	2	0.007875	2	0.010394	1	0	0	0.000267	1	NP_000974.1	60S ribosomal protein L22 [Homo sapiens]	RPL22	3.199	6.5775	0	2.209	3.6675	4.1e-05	3.593	6.1798	2e-06	-0.132	-0.1437	0.978201	7	65	65	0	65	61.72	0.009483	X	X	X	X	X	X	X	2	4	4	0	4	20.31	0.00110322	2	12	12	0
0.006788	3	0.002666	2	0.004634	2	0.003363	1	0.001711	1	NP_000967.1	60S ribosomal protein L12 [Homo sapiens]	RPL12	3.164	8.5509	0	0.682	1.3793	0.848361	2.783	7.5956	0	0.716	1.3957	0.604674	4	71	71	0	71	40	0.00803557	1	6	6	0	6	9.09	0.00141572	5	51	51	0	51	40	0.0109119	1	3	3	0
0.004146	2	0	0	0.005182	1	0.001292	1	0	0	NP_001186271.1	2 genes:RPL17,RPL17-C18orf32.NP_001186271.1:60S ribosomal protein L17 isoform a [Homo sapiens] ;NP_001186284.1:RPL17-C18orf32 protein isoform 1 [Homo sapiens] ;	RPL17	3.162	5.993	2e-06				3.208	6.2256	1e-06	0.665	0.8741	0.980131	10	42	42	0	42	51.63	0.00426259	X	X	X	X	X	X	X	6	21	21	0	21	26.09	0.00402917	X	X	X	X
0.00309	2	0	0	0.001994	2	0.001111	1	0	0	NP_006004.3	60S ribosomal protein L10 isoform a [Homo sapiens]	RPL10	3.141	5.2144	9.6e-05				2.927	5.0661	0.000229	0.737	0.99	0.947918	4	33	33	0	33	23.83	0.00287967	X	X	X	X	X	X	X	7	20	19	1	20	29.44	0.00329936	X	X	X	X
0.007171	2	0.001918	1	0.002949	2	0.008351	2	0.00048	1	NP_000994.1	60S acidic ribosomal protein P1 isoform 1 [Homo sapiens]	RPLP1	3.109	7.5661	0	-0.026	-0.0292	0.832415	2.593	5.0133	0.000283	2.224	4.3033	0	5	83	63	20	73.1613	71.05	0.0119845	2	6	0	6	0	14.91	X	3	39	5	34	7.61538	28.95	0.00235831	2	4	1	3
0.0018	3	0.000518	2	0.00094	2	0	0	7.2e-05	3	NP_004550.2	Y-box-binding protein 1 [Homo sapiens]	YBX1	3.088	5.6536	1.3e-05	0.4	0.467	1	2.474	4.5344	0.001746	-0.202	-0.2107	0.99095	8	41	12	29	29.6471	33.02	0.00170875	5	10	7	3	10	23.15	0.00120161	8	34	14	20	22.8421	34.26	0.00248888	2	2	2	0
0.000952	3	0	0	0.000917	2	0.000196	1	0	0	NP_002255.3	importin subunit alpha-5 [Homo sapiens]	KPNA1	3.075	6.35	0				2.946	5.4804	4.1e-05	0.107	0.1205	0.95127	12	38	31	7	35.7174	41.82	0.00123977	9	24	18	6	21.7463	32.71	0.00157367	1	2	0	2	0.666667	2.6	4.375e-05	X	X	X	X
0.005456	3	0.000795	2	0.005313	2	0	0	0.001107	1	NP_001240312.1	60S ribosomal protein L15 isoform 1 [Homo sapiens]	RPL15	3.073	8.91	0	-0.239	-0.3246	0.776898	3.042	6.6228	0	-0.743	-0.8563	1	8	33	33	0	33	36.27	0.00302083	4	11	11	0	11	20.59	0.00209929	4	65	65	0	65	19.61	0.0112486	1	1	1	0
0.000847	3	0.000367	1	0.001648	1	0	0	8.1e-05	2	NP_001287945.1	1 genes:HNRNPUL1.NP_001287945.1:heterogeneous nuclear ribonucleoprotein U-like protein 1 isoform e [Homo sapiens] ;NP_001308137.1:heterogeneous nuclear ribonucleoprotein U-like protein 1 isoform d [Homo sapiens] ;NP_008971.2:heterogeneous nuclear ribonucleoprotein U-like protein 1 isoform a [Homo sapiens] ;	HNRNPUL1	3.065	6.1306	1e-06	0.462	0.6511	1	3.302	7.17	0	-0.365	-0.4079	1	12	51	51	0	51	27.64	0.0012417	1	2	2	0	2	2.09	0.00010152	12	26	26	0	26	22.82	0.00119672	X	X	X	X
0.007928	2	0.002775	2	0.005173	2	0.002972	1	0.001412	1	NP_000973.2	60S ribosomal protein L21 [Homo sapiens]	RPL21	2.954	7.2852	0	0.916	1.764	0.35971	3.149	8.4225	0	0.682	1.333	0.67526	5	47	47	0	47	32.5	0.00548555	X	X	X	X	X	X	X	8	47	47	0	47	36.25	0.0103703	1	1	1	0
0.003693	3	0.002112	2	0.001415	1	0.00184	2	0.000541	2	NP_000970.1	1 genes:RPL18.NP_000970.1:60S ribosomal protein L18 isoform 1 [Homo sapiens] ;NP_001257419.1:60S ribosomal protein L18 isoform 2 [Homo sapiens] ;	RPL18	2.951	6.7573	0	1.006	1.7675	0.357035	1.492	2.9506	0.184826	0.971	1.6836	0.302583	5	41	41	0	41	26.6	0.00407257	2	3	3	0	3	12.77	0.00062126	4	34	34	0	34	26.6	0.00638462	1	1	1	0
0.000253	3	0.001012	2	0	0	0.00018	1	0	0	NP_000928.1	DNA-directed RNA polymerase II subunit RPB1 [Homo sapiens]	POLR2A	2.945	5.509	2.6e-05	2.836	5.3306	0				0.92	1.3026	0.708392	7	17	17	0	17	5.79	0.00016115	4	4	4	0	4	4.31	7.905e-05	14	29	29	0	29	12.44	0.00051969	14	23	23	0
0.003119	3	0.002264	2	0.002199	2	0.003721	1	0.00105	1	NP_003964.3	60S ribosomal protein L14 [Homo sapiens]	RPL14	2.914	6.6466	0	0.914	1.7969	0.335387	2.58	5.846	8e-06	1.086	2.0469	0.089298	6	58	58	0	58	31.16	0.00503769	2	3	3	0	3	11.16	0.00054324	4	23	23	0	23	15.81	0.00377662	2	3	3	0
0.001067	3	0	0	0.001033	1	0	0	0	0	NP_003133.1	lupus La protein [Homo sapiens]	SSB	2.887	6.1625	1e-06				2.335	4.3475	0.003394				8	24	24	0	24	27.21	0.00109848	2	3	3	0	3	8.58	0.00028627	6	21	21	0	21	21.57	0.00181707	X	X	X	X
0.000733	3	0	0	0.001074	2	0.000197	1	0	0	NP_036448.1	importin subunit alpha-7 [Homo sapiens]	KPNA6	2.858	5.0601	0.000183				2.924	5.4771	4.2e-05	-0.063	-0.0658	0.966348	10	30	15	15	25.2826	37.13	0.00088084	8	22	10	12	17.5358	29.48	0.00127371	1	2	0	2	0.666667	2.61	4.391e-05	X	X	X	X
0.00253	2	0	0	0.008115	1	0	0	0	0	NP_001002.1	40S ribosomal protein S7 [Homo sapiens]	RPS7	2.807	6.1019	1e-06				3.722	6.4342	0				6	45	45	0	45	42.78	0.00433165	X	X	X	X	X	X	X	1	4	4	0	4	11.86	0.0007279	X	X	X	X
0.002605	3	0	0	0.006209	1	0	0	0	0	NP_000984.1	1 genes:RPL31.NP_000984.1:60S ribosomal protein L31 isoform 1 [Homo sapiens] ;NP_001092047.1:60S ribosomal protein L31 isoform 2 [Homo sapiens] ;NP_001093163.1:60S ribosomal protein L31 isoform 3 [Homo sapiens] ;	RPL31	2.805	5.4461	3.5e-05				3.011	5.3999	5.8e-05				5	37	37	0	37	32.8	0.00552757	1	1	1	0	1	11.2	0.00031146	1	7	7	0	7	20	0.00197698	X	X	X	X
0.001193	2	0	0	0.000498	1	0	0	0	0	NP_056474.2	ribosomal L1 domain-containing protein 1 [Homo sapiens]	RSL1D1	2.775	5.2789	7.3e-05				1.911	3.0906	0.136035				5	21	21	0	21	19.39	0.00080032	X	X	X	X	X	X	X	9	22	22	0	22	27.76	0.00158504	X	X	X	X
0.000132	3	0	0	0.00025	1	0	0	1e-05	1	NP_057417.3	serine/arginine repetitive matrix protein 2 [Homo sapiens]	SRRM2	2.77	4.9152	0.000331	-0.122	-0.1264	0.788641	2.881	4.5279	0.001787	-0.139	-0.1604	0.981166	13	26	26	0	26	8.68	0.00017643	1	1	1	0	1	1.02	1.415e-05	7	16	16	0	16	5.05	0.00020525	X	X	X	X
0.001877	1	0	0	0.003696	1	0	0	0	0	NP_001317178.1	1 genes:HNRNPA3.NP_001317178.1:heterogeneous nuclear ribonucleoprotein A3 isoform a [Homo sapiens] ;NP_001317180.1:heterogeneous nuclear ribonucleoprotein A3 isoform c [Homo sapiens] ;	HNRNPA3	2.754	5.3191	6.1e-05				3.502	6.8599	0				12	38	38	0	38	34.13	0.0018773	X	X	X	X	X	X	X	X	X	X	X	X	X	X	X	X	X	X
0.001552	2	0	0	0.00252	1	0	0	0.000109	1	NP_005773.3	THO complex subunit 4 [Homo sapiens]	ALYREF	2.754	5.0899	0.000162	-0.034	-0.0376	0.8275	2.856	5.0098	0.000287	-0.193	-0.1945	0.987658	7	42	42	0	42	44.32	0.0029709	X	X	X	X	X	X	X	1	1	1	0	1	10.23	0.00013372	X	X	X	X
0.001922	2	0	0	0.002295	2	0	0	0	0	NP_000996.2	40S ribosomal protein S3 isoform 1 [Homo sapiens]	RPS3	2.732	5.2837	7.1e-05				3.303	5.7363	1.3e-05				9	33	33	0	33	44.44	0.002536	X	X	X	X	X	X	X	4	9	9	0	9	17.28	0.00130752	X	X	X	X
0.000444	3	0	0	0.000488	2	0	0	0	0	NP_061322.2	matrin-3 isoform a [Homo sapiens]	MATR3	2.72	4.7567	0.000622				2.834	4.9545	0.000357				9	12	12	0	12	19.95	0.00026457	4	6	6	0	6	11.22	0.00027579	9	19	19	0	19	22.2	0.00079192	X	X	X	X
0.000572	2	0	0	0.001244	1	0	0	0	0	NP_004851.2	fragile X mental retardation syndrome-related protein 2 [Homo sapiens]	FXR2	2.711	4.8156	0.000493				3.186	5.5455	3.1e-05				9	30	29	1	29.8788	30.31	0.00082907	X	X	X	X	X	X	X	4	6	5	1	6	12.04	0.00031474	X	X	X	X
0.000977	2	0	0	0.001033	1	0	0	7e-05	1	NP_001018077.1	plasminogen activator inhibitor 1 RNA-binding protein isoform 1 [Homo sapiens]	SERBP1	2.686	4.7068	0.000756	-0.208	-0.2154	0.771551	2.41	4.3106	0.003859	-0.158	-0.1616	0.981384	9	37	37	0	37	23.28	0.00169349	X	X	X	X	X	X	X	1	3	3	0	3	3.68	0.00025958	X	X	X	X
0.000461	3	0	0	0.001649	1	0	0	0	0	NP_001307524.1	probable ATP-dependent RNA helicase DDX5 isoform a [Homo sapiens]	DDX5	2.682	4.7886	0.000549				3.266	6.977	0				15	33	27	6	30.2138	39.25	0.00091892	3	5	5	0	5	10.26	0.00031704	4	6	2	4	2.53333	10.26	0.00014566	X	X	X	X
0.000589	2	0	0	0.00038	1	0	0	0	0	NP_060547.2	RNA-binding protein 28 isoform 1 [Homo sapiens]	RBM28	2.676	4.985	0.00025				2.069	3.4962	0.049205				8	29	29	0	29	16.6	0.00071351	X	X	X	X	X	X	X	5	10	10	0	10	10.28	0.00046513	X	X	X	X
0.000573	3	0.000414	1	0.000381	2	0.000269	1	8.5e-05	1	NP_001180345.1	ATP-dependent RNA helicase DDX3X isoform 2 [Homo sapiens]	DDX3X	2.672	4.7582	0.000619	0.341	0.42	1	2.39	4.0993	0.007888	0.341	0.4078	0.961522	4	18	15	3	15.7627	10.14	0.00044532	3	8	8	0	8	8.02	0.00047119	5	15	15	0	15	11.5	0.00080113	2	2	2	0
0.000397	3	0	0	0.000261	2	0	0	0	0	NP_066014.1	helicase MOV-10 isoform 1 [Homo sapiens]	MOV10	2.67	4.8266	0.000472				2.49	4.7235	0.000868				5	9	9	0	9	8.18	0.00016757	1	1	1	0	1	1.89	3.882e-05	15	28	28	0	28	20.94	0.00098553	X	X	X	X
0.000376	3	0	0	0.000274	2	0	0	0	0	NP_001284478.1	1 genes:UPF1.NP_001284478.1:regulator of nonsense transcripts 1 isoform 1 [Homo sapiens] ;NP_002902.2:regulator of nonsense transcripts 1 isoform 2 [Homo sapiens] ;	UPF1	2.634	4.4939	0.001702				2.266	3.7417	0.024346				3	3	3	0	3	5.58	4.962e-05	3	5	5	0	5	5.31	0.00017242	12	29	29	0	29	16.12	0.00090681	X	X	X	X
0.001041	3	0	0	0.000575	2	0	0	0	0	NP_001427.2	rRNA 2'-O-methyltransferase fibrillarin [Homo sapiens]	FBL	2.628	4.6589	0.00091				2.082	3.6288	0.033908				6	10	10	0	10	30.22	0.00058175	1	1	1	0	1	5.92	0.00012128	5	22	22	0	22	28.04	0.00241953	X	X	X	X
0.014088	3	0.00952	2	0.010669	1	0.010241	2	0.00203	3	NP_000995.1	60S acidic ribosomal protein P2 [Homo sapiens]	RPLP2	2.594	9.4232	0	0.859	2.7205	0.010717	1.905	7.0478	0	1.127	3.6113	9e-06	12	81	61	20	70.8387	100	0.0115031	4	8	2	6	8	45.22	0.00270833	17	94	60	34	91.3846	97.39	0.0280536	3	7	4	3
0.000998	3	0	0	0.00252	1	0	0	0	0	NP_000997.1	40S ribosomal protein S3a isoform 1 [Homo sapiens]	RPS3A	2.592	4.547	0.001395				2.924	5.4519	4.6e-05				6	27	27	0	27	17.42	0.00190986	1	1	1	0	1	4.92	0.00014747	4	7	7	0	7	11.74	0.00093607	X	X	X	X
0.000105	3	5.4e-05	1	4.6e-05	2	0	0	2.2e-05	1	NP_004095.4	fatty acid synthase [Homo sapiens]	FASN	2.569	4.372	0.002665	-0.159	-0.1602	0.779724	1.234	1.9183	0.90259	-0.155	-0.1613	0.98133	10	25	25	0	25	7.13	0.00018592	2	2	2	0	2	1.95	3.101e-05	5	7	7	0	7	5.02	9.842e-05	1	1	1	0
0.000359	3	0	0	0.000304	2	0	0	8.5e-05	1	NP_001099008.1	1 genes:MYBBP1A.NP_001099008.1:myb-binding protein 1A isoform 1 [Homo sapiens] ;NP_055335.2:myb-binding protein 1A isoform 2 [Homo sapiens] ;	MYBBP1A	2.518	5.1037	0.000153	-0.326	-0.3767	0.788748	2.138	3.9963	0.011037	-0.305	-0.345	1	8	11	11	0	11	11.56	0.00015422	7	18	18	0	18	10.81	0.00052611	9	15	15	0	15	11.71	0.00039756	X	X	X	X
0.001322	3	0	0	0.002071	1	0	0	0	0	NP_001177936.1	1 genes:SRSF10.NP_001177936.1:serine/arginine-rich splicing factor 10 isoform 5 [Homo sapiens] ;NP_006616.1:serine/arginine-rich splicing factor 10 isoform 1 [Homo sapiens] ;	SRSF10	2.494	4.4847	0.001761				2.315	4.1077	0.007672				4	29	29	0	29	34.07	0.00297556	1	1	1	0	1	8.79	0.00021391	2	4	4	0	4	15.38	0.00077589	X	X	X	X
0.000569	3	0.000579	1	0.000685	2	0.000225	2	5.1e-05	2	NP_001351157.1	heterogeneous nuclear ribonucleoprotein H isoform c [Homo sapiens]	HNRNPH1	2.49	4.4366	0.002104	0.368	0.4792	1	2.425	4.2226	0.005219	0.175	0.2027	0.950439	6	30	11	19	25.4375	22.25	0.00100641	2	3	0	3	1	5.51	8.248e-05	7	12	5	7	8.25741	26.27	0.00061761	2	4	0	4
0.000619	2	0	0	0.000334	1	0	0	0	0	NP_076950.1	ATP-dependent RNA helicase DDX50 [Homo sapiens]	DDX50	2.486	4.3015	0.003435				1.829	2.8708	0.217864				5	13	11	2	11.4	12.35	0.00028885	X	X	X	X	X	X	X	7	23	19	4	19.8085	13.57	0.00094885	X	X	X	X
0.000278	3	0	0	0.000437	2	0	0	3e-05	1	NP_001308400.1	1 genes:THRAP3.NP_001308400.1:thyroid hormone receptor-associated protein 3 isoform 1 [Homo sapiens] ;NP_001308402.1:thyroid hormone receptor-associated protein 3 isoform 2 [Homo sapiens] ;	THRAP3	2.485	4.3708	0.002677	-0.095	-0.104	0.796275	2.921	5.2031	0.000131	-0.052	-0.0555	0.965023	14	23	23	0	23	19.06	0.00044975	3	4	4	0	4	5.34	0.00016307	3	6	6	0	6	4.92	0.0002218	X	X	X	X
0.002105	2	0.001601	1	0.00252	1	0.000901	1	0	0	NP_000971.1	60S ribosomal protein L18a [Homo sapiens]	RPL18A	2.483	4.4987	0.001672	0.722	0.9715	1	2.53	4.0335	0.009785	0.338	0.4017	0.960977	6	17	17	0	17	32.39	0.00180376	X	X	X	X	X	X	X	6	12	12	0	12	35.8	0.00240703	X	X	X	X
0.000496	3	0	0	0.000818	2	0	0	0	0	NP_006537.3	insulin-like growth factor 2 mRNA-binding protein 1 isoform 1 [Homo sapiens]	IGF2BP1	2.455	5.1276	0.000138				2.991	6.1154	2e-06				9	21	15	6	19.0909	19.93	0.00061786	2	2	1	1	2	5.03	0.00013495	6	12	12	0	12	13	0.00073421	X	X	X	X
0.001835	2	0.001093	2	0.001101	2	0	0	0	0	NP_000968.2	60S ribosomal protein L13 isoform 1 [Homo sapiens]	RPL13	2.453	4.1767	0.005328	0.718	0.9429	1	2.187	3.9462	0.012954				8	15	15	0	15	38.86	0.00132755	X	X	X	X	X	X	X	6	14	14	0	14	21.8	0.00234239	1	2	2	0
0.000657	2	0.000329	2	0.0004	2	0.000345	1	0	0	NP_001358001.1	ubiquitin carboxyl-terminal hydrolase 11 [Homo sapiens]	USP11	2.452	4.6862	0.000819	1.116	1.6204	0.491312	2.036	3.4996	0.048749	0.978	1.3366	0.671282	X	X	X	X	X	X	X	11	22	22	0	22	18.91	0.00093099	4	10	10	0	10	7.72	0.00038373	1	1	1	0
0.000297	3	0	0	0.001061	1	0	0	0	0	NP_006319.1	RNA-binding protein 14 isoform 1 [Homo sapiens]	RBM14	2.45	3.8542	0.015554				2.875	5.4906	3.9e-05				8	24	19	5	24	22.72	0.00066993	1	2	2	0	2	1.64	0.00011639	2	2	2	0	2	5.23	0.00010554	X	X	X	X
0.00075	3	0	0	0.000606	2	0	0	0	0	NP_060791.3	ribosome biogenesis protein BRX1 homolog [Homo sapiens]	BRIX1	2.416	4.6138	0.001082				2.139	3.6898	0.028395				8	14	14	0	14	33.71	0.00074062	1	1	1	0	1	6.8	0.00011029	6	14	14	0	14	27.2	0.00140013	X	X	X	X
0.000498	3	0.000514	1	0.000524	2	0.000217	1	7.9e-05	1	NP_001091974.1	probable ATP-dependent RNA helicase DDX17 isoform 3 [Homo sapiens]	DDX17	2.41	5.1566	0.000122	0.733	1.034	1	2.471	5.059	0.000236	0.135	0.1705	0.950359	13	23	17	6	19.0235	23.8	0.00048598	3	4	4	0	4	5.34	0.00021304	10	17	13	4	16.4667	17.78	0.00079525	X	X	X	X
0.000737	2	0	0	0.001575	1	0	0	0	0	NP_001254738.1	1 genes:ILF2.NP_001254738.1:interleukin enhancer-binding factor 2 isoform 2 [Homo sapiens] ;NP_004506.2:interleukin enhancer-binding factor 2 isoform 1 [Homo sapiens] ;	ILF2	2.392	3.8155	0.017579				2.595	4.4946	0.002016				8	24	24	0	24	36.65	0.00127324	X	X	X	X	X	X	X	1	2	2	0	2	2.84	0.00020059	X	X	X	X
0.00241	2	0	0	0.003877	1	0	0	0	0	NP_001016.1	40S ribosomal protein S23 [Homo sapiens]	RPS23	2.362	4.2296	0.004431				2.761	4.5482	0.001661				7	18	18	0	18	48.95	0.0023506	X	X	X	X	X	X	X	4	10	10	0	10	40.56	0.00246875	X	X	X	X
0.0015	2	0	0	0.000973	1	0	0	0	0	NP_001350786.1	1 genes:MRPS22.NP_001350786.1:28S ribosomal protein S22, mitochondrial isoform 2 [Homo sapiens] ;NP_001350822.1:28S ribosomal protein S22, mitochondrial isoform 3 [Homo sapiens] ;NP_064576.1:28S ribosomal protein S22, mitochondrial isoform 1 [Homo sapiens] ;	MRPS22	2.352	4.3757	0.002629				2.129	3.3967	0.064255				X	X	X	X	X	X	X	1	1	1	0	1	4.08	0.00012204	7	26	26	0	26	35.74	0.00287737	X	X	X	X
0.000415	2	0	0	0.000427	1	0	0	0	0	NP_001104792.1	1 genes:DDX54.NP_001104792.1:ATP-dependent RNA helicase DDX54 isoform 1 [Homo sapiens] ;NP_076977.3:ATP-dependent RNA helicase DDX54 isoform 2 [Homo sapiens] ;	DDX54	2.337	3.9918	0.009958				2.345	3.9027	0.014862				6	9	9	0	9	11.34	0.00019055	X	X	X	X	X	X	X	8	16	16	0	16	15.99	0.00064042	X	X	X	X
0.000245	3	0	0	0.001183	1	0	0	0	0	NP_114032.2	heterogeneous nuclear ribonucleoprotein U isoform a [Homo sapiens]	HNRNPU	2.326	4.1771	0.005321				3.288	6.2584	1e-06				9	21	21	0	21	20.48	0.00047534	1	1	1	0	1	2.67	4.719e-05	2	5	5	0	5	5.09	0.00021396	X	X	X	X
0.013179	3	0.011779	2	0.018468	2	0.016032	2	0.001474	4	NP_006588.1	heat shock cognate 71 kDa protein isoform 1 [Homo sapiens]	HSPA8	2.298	25.6631	0	1.038	8.055	0	2.289	20.4458	0	1.578	12.9858	0	34	171	151	20	167.969	55.73	0.00485554	35	495	478	17	491.961	61.15	0.0296489	28	94	79	15	92.1004	44.89	0.00503318	14	43	34	9
0.002555	2	0.001006	2	0.001189	2	0	0	0.000814	1	NP_001003.1	40S ribosomal protein S8 [Homo sapiens]	RPS8	2.295	5.1653	0.000118	0.238	0.3598	1	1.892	3.8553	0.017228	-0.59	-0.6987	1	6	21	21	0	21	38.46	0.00188538	X	X	X	X	X	X	X	6	19	19	0	19	38.94	0.00322481	1	1	1	0
0.000554	3	0.000168	1	0.000685	1	0	0	5.6e-05	2	NP_003642.3	Y-box-binding protein 3 isoform a [Homo sapiens]	YBX3	2.292	4.0648	0.007807	-0.215	-0.2259	0.770856	1.988	3.2592	0.091218	-0.192	-0.1903	0.986827	9	40	5	35	18.3529	36.56	0.00092131	3	5	0	5	1	11.29	0.00010466	9	26	3	23	6.69474	41.4	0.00063534	X	X	X	X
0.001098	1	0	0	0.001418	1	0	0	0	0	NP_002130.2	RNA-binding motif protein, X chromosome isoform 1 [Homo sapiens]	RBMX	2.275	3.9334	0.012057				2.741	4.6427	0.001174				9	23	23	0	23	25.58	0.00109848	X	X	X	X	X	X	X	X	X	X	X	X	X	X	X	X	X	X
0.00042	2	0	0	0.000391	2	0	0	0.000133	2	NP_001242941.1	myosin-10 isoform 1 [Homo sapiens]	MYH10	2.269	7.1852	0	-1.291	-1.5831	1	2.464	7.4911	0	-1.338	-1.4874	1	34	80	74	6	75.991	23.77	0.00070706	X	X	X	X	X	X	X	7	10	7	3	7.58333	4.88	0.00013339	X	X	X	X
0.001811	2	0	0	0.000847	1	0	0	0.00036	1	NP_000977.1	60S ribosomal protein L24 [Homo sapiens]	RPL24	2.248	4.2926	0.003546	-0.119	-0.1227	0.789804	1.362	2.0692	0.768613	-0.158	-0.1712	0.983157	7	21	21	0	21	41.4	0.00249782	X	X	X	X	X	X	X	4	5	5	0	5	24.2	0.0011243	X	X	X	X
0.002074	3	0	0	0.001194	2	0	0	0	0	NP_056229.2	60S ribosomal protein L36 [Homo sapiens]	RPL36	2.243	3.6102	0.032925				1.427	2.2532	0.611465				4	14	14	0	14	20.95	0.00248989	1	1	1	0	1	12.38	0.00037078	4	10	10	0	10	13.33	0.00336221	X	X	X	X
0.000293	1	0	0	0.000393	1	0	0	0	0	NP_001058.2	DNA topoisomerase 2-alpha [Homo sapiens]	TOP2A	2.24	3.8326	0.016656				2.806	5.0959	0.000203				15	24	24	0	24	14.96	0.00029274	X	X	X	X	X	X	X	X	X	X	X	X	X	X	X	X	X	X
0.002123	2	0	0	0.000739	1	0	0	0	0	NP_057185.1	60S ribosome subunit biogenesis protein NIP7 homolog isoform 1 [Homo sapiens]	NIP7	2.228	4.2038	0.004849				1.311	2.0257	0.807084				2	5	5	0	5	18.33	0.00051873	X	X	X	X	X	X	X	7	19	19	0	19	55.56	0.00372645	X	X	X	X
0.002389	1	0	0	0.001289	1	0	0	0	0	NP_001271.1	1 genes:CIRBP.NP_001271.1:cold-inducible RNA-binding protein isoform 1 [Homo sapiens] ;NP_001287744.1:cold-inducible RNA-binding protein isoform 2 [Homo sapiens] ;NP_001287758.1:cold-inducible RNA-binding protein isoform 3 [Homo sapiens] ;	CIRBP	2.224	4.0888	0.0072				1.795	3.0106	0.162532				3	22	22	0	22	25.58	0.00238856	X	X	X	X	X	X	X	X	X	X	X	X	X	X	X	X	X	X
0.001009	2	0	0	0.000112	1	0	0	0	0	NP_005821.2	28S ribosomal protein S31, mitochondrial [Homo sapiens]	MRPS31	2.216	3.8939	0.013699				0.356	0.4484	1				2	3	3	0	3	3.04	0.00014183	X	X	X	X	X	X	X	9	21	21	0	21	22.53	0.00187688	X	X	X	X
0.000249	3	0	0	0.000318	2	0	0	7.5e-05	1	NP_001287967.1	1 genes:BCLAF1.NP_001287967.1:bcl-2-associated transcription factor 1 isoform 4 [Homo sapiens] ;NP_055554.1:bcl-2-associated transcription factor 1 isoform 1 [Homo sapiens] ;	BCLAF1	2.211	4.4846	0.001762	-0.368	-0.398	0.795217	2.254	4.9942	0.000305	-0.414	-0.473	1	14	25	25	0	25	23.64	0.00050856	1	2	2	0	2	1.63	8.482e-05	3	4	4	0	4	6.64	0.00015383	X	X	X	X
0.001286	1	0	0	0.001672	1	0	0	0	0	NP_006796.1	heterogeneous nuclear ribonucleoprotein A0 [Homo sapiens]	HNRNPA0	2.203	3.7288	0.023016				2.566	4.511	0.0019				7	21	21	0	21	37.38	0.00128577	X	X	X	X	X	X	X	X	X	X	X	X	X	X	X	X	X	X
0.001381	2	0	0	0.000218	1	0	0	0	0	NP_036555.1	60S ribosomal protein L13a isoform 1 [Homo sapiens]	RPL13A	2.196	3.8979	0.013524				0.435	0.512	1				6	13	13	0	13	26.11	0.00119589	X	X	X	X	X	X	X	6	9	9	0	9	21.18	0.00156516	X	X	X	X
0.001773	3	0.002762	1	0.001709	2	0	0	0	0	NP_000979.1	60S ribosomal protein L27 [Homo sapiens]	RPL27	2.192	3.9243	0.012419	0.908	1.2978	1	2.123	3.7964	0.020643				3	10	10	0	10	23.53	0.0013731	1	2	2	0	2	8.09	0.00057253	4	13	13	0	13	33.82	0.00337457	X	X	X	X
0.000321	2	0	0	0.000302	2	0	0	0	0	NP_001304889.1	1 genes:XRN2.NP_001304889.1:5'-3' exoribonuclease 2 isoform 1 [Homo sapiens] ;NP_036387.2:5'-3' exoribonuclease 2 isoform 2 [Homo sapiens] ;	XRN2	2.151	3.7999	0.018461				2.537	4.2513	0.004732				5	7	7	0	7	9.14	0.00012716	X	X	X	X	X	X	X	11	15	15	0	15	17.8	0.00051512	X	X	X	X
0.000831	1	0	0	0.000658	1	0	0	0	0	NP_001013456.1	1 genes:FXR1.NP_001013456.1:fragile X mental retardation syndrome-related protein 1 isoform b [Homo sapiens] ;NP_005078.2:fragile X mental retardation syndrome-related protein 1 isoform a [Homo sapiens] ;	FXR1	2.15	4.2035	0.004854				2.269	4.0682	0.008738				8	24	24	0	24	28.39	0.0008315	X	X	X	X	X	X	X	X	X	X	X	X	X	X	X	X	X	X
0.000553	3	0	0	0.001292	1	0	0	0	0	NP_001410.2	ELAV-like protein 1 [Homo sapiens]	ELAVL1	2.132	3.7409	0.022175				2.36	3.8793	0.01599				7	21	21	0	21	30.67	0.00120294	1	2	2	0	2	4.29	0.00023885	2	2	2	0	2	10.74	0.00021658	X	X	X	X
0.001972	2	0	0	0.008187	1	0	0	0	0	NP_001025180.1	40S ribosomal protein S15a [Homo sapiens]	RPS15A	2.125	3.9044	0.013244				3.301	5.4959	3.8e-05				2	18	18	0	18	26.15	0.00258566	X	X	X	X	X	X	X	2	5	5	0	5	26.15	0.00135781	X	X	X	X
0.000566	2	0	0	0.000214	2	0	0	0	0	NP_060422.4	pentatricopeptide repeat domain-containing protein 3, mitochondrial precursor [Homo sapiens]	PTCD3	2.11	3.9393	0.011828				1.69	2.8943	0.207724				X	X	X	X	X	X	X	1	1	1	0	1	4.21	5.651e-05	11	21	21	0	21	21.63	0.001076	X	X	X	X
0.000266	2	0.00072	2	0	0	0	0	0	0	NP_000929.1	1 genes:POLR2B.NP_000929.1:DNA-directed RNA polymerase II subunit RPB2 isoform 1 [Homo sapiens] ;NP_001290198.1:DNA-directed RNA polymerase II subunit RPB2 isoform 3 [Homo sapiens] ;	POLR2B	2.11	3.6028	0.033655	1.961	3.1895	0.000875							5	7	7	0	7	7.07	0.00011135	X	X	X	X	X	X	X	9	14	14	0	14	10.31	0.00042099	5	11	11	0
0.00055	2	0	0	0.000545	1	0	0	0	0	NP_006538.2	insulin-like growth factor 2 mRNA-binding protein 3 [Homo sapiens]	IGF2BP3	2.104	3.921	0.012552				2.105	3.673	0.029829				5	12	6	6	7.63636	14.85	0.00024629	1	1	0	1	0	2.25	X	6	14	14	0	14	14.68	0.00085362	X	X	X	X
0.000794	2	0	0	0.000369	1	0	0	0	0	NP_001153408.1	1 genes:EBNA1BP2.NP_001153408.1:probable rRNA-processing protein EBP2 isoform 1 [Homo sapiens] ;NP_006815.2:probable rRNA-processing protein EBP2 isoform 2 [Homo sapiens] ;	EBNA1BP2	2.069	3.6238	0.03162				1.292	1.9181	0.902768				3	8	8	0	8	15.51	0.00041383	X	X	X	X	X	X	X	8	12	12	0	12	25.48	0.00117351	X	X	X	X
0.00113	3	0.001702	2	0.001321	2	0.000458	2	0.000432	2	NP_001609.2	poly [ADP-ribose] polymerase 1 [Homo sapiens]	PARP1	2.046	8.0842	0	1.139	3.7947	1.8e-05	1.928	6.8393	0	0.111	0.2864	0.952932	10	23	23	0	23	15.48	0.00042358	11	31	31	0	31	16.67	0.00119024	18	51	51	0	51	27.91	0.0017756	9	17	17	0
0.001386	2	0	0	0.000686	1	0	0	0	0	NP_001308630.1	40S ribosomal protein S9 isoform a [Homo sapiens]	RPS9	2.02	3.6217	0.031818				1.273	1.9791	0.84852				4	8	8	0	8	14.95	0.00077007	X	X	X	X	X	X	X	6	11	11	0	11	20.1	0.00200173	X	X	X	X
0.001207	2	0	0	0.000679	1	0	0	0.000175	1	NP_000972.1	1 genes:RPL19.NP_000972.1:60S ribosomal protein L19 isoform 1 [Homo sapiens] ;NP_001317129.1:60S ribosomal protein L19 isoform 2 [Homo sapiens] ;	RPL19	2.016	3.4044	0.059513	-0.111	-0.1264	0.788641	1.351	2.104	0.73809	-0.063	-0.0681	0.966652	6	14	14	0	14	22.96	0.00133387	X	X	X	X	X	X	X	3	6	6	0	6	9.69	0.00108071	X	X	X	X
0.000367	2	0	0	0.000193	1	0	0	7e-05	1	NP_009057.1	transitional endoplasmic reticulum ATPase isoform 1 [Homo sapiens]	VCP	2.014	3.7721	0.020134	-0.131	-0.1449	0.78338	1.43	2.209	0.648103	-0.018	-0.0198	0.960878	4	9	9	0	9	9.68	0.00020852	X	X	X	X	X	X	X	7	12	12	0	12	16.13	0.00052561	X	X	X	X
0.00122	3	0	0	0.001671	1	0	0	0	0	NP_001011.1	40S ribosomal protein S16 isoform 1 [Homo sapiens]	RPS16	2.014	3.5607	0.038093				1.932	3.1917	0.107474				5	15	15	0	15	27.4	0.00191858	2	2	2	0	2	15.75	0.00053332	3	5	5	0	5	17.81	0.00120901	X	X	X	X
0.000603	2	0	0	0.001109	1	0	0	0.000326	1	NP_001293082.1	1 genes:CCT5.NP_001293082.1:T-complex protein 1 subunit epsilon isoform b [Homo sapiens] ;NP_001293085.1:T-complex protein 1 subunit epsilon isoform e [Homo sapiens] ;NP_036205.1:T-complex protein 1 subunit epsilon isoform a [Homo sapiens] ;	CCT5	1.994	4.4471	0.002024	-0.551	-0.6452	0.930967	2.3	4.9079	0.000429	-0.651	-0.732	1	9	26	26	0	26	34.42	0.00093371	X	X	X	X	X	X	X	2	4	4	0	4	6.35	0.00027156	X	X	X	X
0.001262	2	0.002204	1	0.000641	2	0.001116	1	0	0	NP_005310.1	3 genes:H1-2,H1-3,H1-4.NP_005310.1:histone H1.2 [Homo sapiens] ;NP_005311.1:histone H1.3 [Homo sapiens] ;NP_005312.1:histone H1.4 [Homo sapiens] ;	H1-2	1.977	3.454	0.051779	1.131	1.7344	0.383222	1.587	2.4908	0.431751	0.637	0.7998	0.988098	5	8	8	0	8	19.25	0.00070138	X	X	X	X	X	X	X	5	11	11	0	11	21.6	0.00182317	X	X	X	X
0.000695	2	0	0	0.000392	1	0	0	0	0	NP_872578.1	28S ribosomal protein S9, mitochondrial [Homo sapiens]	MRPS9	1.966	3.0952	0.134349				1.445	2.2051	0.651375				2	3	3	0	3	8.59	0.00014147	X	X	X	X	X	X	X	9	14	14	0	14	35.86	0.00124809	X	X	X	X
0.000309	2	0	0	0	0	0	0	0	0	NP_003290.1	endoplasmin precursor [Homo sapiens]	HSP90B1	1.959	3.1811	0.108204										4	7	7	0	7	7.72	0.00016279	X	X	X	X	X	X	X	6	11	10	1	10.3704	10.96	0.00045592	X	X	X	X
0.000187	2	0	0	0.000368	1	0	0	0	0	NP_078938.3	RNA cytidine acetyltransferase isoform a [Homo sapiens]	NAT10	1.959	3.0415	0.153173				2.349	3.9139	0.014347				8	13	13	0	13	12	0.00023684	X	X	X	X	X	X	X	3	4	4	0	4	4.2	0.00013777	X	X	X	X
0.001433	2	0	0	0.000714	1	0	0	0	0	NP_001302460.1	60S ribosomal protein L26 [Homo sapiens]	RPL26	1.955	3.3505	0.069055				1.121	1.729	1				4	17	4	13	12.8	22.76	0.00164848	X	X	X	X	X	X	X	3	10	0	10	5	17.24	0.00121735	X	X	X	X
0.008347	3	0.01145	2	0.012741	2	0.010772	2	0.001532	3	NP_004125.3	stress-70 protein, mitochondrial precursor [Homo sapiens]	HSPA9	1.952	16.4183	0	1.191	9.3267	0	2.064	18.8625	0	1.282	10.3881	0	24	107	107	0	107	48.75	0.00294277	29	331	331	0	331	46.83	0.0189788	21	60	60	0	60	38.59	0.00311957	16	32	32	0
0.00117	2	0	0	0.000529	2	0	0	0.000219	1	NP_054765.1	28S ribosomal protein S18b, mitochondrial [Homo sapiens]	MRPS18B	1.938	3.2959	0.080058	-0.068	-0.071	0.810138	1.626	2.7366	0.28256	-0.227	-0.2069	0.990163	X	X	X	X	X	X	X	1	1	1	0	1	12.79	0.0001509	6	16	16	0	16	43.02	0.00218934	X	X	X	X
0.001006	2	0	0	0.003225	1	0	0	0	0	NP_001190174.1	40S ribosomal protein S10 [Homo sapiens]	RPS10	1.93	3.1582	0.11472				2.64	4.715	0.000897				5	14	14	0	14	27.88	0.00158448	X	X	X	X	X	X	X	1	2	2	0	2	9.09	0.00042792	X	X	X	X
0.000577	3	0.000329	1	0.000543	2	0	0	0.00013	3	NP_001091674.1	heterogeneous nuclear ribonucleoprotein F [Homo sapiens]	HNRNPF	1.914	3.4667	0.049948	-0.447	-0.4808	0.828847	1.927	3.6756	0.029603	-0.372	-0.3782	1	4	10	5	5	6.5625	18.8	0.0002953	2	2	1	1	2	10.12	0.00018763	7	16	12	4	14.6749	31.33	0.00124836	1	2	0	2
0.000715	2	0	0	0.002573	1	0	0	0	0	NP_002943.2	40S ribosomal protein S2 [Homo sapiens]	RPS2	1.914	3.2306	0.095178				2.962	5.4179	5.3e-05				5	13	13	0	13	23.55	0.00082855	X	X	X	X	X	X	X	4	5	5	0	5	21.5	0.00060244	X	X	X	X
0.001649	1	0	0	0.000162	1	0	0	9.4e-05	1	NP_908930.1	fructose-bisphosphate aldolase A isoform 1 [Homo sapiens]	ALDOA	1.911	3.2449	0.091673	-0.065	-0.0672	0.811944	-0.121	-0.1293	0.955057	-0.2	-0.1966	0.988076	X	X	X	X	X	X	X	X	X	X	X	X	X	X	7	17	17	0	17	37.36	0.00164877	X	X	X	X
0.000858	2	0	0	0.000757	1	0	0	0	0	NP_005850.1	transcriptional activator protein Pur-alpha [Homo sapiens]	PURA	1.907	3.6191	0.032066				1.876	3.0156	0.160769				2	5	5	0	5	15.22	0.00028997	X	X	X	X	X	X	X	4	13	13	0	13	27.33	0.00142528	X	X	X	X
0.003382	3	0.001687	1	0.004522	2	0.001693	2	0.000904	3	NP_001280141.1	tubulin beta chain isoform a [Homo sapiens]	TUBB	1.901	9.5162	0	-0.417	-1.1346	1	1.976	9.0696	0	0.241	0.7646	0.989261	13	49	10	39	26.1667	49.14	0.00105311	14	127	11	116	78.2619	48.28	0.00656663	17	56	13	43	33.2222	45.04	0.00252769	8	12	0	12
0.001228	2	0	0	0.00212	1	0	0	0	0	NP_003125.3	signal recognition particle 14 kDa protein isoform 1 [Homo sapiens]	SRP14	1.891	3.0075	0.166143				2.043	3.3143	0.079475				5	16	16	0	16	39.71	0.00219697	X	X	X	X	X	X	X	1	1	1	0	1	10.29	0.00025958	X	X	X	X
0.001216	2	0	0	0.004699	1	0	0	0	0	NP_001020241.1	40S ribosomal protein S14 [Homo sapiens]	RPS14	1.884	3.3876	0.062354				2.882	5.4245	5.2e-05				7	14	14	0	14	61.59	0.00173138	X	X	X	X	X	X	X	2	3	3	0	3	41.06	0.00070139	X	X	X	X
0.000713	3	0.000527	1	0.000979	1	8.1e-05	1	0.000539	2	NP_002464.1	myosin-9 [Homo sapiens]	MYH9	1.875	11.1321	0	-0.558	-1.6842	1	1.511	7.6285	0	-2.071	-3.1208	0.02269	56	155	149	6	153.009	38.67	0.00145782	1	4	4	0	4	0.51	7.945e-05	17	34	29	5	33.4167	14.08	0.00060189	X	X	X	X
0.000716	2	0	0	5.5e-05	2	0.000197	1	0	0	NP_006000.2	tubulin alpha-1A chain isoform 1 [Homo sapiens]	TUBA1A	1.868	3.444	0.053262				0.009	0.0097	0.996303	-0.184	-0.1956	0.987878	8	43	0	43	0	30.16	X	12	46	2	44	11.1429	48.56	0.0009619	8	28	0	28	6	34.37	0.00046967	X	X	X	X
0.000443	2	0.00037	1	0.001397	1	0	0	6.7e-05	1	NP_001229528.1	1 genes:RBM39.NP_001229528.1:RNA-binding protein 39 isoform c [Homo sapiens] ;NP_001229529.1:RNA-binding protein 39 isoform d [Homo sapiens] ;NP_001310351.1:RNA-binding protein 39 isoform e [Homo sapiens] ;NP_001310352.1:RNA-binding protein 39 isoform f [Homo sapiens] ;NP_001310353.1:RNA-binding protein 39 isoform g [Homo sapiens] ;NP_004893.1:RNA-binding protein 39 isoform b [Homo sapiens] ;NP_9…	RBM39	1.864	3.4504	0.052309	0.325	0.413	1	2.826	5.4109	5.5e-05	-0.137	-0.1452	0.978466	6	9	9	0	9	15.55	0.00033084	X	X	X	X	X	X	X	6	8	8	0	8	17.72	0.00055596	X	X	X	X
0.000165	3	0	0	0.000157	2	0	0	0	0	NP_001290377.1	1 genes:SRRM1.NP_001290377.1:serine/arginine repetitive matrix protein 1 isoform 1 [Homo sapiens] ;NP_001290378.1:serine/arginine repetitive matrix protein 1 isoform 3 [Homo sapiens] ;NP_001353506.1:serine/arginine repetitive matrix protein 1 isoform 13 [Homo sapiens] ;NP_001353510.1:serine/arginine repetitive matrix protein 1 isoform 15 [Homo sapiens] ;NP_001353517.1:serine/arginine repetitive m…	SRRM1	1.846	3.1696	0.111436				1.512	2.3398	0.542349				6	9	9	0	9	10.7	0.00018348	1	1	1	0	1	1.31	4.25e-05	5	7	7	0	7	7.53	0.00026978	X	X	X	X
0.000261	2	0	0	0.000809	1	0	0	0	0	NP_001349.2	pre-mRNA-splicing factor ATP-dependent RNA helicase DHX15 [Homo sapiens]	DHX15	1.842	3.327	0.073618				2.805	5.4856	4e-05				6	9	9	0	9	13.33	0.00021141	X	X	X	X	X	X	X	6	7	7	0	7	11.45	0.00031085	X	X	X	X
0.000839	2	0	0	0.002123	1	0	0	0	0	NP_001230808.1	1 genes:TRA2B.NP_001230808.1:transformer-2 protein homolog beta isoform 2 [Homo sapiens] ;NP_004584.1:transformer-2 protein homolog beta isoform 1 [Homo sapiens] ;	TRA2B	1.839	3.1589	0.114516				2.405	4.2003	0.005628				3	15	15	0	15	27.13	0.00148996	X	X	X	X	X	X	X	1	1	1	0	1	8.51	0.00018778	X	X	X	X
0.00169	2	0	0	0.000647	1	0	0	0	0	NP_000982.2	1 genes:RPL28.NP_000982.2:60S ribosomal protein L28 isoform 2 [Homo sapiens] ;NP_001129606.1:60S ribosomal protein L28 isoform 1 [Homo sapiens] ;NP_001129607.1:60S ribosomal protein L28 isoform 3 [Homo sapiens] ;NP_001350626.1:60S ribosomal protein L28 isoform 6 [Homo sapiens] ;	RPL28	1.839	2.937	0.195769				0.915	1.2553	1				2	4	4	0	4	14.6	0.00054523	X	X	X	X	X	X	X	6	11	11	0	11	30.66	0.00283456	X	X	X	X
0.000283	3	0	0	0.000336	1	0	0	0	0	NP_006383.2	nucleolar protein 56 [Homo sapiens]	NOP56	1.834	3.205	0.101738				1.64	2.6853	0.310409				4	6	6	0	6	12.12	0.00018863	1	1	1	0	1	3.2	6.554e-05	5	10	10	0	10	13.97	0.00059433	X	X	X	X
0.000473	2	0	0	0.000461	1	0	0	0	0	NP_057018.1	nucleolar protein 58 [Homo sapiens]	NOP58	1.833	3.3916	0.061667				1.857	3.2068	0.103651				5	6	6	0	6	14.56	0.00021181	X	X	X	X	X	X	X	6	11	11	0	11	14.56	0.00073409	X	X	X	X
0.000259	2	0	0	0.000265	2	0	0	0	0	NP_001156757.1	1 genes:EWSR1.NP_001156757.1:RNA-binding protein EWS isoform 3 [Homo sapiens] ;NP_001156758.1:RNA-binding protein EWS isoform 4 [Homo sapiens] ;NP_005234.1:RNA-binding protein EWS isoform 2 [Homo sapiens] ;NP_053733.2:RNA-binding protein EWS isoform 1 [Homo sapiens] ;	EWSR1	1.826	3.3747	0.064616				2.013	3.46	0.054291				5	14	14	0	14	13.89	0.00039914	2	2	2	0	2	6.56	0.00011888	X	X	X	X	X	X	X	X	X	X	X
0.00069	1	0.000361	1	0.000995	1	0	0	0	0	NP_060286.1	cell growth-regulating nucleolar protein [Homo sapiens]	LYAR	1.82	3.1402	0.120069	-0.204	-0.2122	0.771817	2.252	3.8234	0.019008				6	14	14	0	14	26.65	0.00068981	X	X	X	X	X	X	X	X	X	X	X	X	X	X	1	1	1	0
0.000205	3	0	0	0.000208	1	0	0	7.6e-05	1	NP_056016.1	ribosome biogenesis protein BOP1 [Homo sapiens]	BOP1	1.819	2.9328	0.197654	-0.112	-0.1242	0.789329	1.468	2.0996	0.741933	-0.137	-0.1437	0.978201	4	7	7	0	7	13.27	0.00017523	1	3	3	0	3	3.49	0.00015656	2	6	6	0	6	6.57	0.00028394	X	X	X	X
0.00095	2	0	0	0.001324	1	0	0	0	0	NP_001071634.1	1 genes:SRSF1.NP_001071634.1:serine/arginine-rich splicing factor 1 isoform 2 [Homo sapiens] ;NP_008855.1:serine/arginine-rich splicing factor 1 isoform 1 [Homo sapiens] ;	SRSF1	1.802	2.8857	0.219731				1.958	3.2547	0.092236				7	11	11	0	11	37.31	0.00102197	X	X	X	X	X	X	X	3	5	5	0	5	21.89	0.00087819	X	X	X	X
0.000168	3	0	0	0.000207	2	0	0	0	0	NP_066964.1	X-ray repair cross-complementing protein 5 [Homo sapiens]	XRCC5	1.79	3.3115	0.076769				1.834	2.9655	0.17909				6	12	12	0	12	16.94	0.00030613	1	1	1	0	1	3.01	5.319e-05	2	3	3	0	3	4.64	0.00014469	X	X	X	X
0.001071	3	0	0	0.001322	1	0	0	0.000374	1	NP_001008.1	40S ribosomal protein S13 [Homo sapiens]	RPS13	1.774	3.0432	0.152546	-0.227	-0.2245	0.770932	1.683	2.6294	0.34274	-0.227	-0.2397	0.997169	3	5	5	0	5	19.87	0.00061835	1	1	1	0	1	9.93	0.00025783	3	10	10	0	10	20.53	0.00233796	X	X	X	X
0.000596	2	0	0	0.001686	1	0	0	0	0	NP_000998.1	40S ribosomal protein S4, X isoform [Homo sapiens]	RPS4X	1.771	3.0114	0.164613				2.39	4.3655	0.003187				7	13	13	0	13	26.62	0.00092306	X	X	X	X	X	X	X	2	2	2	0	2	6.46	0.00026847	X	X	X	X
0.002776	3	0.002785	2	0.002154	2	0.002133	1	0.000975	3	NP_001092.1	actin, cytoplasmic 1 [Homo sapiens]	ACTB	1.766	8.5493	0	0.386	1.3307	0.946962	1.513	6.5512	0	-0.348	-0.9103	1	13	84	70	14	80	43.47	0.00398383	3	17	17	0	17	14.13	0.00176493	10	31	21	10	27.3913	42.4	0.00257867	2	3	3	0
0.000672	2	0	0	0.000435	1	0	0	0	0	NP_115570.1	ribosome production factor 2 homolog isoform 1 [Homo sapiens]	RPF2	1.746	2.9076	0.209249				1.305	2.0472	0.788034				3	5	5	0	5	13.4	0.00030513	X	X	X	X	X	X	X	4	9	9	0	9	18.95	0.00103833	X	X	X	X
0.000405	3	0.000233	1	0.000455	2	0	0	7.7e-05	2	NP_001070911.1	heterogeneous nuclear ribonucleoproteins C1/C2 isoform b [Homo sapiens]	HNRNPC	1.744	2.9332	0.197474	-0.083	-0.0868	0.803103	1.708	2.8563	0.224295	-0.099	-0.0986	0.970943	6	21	8	13	9.5	30.72	0.00060548	1	1	0	1	0.5	4.1	6.644e-05	3	7	2	5	4.5	13.99	0.0005422	1	1	0	1
0.001873	2	0	0	0.005061	1	0	0	0	0	NP_000989.1	60S ribosomal protein L37a [Homo sapiens]	RPL37A	1.716	2.8127	0.257429				2.503	4.1845	0.005937				3	9	9	0	9	42.39	0.00182682	X	X	X	X	X	X	X	4	5	5	0	5	42.39	0.00191865	X	X	X	X
0.001147	2	0	0	0.000145	1	0	0	0.000266	2	NP_001349460.1	1 genes:CKB.NP_001349460.1:creatine kinase B-type isoform 2 [Homo sapiens] ;NP_001814.2:creatine kinase B-type isoform 1 [Homo sapiens] ;	CKB	1.713	3.9332	0.012065	-0.755	-0.8494	1	-0.732	-0.8371	0.891792	-0.658	-0.7703	1	X	X	X	X	X	X	X	2	3	3	0	3	11.11	0.00028839	9	23	23	0	23	24.94	0.00200487	X	X	X	X
0.000684	2	0	0	0.000203	2	0	0	0	0	NP_001186779.1	1 genes:DAP3.NP_001186779.1:28S ribosomal protein S29, mitochondrial isoform 2 [Homo sapiens] ;NP_001186780.1:28S ribosomal protein S29, mitochondrial isoform 3 [Homo sapiens] ;NP_004623.1:28S ribosomal protein S29, mitochondrial isoform 1 [Homo sapiens] ;	DAP3	1.696	2.9792	0.177586				0.936	1.3615	1				X	X	X	X	X	X	X	1	1	1	0	1	4.12	0.00010696	9	13	13	0	13	29.67	0.00126083	X	X	X	X
0.001762	3	0.002318	2	0.000998	2	0	0	0.000556	3	NP_955472.1	60 kDa heat shock protein, mitochondrial [Homo sapiens]	HSPD1	1.69	7.786	0	0.509	1.657	0.45324	1.165	4.1656	0.006326	-2.068	-2.4639	0.250472	7	27	27	0	27	24.78	0.00087994	4	5	5	0	5	10.82	0.00033972	20	66	66	0	66	43.8	0.00406633	4	16	16	0
0.000418	2	0.000318	1	0.000155	1	0	0	0	0	NP_055829.2	RNA-binding protein 34 isoform 1 [Homo sapiens]	RBM34	1.681	2.5683	0.4142	-0.183	-0.1861	0.774929	0.73	0.9987	1				4	6	6	0	6	14.88	0.00026057	X	X	X	X	X	X	X	5	7	7	0	7	19.53	0.0005747	1	1	1	0
0.000414	3	0	0	0.000269	2	0	0	0.000198	2	NP_003745.1	eukaryotic translation initiation factor 3 subunit F [Homo sapiens]	EIF3F	1.677	3.4229	0.056516	-0.343	-0.3572	0.783644	1.081	1.7993	1	-0.284	-0.3084	1	2	12	12	0	12	9.52	0.0006277	1	2	2	0	2	5.32	0.00021811	2	4	4	0	4	9.52	0.00039555	X	X	X	X
0.001392	2	0	0	0.000721	1	0	0	0	0	NP_009140.1	60S ribosomal protein L35 [Homo sapiens]	RPL35	1.677	2.9115	0.207422				1.006	1.5152	1				3	7	7	0	7	21.95	0.00106276	X	X	X	X	X	X	X	3	6	6	0	6	22.76	0.00172211	X	X	X	X
0.000185	2	0	0	0.000117	1	0	0	0	0	NP_001271317.1	nucleolar and coiled-body phosphoprotein 1 isoform 1 [Homo sapiens]	NOLC1	1.669	3.0124	0.164222				0.992	1.37	1				6	13	3	10	13	13.82	0.0003424	1	1	0	1	0.5	2.12	2.746e-05	X	X	X	X	X	X	X	X	X	X	X
0.001547	2	0.002175	2	0.000558	1	0	0	0.00057	2	NP_000983.1	60S ribosomal protein L29 [Homo sapiens]	RPL29	1.668	3.3847	0.062857	0.682	1.1157	1	0.48	0.7868	1	-0.516	-0.6285	1	7	15	15	0	15	27.04	0.00176172	X	X	X	X	X	X	X	2	6	6	0	6	10.06	0.00133219	2	3	3	0
0.00042	2	0	0	0.001293	1	0	0	0.000129	1	NP_113673.3	glutamate-rich WD repeat-containing protein 1 [Homo sapiens]	GRWD1	1.666	3.4528	0.051955	-0.455	-0.5049	0.841047	2.356	4.961	0.000348	-0.352	-0.3903	1	6	18	18	0	18	26.68	0.00075367	1	1	1	0	1	3.59	8.729e-05	X	X	X	X	X	X	X	X	X	X	X
0.000197	3	0	0	0.000792	1	0	0	0	0	NP_055317.1	pre-mRNA-processing factor 19 [Homo sapiens]	PRPF19	1.666	2.9521	0.189106				2.336	4.0086	0.010607				5	12	12	0	12	29.17	0.00044462	1	1	1	0	1	4.76	7.725e-05	1	1	1	0	1	4.76	7.005e-05	X	X	X	X
0.000759	1	0	0	0	0	0	0	8.1e-05	2	NP_000166.2	1 genes:GPI.NP_000166.2:glucose-6-phosphate isomerase isoform 2 [Homo sapiens] ;NP_001171651.1:glucose-6-phosphate isomerase isoform 1 [Homo sapiens] ;NP_001276718.1:glucose-6-phosphate isomerase isoform 3 [Homo sapiens] ;NP_001276719.1:glucose-6-phosphate isomerase isoform 4 [Homo sapiens] ;	GPI	1.664	2.8763	0.224346	-0.124	-0.1304	0.787423	-0.178	-0.187	0.940733	-0.055	-0.0613	0.965764	X	X	X	X	X	X	X	X	X	X	X	X	X	X	3	12	12	0	12	5.2	0.00075921	X	X	X	X
0.000222	3	0	0	0.000121	1	0	0	0	0	NP_055181.3	1 genes:GNL3.NP_055181.3:guanine nucleotide-binding protein-like 3 isoform 1 [Homo sapiens] ;NP_996562.1:guanine nucleotide-binding protein-like 3 isoform 2 [Homo sapiens] ;	GNL3	1.654	2.6296	0.370639				0.711	0.931	1				3	8	8	0	8	9.65	0.00027212	1	1	1	0	1	4.19	7.091e-05	5	5	5	0	5	13.84	0.00032152	X	X	X	X
0.000537	3	0.000351	2	0.000244	2	0.000219	1	0.000235	2	NP_001258899.1	heat shock protein HSP 90-beta isoform a [Homo sapiens]	HSP90AB1	1.651	4.5444	0.001408	-0.058	-0.0986	0.798327	0.689	1.3952	1	-0.485	-0.7001	1	3	6	6	0	6	6.77	0.00015476	4	10	9	1	9.6	8.43	0.00051623	7	20	17	3	19.2487	15.06	0.00093859	2	2	2	0
0.000726	3	0	0	0.00231	1	0	0	0.000941	1	NP_006749.1	splicing factor U2AF 35 kDa subunit isoform a [Homo sapiens]	U2AF1	1.651	3.868	0.014885	-0.714	-0.8424	1	2.079	4.8201	0.000602	-0.747	-0.8335	1	2	24	24	0	24	18.33	0.00186742	1	1	1	0	1	7.5	0.00016222	1	1	1	0	1	7.5	0.0001471	X	X	X	X
0.00038	2	0	0	0.000704	1	0	0	0	0	NP_001193929.1	heterogeneous nuclear ribonucleoprotein D-like isoform b [Homo sapiens]	HNRNPDL	1.635	2.8789	0.223063				1.905	3.0718	0.141941				4	11	11	0	11	17.63	0.00056589	X	X	X	X	X	X	X	2	2	2	0	2	7.99	0.00019451	X	X	X	X
0.00046	2	0	0	0.000472	1	0	0	0	0	NP_001273555.1	1 genes:RNPS1.NP_001273555.1:RNA-binding protein with serine-rich domain 1 isoform b [Homo sapiens] ;NP_542161.1:RNA-binding protein with serine-rich domain 1 isoform a [Homo sapiens] ;	RNPS1	1.632	2.6743	0.340597				1.269	1.9524	0.872288				4	12	12	0	12	17.73	0.00079465	X	X	X	X	X	X	X	1	1	1	0	1	5.32	0.00012519	X	X	X	X
0.000323	3	0	0	0.000445	1	0	0	0	0	NP_001307540.1	importin subunit alpha-1 [Homo sapiens]	KPNA2	1.631	2.7701	0.281405				0.974	1.4237	1				2	3	3	0	3	7.18	0.0001059	5	9	9	0	9	23.63	0.00066236	2	3	3	0	3	7.18	0.00020021	X	X	X	X
0.000826	2	0	0	0.000282	1	0	0	0.00036	1	NP_006734.1	RNA-binding protein 3 [Homo sapiens]	RBM3	1.618	2.7895	0.270306	-0.156	-0.1596	0.779854	0.36	0.4334	1	-0.152	-0.1537	0.979956	2	12	12	0	12	31.85	0.00142733	X	X	X	X	X	X	X	1	1	1	0	1	11.46	0.00022486	X	X	X	X
0.000208	2	0	0	0.000509	1	0	0	0	0	NP_060014.3	NF-kappa-B-repressing factor [Homo sapiens]	NKRF	1.613	2.7914	0.269235				2.442	4.5134	0.001884				4	8	8	0	8	9.69	0.00019055	X	X	X	X	X	X	X	4	5	5	0	5	9.31	0.00022515	X	X	X	X
0.001038	2	0	0	0.003864	1	0	0	0	0	NP_001007.2	40S ribosomal protein S12 [Homo sapiens]	RPS12	1.608	2.6532	0.354591				2.588	4.5622	0.001578				3	9	9	0	9	28.79	0.00127324	X	X	X	X	X	X	X	3	3	3	0	3	31.82	0.00080234	X	X	X	X
0.001545	1	0	0	0.001223	1	0	0	0	0	NP_001308412.1	1 genes:RPS19.NP_001308412.1:40S ribosomal protein S19 isoform 1 [Homo sapiens] ;NP_001308414.1:40S ribosomal protein S19 isoform 2 [Homo sapiens] ;	RPS19	1.608	2.6027	0.389428				1.577	2.3902	0.503949				2	12	12	0	12	10.34	0.00154545	X	X	X	X	X	X	X	X	X	X	X	X	X	X	X	X	X	X
0.000553	2	0	0	0.000206	1	0	0	0	0	NP_068593.2	28S ribosomal protein S35, mitochondrial isoform 1 precursor [Homo sapiens]	MRPS35	1.557	2.5361	0.438113				0.668	0.8767	1				3	4	4	0	4	12.38	0.00023126	X	X	X	X	X	X	X	5	8	8	0	8	25.39	0.00087438	X	X	X	X
0.000123	3	0	0	0.000556	1	0	0	0	0	NP_055871.1	ribosomal RNA processing protein 1 homolog B [Homo sapiens]	RRP1B	1.553	2.5164	0.453071				2.422	4.2026	0.005585				5	11	11	0	11	13.46	0.000271	1	1	1	0	1	2.77	5.136e-05	1	1	1	0	1	2.11	4.657e-05	X	X	X	X
0.000221	2	0	0	0.000247	1	0	0	0	0	NP_001028886.1	1 genes:NOP2.NP_001028886.1:probable 28S rRNA (cytosine(4447)-C(5))-methyltransferase isoform 1 [Homo sapiens] ;NP_001245237.1:probable 28S rRNA (cytosine(4447)-C(5))-methyltransferase isoform 2 [Homo sapiens] ;NP_001245238.1:probable 28S rRNA (cytosine(4447)-C(5))-methyltransferase isoform 3 [Homo sapiens] ;	NOP2	1.551	2.4867	0.476068				1.724	2.6854	0.310353				2	4	4	0	4	2.85	9.245e-05	X	X	X	X	X	X	X	6	8	8	0	8	10.64	0.00034954	X	X	X	X
0.001351	1	0	0	0.000729	1	0	0	0	0	NP_072045.1	40S ribosomal protein S18 [Homo sapiens]	RPS18	1.55	2.4308	0.520692				1.129	1.6369	1				5	11	11	0	11	27.63	0.00135142	X	X	X	X	X	X	X	X	X	X	X	X	X	X	X	X	X	X
0.000317	3	0.001028	1	0.000247	2	0	0	0	0	NP_001091.1	actin, alpha skeletal muscle [Homo sapiens]	ACTA1	1.549	2.757	0.289071	0.966	1.3119	0.98768	1.087	1.5284	1				7	21	7	14	8	19.1	0.00039627	2	3	3	0	3	4.24	0.00030981	5	12	2	10	2.6087	14.32	0.00024428	X	X	X	X
0.008812	3	0.010194	2	0.015799	2	0.018849	2	0.002608	4	NP_005336.3	heat shock 70 kDa protein 1A [Homo sapiens]	HSPA1A	1.547	17.2812	0	0.339	2.713	0.011142	1.718	18.8405	0	1.237	12.0457	0	34	311	159	152	271.052	64.27	0.00789653	35	391	162	229	215	66.93	0.0130584	33	115	77	38	99.4936	57.41	0.00547962	19	55	24	31
0.001875	2	0.001575	1	0.000678	1	0	0	0.000414	3	NP_001340275.1	1 genes:ENO1.NP_001340275.1:alpha-enolase isoform 3 [Homo sapiens] ;NP_001419.1:alpha-enolase isoform 1 [Homo sapiens] ;	ENO1	1.507	4.8638	0.000407	-0.215	-0.4431	0.811905	-0.19	-0.3859	0.904281	-1.461	-1.7464	0.923055	X	X	X	X	X	X	X	1	1	1	0	1	3.92	8.971e-05	12	45	45	0	45	40.55	0.00366047	3	5	5	0
0.000642	3	0	0	0.000288	2	0.000399	1	0.000569	1	NP_001530.1	dnaJ homolog subfamily A member 1 isoform 1 [Homo sapiens]	DNAJA1	1.489	3.3231	0.0744	-0.713	-0.7476	1	0.745	1.3368	1	-0.248	-0.3175	1	2	4	4	0	4	12.34	0.00018815	5	15	15	0	15	31.99	0.00147099	2	3	3	0	3	9.32	0.00026677	X	X	X	X
0.000329	2	0	0	0.000311	1	0	0	0.000226	1	NP_001159757.1	1 genes:CCT7.NP_001159757.1:T-complex protein 1 subunit eta isoform d [Homo sapiens] ;NP_006420.1:T-complex protein 1 subunit eta isoform a [Homo sapiens] ;	CCT7	1.489	2.8138	0.256829	-0.297	-0.3197	0.776081	1.22	2.0843	0.755336	-0.369	-0.4151	1	3	10	10	0	10	12.63	0.00037423	X	X	X	X	X	X	X	2	4	4	0	4	7.82	0.00028299	X	X	X	X
0.000397	3	0	0	0.000384	1	0	0	0	0	NP_001164014.1	1 genes:PGAM5.NP_001164014.1:serine/threonine-protein phosphatase PGAM5, mitochondrial isoform 1 [Homo sapiens] ;NP_001164015.1:serine/threonine-protein phosphatase PGAM5, mitochondrial isoform 2 [Homo sapiens] ;	PGAM5	1.487	2.5186	0.451388				1.139	1.7292	1				3	5	5	0	5	15.22	0.00032308	1	1	1	0	1	4.15	0.00013471	3	6	6	0	6	22.84	0.00073294	X	X	X	X
0.000638	1	0	0	0	0	0	0	0	0	NP_001363716.1	1 genes:HP1BP3.NP_001363716.1:heterochromatin protein 1-binding protein 3 isoform 1 [Homo sapiens] ;NP_001363724.1:heterochromatin protein 1-binding protein 3 isoform 3 [Homo sapiens] ;	HP1BP3	1.479	2.3021	0.628734										X	X	X	X	X	X	X	X	X	X	X	X	X	X	3	10	10	0	10	7.41	0.00063839	X	X	X	X
0.00024	2	0	0	0.000222	1	0	0	0.000106	1	NP_001753.1	T-complex protein 1 subunit zeta isoform a [Homo sapiens]	CCT6A	1.471	2.3282	0.606348	-0.13	-0.1399	0.784711	0.393	0.4864	1	-0.071	-0.0804	0.968323	3	8	8	0	8	11.86	0.00028134	X	X	X	X	X	X	X	3	3	3	0	3	8.66	0.00019945	X	X	X	X
0.001185	1	0	0	0	0	0	0	0.000271	1	NP_000282.1	phosphoglycerate kinase 1 [Homo sapiens]	PGK1	1.461	2.9795	0.177461	-0.405	-0.4246	0.804578	-0.337	-0.3805	0.905007	-0.351	-0.392	1	X	X	X	X	X	X	X	X	X	X	X	X	X	X	6	14	14	0	14	29.74	0.00118524	X	X	X	X
0.001696	3	0.002011	2	0.001664	2	0.00077	1	0.00083	2	NP_001032726.1	1 genes:BTF3.NP_001032726.1:transcription factor BTF3 isoform A [Homo sapiens] ;NP_001198.2:transcription factor BTF3 isoform B [Homo sapiens] ;	BTF3	1.458	4.032	0.008715	0.246	0.4851	1	1.391	3.6725	0.029872	-0.695	-0.9868	1	4	12	12	0	12	27.67	0.00108782	5	13	13	0	13	48.06	0.00245689	2	9	9	0	9	22.82	0.00154237	3	4	4	0
0.000979	3	0.0025	1	0.001052	1	0	0	0.000626	1	NP_003008.1	serine/arginine-rich splicing factor 3 [Homo sapiens]	SRSF3	1.449	3.0696	0.143074	0.306	0.4259	1	1.127	2.0021	0.828052	-0.715	-0.7587	1	3	14	8	6	10.9091	24.39	0.00124219	2	3	2	1	3	18.9	0.00071218	3	5	4	1	4.57143	25	0.00098406	1	3	3	0
0.000513	1	0	0	0.000426	1	0	0	0	0	NP_002887.2	RNA-binding protein 4 isoform 1 [Homo sapiens]	RBM4	1.444	2.3917	0.552827				1.494	2.3873	0.506119				4	10	8	2	10	18.13	0.00051303	X	X	X	X	X	X	X	X	X	X	X	X	X	X	X	X	X	X
0.000265	1	0	0	0.000687	1	0	0	0	0	NP_001131145.1	interleukin enhancer-binding factor 3 isoform e [Homo sapiens]	ILF3	1.431	2.3106	0.621422				2.579	4.7718	0.000723				7	10	8	2	10	20.54	0.00026451	X	X	X	X	X	X	X	X	X	X	X	X	X	X	X	X	X	X
0.000235	2	0	0	0.000195	2	0	0	0.000139	1	NP_003742.2	eukaryotic translation initiation factor 3 subunit B isoform 1 [Homo sapiens]	EIF3B	1.428	2.7916	0.269123	-0.397	-0.4039	0.797173	1.53	2.8981	0.206117	-0.324	-0.3583	1	5	8	8	0	8	10.57	0.00018353	4	6	6	0	6	8.85	0.00028697	X	X	X	X	X	X	X	X	X	X	X
0.000523	1	0	0	0.000267	2	0	0	0	0	NP_001185706.1	1 genes:CUL2.NP_001185706.1:cullin-2 isoform c [Homo sapiens] ;NP_001185707.1:cullin-2 isoform a [Homo sapiens] ;NP_001185708.1:cullin-2 isoform b [Homo sapiens] ;NP_001311305.1:cullin-2 isoform e [Homo sapiens] ;	CUL2	1.425	2.515	0.454143				1.44	2.3037	0.570702				X	X	X	X	X	X	X	5	10	10	0	10	10.47	0.00052258	X	X	X	X	X	X	X	X	X	X	X
0.000529	2	0	0	0.000983	1	0	0	0	0	NP_001290456.1	tubulin beta-6 chain isoform 4 [Homo sapiens]	TUBB6	1.421	2.3766	0.565417				1.356	1.9639	0.862052				4	7	0	7	0	20.59	X	4	57	2	55	9.71429	23.8	0.00101123	5	9	0	9	0.5	20.05	4.72e-05	1	1	0	1
7.1e-05	2	0	0	0.000295	1	0	0	0	0	NP_073739.3	3'-5' RNA helicase YTHDC2 isoform 1 [Homo sapiens]	YTHDC2	1.399	2.3093	0.622539				2.434	4.0733	0.008593				4	9	9	0	9	4.06	0.00011753	X	X	X	X	X	X	X	1	1	1	0	1	1.54	2.469e-05	X	X	X	X
0.000425	2	0	0	0.000835	1	0	0	0	0	NP_057267.2	mRNA turnover protein 4 homolog [Homo sapiens]	MRTO4	1.385	2.3307	0.604214				1.635	2.7311	0.285463				3	9	9	0	9	16.74	0.00070321	X	X	X	X	X	X	X	1	1	1	0	1	4.6	0.00014771	X	X	X	X
0.002431	2	0.001657	1	0.000491	2	0	0	0.000824	2	NP_066953.1	peptidyl-prolyl cis-trans isomerase A isoform 1 [Homo sapiens]	PPIA	1.377	3.2674	0.086382	-0.34	-0.5001	0.838535	-0.093	-0.1376	0.952892	-0.803	-0.9579	1	X	X	X	X	X	X	X	2	7	7	0	7	27.27	0.00165167	4	15	15	0	15	35.15	0.00320938	2	2	2	0
0.001581	1	0	0	0	0	0	0	0	0	NP_060611.2	28S ribosomal protein S10, mitochondrial [Homo sapiens]	MRPS10	1.37	2.1931	0.723727										X	X	X	X	X	X	X	X	X	X	X	X	X	X	4	9	9	0	9	35.82	0.00158074	X	X	X	X
0.000711	2	0	0	0.000197	1	0	0	0	0	NP_001287829.1	1 genes:MRPS34.NP_001287829.1:28S ribosomal protein S34, mitochondrial isoform 1 [Homo sapiens] ;NP_076425.1:28S ribosomal protein S34, mitochondrial isoform 2 [Homo sapiens] ;	MRPS34	1.368	2.2723	0.654507				0.24	0.3015	1				1	2	2	0	2	6.22	0.00016599	X	X	X	X	X	X	X	4	8	8	0	8	27.11	0.00125522	X	X	X	X
0.002238	1	0	0	0.000312	1	0	0	0	0	NP_057151.1	28S ribosomal protein S18c, mitochondrial isoform 1 [Homo sapiens]	MRPS18C	1.364	2.2527	0.671559				0.371	0.4538	1				X	X	X	X	X	X	X	X	X	X	X	X	X	X	1	9	9	0	9	13.38	0.00223752	X	X	X	X
0.000279	3	0	0	0.000137	1	0	0	0	0	NP_001273677.1	1 genes:MRPS27.NP_001273677.1:28S ribosomal protein S27, mitochondrial isoform 1 [Homo sapiens] ;NP_001273680.1:28S ribosomal protein S27, mitochondrial isoform 3 [Homo sapiens] ;NP_055899.2:28S ribosomal protein S27, mitochondrial isoform 2 [Homo sapiens] ;	MRPS27	1.358	2.4184	0.530807				-0.199	-0.2191	0.933493				1	2	2	0	2	6.78	8.726e-05	1	1	1	0	1	6.78	9.096e-05	4	8	8	0	8	17.52	0.00065987	X	X	X	X
0.000237	1	0	0	0.000281	1	0	0	0	0	NP_005889.3	1 genes:CAPRIN1.NP_005889.3:caprin-1 isoform 1 [Homo sapiens] ;NP_976240.1:caprin-1 isoform 2 [Homo sapiens] ;	CAPRIN1	1.357	2.2259	0.694972				1.7	2.8758	0.215677				4	9	9	0	9	13.96	0.00023705	X	X	X	X	X	X	X	X	X	X	X	X	X	X	X	X	X	X
0.00027	1	0	0	0.000606	1	0	0	0	0	NP_006363.4	heterogeneous nuclear ribonucleoprotein Q isoform 1 [Homo sapiens]	SYNCRIP	1.355	2.2399	0.682729				2.314	3.7795	0.021729				6	10	8	2	9	17.82	0.00026977	X	X	X	X	X	X	X	X	X	X	X	X	X	X	X	X	X	X
0.002054	3	0.010677	2	0.000975	2	0.001699	1	0.001216	2	NP_000969.1	60S ribosomal protein L23 [Homo sapiens]	RPL23	1.351	3.6928	0.025691	1.646	4.1371	2e-06	0.607	1.2258	1	-0.263	-0.4238	1	3	8	8	0	8	27.14	0.0010671	2	2	2	0	2	25	0.00055618	5	18	18	0	18	27.86	0.00453898	7	15	15	0
0.00037	2	0	0	0	0	0	0	0	0	NP_001309894.1	ornithine aminotransferase, mitochondrial isoform 1 precursor [Homo sapiens]	OAT	1.336	2.0844	0.818908										X	X	X	X	X	X	X	1	2	2	0	2	3.42	0.00017737	6	7	7	0	7	20.27	0.00056292	X	X	X	X
0.000138	2	0	0	0.000295	1	0	0	0	0	NP_573566.2	leucine-rich PPR motif-containing protein, mitochondrial precursor [Homo sapiens]	LRPPRC	1.334	2.2432	0.679848				1.49	2.2311	0.629679				X	X	X	X	X	X	X	4	9	9	0	9	6.1	0.00025136	1	1	1	0	1	1.29	2.533e-05	X	X	X	X
0.00099	3	0.000795	2	0.00093	2	0.000707	2	0.000443	3	NP_001393.1	elongation factor 1-alpha 1 [Homo sapiens]	EEF1A1	1.327	4.4026	0.002384	-0.328	-0.6559	0.938981	1.083	3.3967	0.064255	-0.064	-0.1331	0.976399	5	16	15	1	15.9375	26.84	0.0006442	6	16	11	5	14	28.57	0.00117977	9	15	10	5	15	34.63	0.00114621	2	4	4	0
0.000184	2	0	0	0.00031	1	0	0	0	0	NP_008993.1	periodic tryptophan protein 1 homolog isoform 1 [Homo sapiens]	PWP1	1.322	2.0961	0.808723				1.46	2.1139	0.729459				4	8	8	0	8	16.97	0.00029819	X	X	X	X	X	X	X	1	1	1	0	1	4.19	7.047e-05	X	X	X	X
0.003122	3	0.010368	2	0.00378	2	0	0	0.001714	3	NP_001019770.1	13 genes:H2BC11,H2BC12,H2BC13,H2BC14,H2BC15,H2BC17,H2BC18,H2BC21,H2BC3,H2BC5,H2BC8,H2BC9,H2BS1.NP_001019770.1:histone H2B type 2-F isoform a [Homo sapiens] ;NP_001154806.1:histone H2B type 2-F isoform b [Homo sapiens] ;NP_003509.1:histone H2B type 1-C/E/F/G/I [Homo sapiens] ;NP_003510.1:histone H2B type 1-L [Homo sapiens] ;NP_003511.1:histone H2B type 1-N [Homo sapiens] ;NP_003512.1:histone H2B t…	H2BC18	1.319	4.2171	0.004629	1.138	3.6201	5.6e-05	1.485	5.1701	0.00015	-1.721	-2.0811	0.584645	3	25	25	0	25	11.9	0.0037052	1	2	2	0	2	11.9	0.00061797	4	18	18	0	18	24.6	0.00504331	2	4	4	0
0.000316	1	0	0	0.000666	1	0	0	0	0	NP_001095867.1	heterogeneous nuclear ribonucleoprotein R isoform 4 [Homo sapiens]	HNRNPR	1.316	2.3392	0.596974				2.152	4.0143	0.010414				5	10	8	2	9	14.1	0.00031592	X	X	X	X	X	X	X	X	X	X	X	X	X	X	X	X	X	X
0.000409	2	0	0	0.001051	1	0	0	0.000151	3	NP_002131.2	1 genes:HNRNPK.NP_002131.2:heterogeneous nuclear ribonucleoprotein K isoform a [Homo sapiens] ;NP_112552.1:heterogeneous nuclear ribonucleoprotein K isoform b [Homo sapiens] ;	HNRNPK	1.312	2.6144	0.381192	-0.529	-0.5769	0.883421	2.05	4.4022	0.002802	-0.552	-0.6371	1	5	9	9	0	9	22.84	0.00036222	X	X	X	X	X	X	X	4	6	6	0	6	14.66	0.00045651	X	X	X	X
0.000269	1	0	0	0.000279	1	0	0	0	0	NP_057085.2	U3 small nucleolar RNA-associated protein 18 homolog [Homo sapiens]	UTP18	1.291	2.232	0.689635				1.406	2.2925	0.579635				5	8	8	0	8	17.27	0.00026869	X	X	X	X	X	X	X	X	X	X	X	X	X	X	X	X	X	X
0.000367	2	0	0	0	0	0	0	0	0	NP_055984.1	ribosome biogenesis regulatory protein homolog [Homo sapiens]	RRS1	1.289	2.1107	0.795983										2	3	3	0	3	10.68	0.00015349	X	X	X	X	X	X	X	2	6	6	0	6	10.41	0.00058033	X	X	X	X
0.001438	2	0.001953	1	0.001632	2	0	0	0	0	NP_001030335.1	60S ribosomal protein L38 [Homo sapiens]	RPL38	1.288	2.0211	0.873465	-0.179	-0.1866	0.774853	1.281	1.9056	0.913844				1	7	7	0	7	18.57	0.00186742	X	X	X	X	X	X	X	1	2	2	0	2	18.57	0.00100866	1	1	1	0
0.00026	3	0.000664	1	0.000152	2	0	0	0	0	NP_005871.1	dnaJ homolog subfamily A member 2 [Homo sapiens]	DNAJA2	1.286	2.0618	0.838504	0.365	0.4265	1	0.541	0.7282	1				1	3	3	0	3	7.28	0.00013598	3	5	5	0	5	15.29	0.00047248	2	2	2	0	2	10.92	0.00017137	2	2	2	0
7.7e-05	2	0	0	7.9e-05	1	0	0	0	0	NP_001352542.1	ribosome-binding protein 1 isoform 1 [Homo sapiens]	RRBP1	1.282	2.0764	0.825857				1.138	1.6127	1				4	6	6	0	6	3.97	7.946e-05	X	X	X	X	X	X	X	1	3	3	0	3	1.28	7.511e-05	X	X	X	X
0.001046	2	0	0	0.00052	1	0	0	0.000441	1	NP_004999.1	NHP2-like protein 1 [Homo sapiens]	SNU13	1.278	2.1849	0.730925	-0.063	-0.0686	0.811272	0.757	1.0117	1	-0.175	-0.1793	0.984689	2	3	3	0	3	32.03	0.00043768	X	X	X	X	X	X	X	3	6	6	0	6	22.66	0.00165484	X	X	X	X
0.001266	1	0	0	0	0	0	0	0	0	NP_001186902.2	RPL36A-HNRNPH2 protein isoform a [Homo sapiens]	RPL36A-HNRNPH2	1.273	2.0572	0.842478										3	8	2	6	8	27.12	0.00126605	X	X	X	X	X	X	X	X	X	X	X	X	X	X	X	X	X	X
0.000158	2	0	0	0.000112	1	0	0	0	0	NP_001035754.1	2 genes:PPAN,PPAN-P2RY11.NP_001035754.1:PPAN-P2RY11 protein isoform 1 [Homo sapiens] ;NP_001185619.1:PPAN-P2RY11 protein isoform 2 [Homo sapiens] ;NP_001333068.1:suppressor of SWI4 1 homolog isoform 2 [Homo sapiens] ;NP_064615.3:suppressor of SWI4 1 homolog isoform 1 [Homo sapiens] ;	PPAN-P2RY11	1.271	2.0727	0.829066				0.945	1.3724	1				3	4	4	0	4	8.82	9.408e-05	X	X	X	X	X	X	X	2	5	5	0	5	6.68	0.00022231	X	X	X	X
0.000181	2	0	0	9e-05	1	0	0	0	0	NP_004930.1	ATP-dependent RNA helicase DDX1 [Homo sapiens]	DDX1	1.256	2.0337	0.862692				0.729	0.9222	1				2	3	3	0	3	5.27	7.571e-05	X	X	X	X	X	X	X	1	6	6	0	6	2.84	0.00028624	X	X	X	X
0.000322	2	0	0	0.000809	1	0	0	0	0	NP_001003810.1	heterogeneous nuclear ribonucleoprotein D0 isoform d [Homo sapiens]	HNRNPD	1.249	2.0817	0.821256				1.861	3.037	0.153389				3	8	8	0	8	16.38	0.00052054	X	X	X	X	X	X	X	1	1	1	0	1	4.53	0.00012301	X	X	X	X
0.000316	2	0	0	0.000312	2	0	0	0.000222	1	NP_001135935.1	1 genes:DKC1.NP_001135935.1:H/ACA ribonucleoprotein complex subunit DKC1 isoform 2 [Homo sapiens] ;NP_001275676.1:H/ACA ribonucleoprotein complex subunit DKC1 isoform 3 [Homo sapiens] ;NP_001354.1:H/ACA ribonucleoprotein complex subunit DKC1 isoform 1 [Homo sapiens] ;	DKC1	1.244	2.3155	0.617217	-0.308	-0.3249	0.776949	1.555	2.8826	0.212729	-0.406	-0.43	1	2	4	4	0	4	6.48	0.00014675	X	X	X	X	X	X	X	4	7	7	0	7	16.11	0.00048551	X	X	X	X
0.000432	3	0	0	0.000363	2	0	0	0.000182	3	NP_003080.2	U1 small nuclear ribonucleoprotein 70 kDa isoform 1 [Homo sapiens]	SNRNP70	1.237	2.3701	0.570863	-0.766	-0.8552	1	1.165	2.5751	0.376123	-0.705	-0.79	1	3	4	4	0	4	9.15	0.00017093	4	9	9	0	9	11.67	0.00080181	3	4	4	0	4	8.47	0.00032314	X	X	X	X
0.00031	3	0	0	0.000137	1	0	0	0.000395	1	NP_001952.1	elongation factor 2 [Homo sapiens]	EEF2	1.226	3.1293	0.123407	-0.957	-1.1626	1	-0.486	-0.6759	0.885952	-0.985	-1.1182	1	1	2	2	0	2	3.03	4.353e-05	2	5	5	0	5	5.13	0.00022688	10	16	16	0	16	20.16	0.00065833	X	X	X	X
0.001414	3	0	0	0.002813	2	0	0	0.002617	1	NP_524147.2	myosin light polypeptide 6 isoform 2 [Homo sapiens]	MYL6	1.223	3.0281	0.158185	-1.056	-1.234	1	1.986	5.6131	2.3e-05	-1.14	-1.4541	1	4	15	15	0	15	38.41	0.00185505	1	2	2	0	2	10.6	0.00051566	3	8	8	0	8	20.53	0.00187037	X	X	X	X
0.000372	3	0	0	0.000222	2	0	0	0.0004	1	NP_004587.1	U1 small nuclear ribonucleoprotein A [Homo sapiens]	SNRPA	1.211	2.3701	0.570863	-0.332	-0.4003	0.79597	0.452	0.6784	1	-0.407	-0.4515	1	2	7	7	0	7	10.64	0.00046354	1	2	2	0	2	6.74	0.00027612	3	3	3	0	3	23.4	0.00037557	X	X	X	X
0.000172	3	0.000463	2	6e-05	2	0.000112	1	8.3e-05	3	NP_001128717.1	1 genes:TCOF1.NP_001128717.1:treacle protein isoform f [Homo sapiens] ;NP_001358552.1:treacle protein isoform h [Homo sapiens] ;	TCOF1	1.194	2.9836	0.175767	1.101	2.4693	0.038995	0.322	0.5626	1	-0.508	-0.7512	1	3	4	4	0	4	3.4	5.29e-05	3	5	5	0	5	5.1	0.00013786	6	13	13	0	13	5.67	0.00032503	1	2	2	0
0.000794	2	0	0	0.000433	1	0	0	0	0	NP_002098.1	histone H3.3 [Homo sapiens]	H3-3A	1.176	2.0204	0.874061				-0.092	-0.0938	0.964697				1	4	4	0	4	23.53	0.00054924	X	X	X	X	X	X	X	1	4	4	0	4	23.53	0.00103833	X	X	X	X
0.000922	3	0.00058	1	0.001122	2	0	0	0.000702	4	NP_001012496.1	1 genes:U2AF2.NP_001012496.1:splicing factor U2AF 65 kDa subunit isoform b [Homo sapiens] ;NP_009210.1:splicing factor U2AF 65 kDa subunit isoform a [Homo sapiens] ;	U2AF2	1.061	4.8474	0.000435	-1.751	-2.7983	0.139173	1.061	4.4236	0.002597	-2.26	-2.7572	0.098854	13	62	62	0	62	43.31	0.00245818	1	1	1	0	1	7.01	8.266e-05	2	3	3	0	3	7.01	0.00022486	2	2	2	0
0.000156	3	0	0	0.00024	2	0	0	0.000255	1	NP_003065.3	SWI/SNF complex subunit SMARCC1 [Homo sapiens]	SMARCC1	1.048	2.2464	0.677054	-0.929	-1.0118	1	1.31	2.9285	0.193582	-0.971	-1.0796	1	2	5	5	0	5	2.99	8.45e-05	3	10	10	0	10	4.34	0.00035233	1	1	1	0	1	1.99	3.195e-05	X	X	X	X
0.000207	3	0.000274	1	0.000219	2	0	0	0.000131	3	NP_001307148.1	U2 snRNP-associated SURP motif-containing protein isoform 2 [Homo sapiens]	U2SURP	1.029	2.6243	0.374299	-0.43	-0.6851	0.961528	0.798	1.8654	0.949281	-1.203	-1.4221	1	7	10	10	0	10	13.33	0.00018166	5	8	8	0	8	8.56	0.00030298	2	4	4	0	4	3.31	0.00013737	X	X	X	X
0.001845	3	0.004488	2	0.002591	2	0.001835	1	0.001252	3	NP_000933.1	peptidyl-prolyl cis-trans isomerase B precursor [Homo sapiens]	PPIB	1.017	3.4551	0.051618	0.578	1.7312	0.385864	1.117	3.753	0.023535	-0.52	-1.0287	1	6	12	12	0	12	20.37	0.00103746	2	5	5	0	5	12.96	0.00090121	10	22	22	0	22	37.5	0.00359569	4	8	8	0
0.002474	3	0.002297	1	0.00273	2	0	0	0.001639	3	NP_008869.1	small nuclear ribonucleoprotein Sm D1 isoform 1 [Homo sapiens]	SNRPD1	1.014	2.9793	0.177544	-1.035	-1.5231	1	1.263	3.8065	0.020017	-1.483	-1.7927	0.87865	2	14	14	0	14	27.73	0.00219697	1	6	6	0	6	16.81	0.00196297	4	11	11	0	11	45.38	0.00326332	1	2	2	0
0.000423	2	0.001297	2	0.000151	1	0.000455	1	0.000251	2	NP_005564.1	lamin-B1 isoform 1 [Homo sapiens]	LMNB1	1.011	2.2286	0.692609	1.219	2.6945	0.012263	0.228	0.3925	1	-0.019	-0.0307	0.962071	1	2	2	0	2	4.1	6.373e-05	X	X	X	X	X	X	X	6	13	13	0	13	12.46	0.00078318	2	7	7	0
0.000354	3	0.003315	2	0.000225	1	0	0	0.000412	2	NP_001258025.1	poly(U)-binding-splicing factor PUF60 isoform d [Homo sapiens]	PUF60	0.557	1.5594	1	1.364	4.3195	1e-06	-0.229	-0.4817	0.893804	-1.563	-1.9062	0.764461	4	8	1	7	7	17.38	0.00024163	1	1	0	1	0.5	5.18	3.598e-05	8	12	3	9	12	23.29	0.00078306	7	18	2	16
3.3e-05	1	0.001237	1	0	0	0	0	0	0	NP_001074248.1	1 genes:MYO1C.NP_001074248.1:unconventional myosin-Ic isoform a [Homo sapiens] ;NP_001074419.1:unconventional myosin-Ic isoform b [Homo sapiens] ;NP_001350784.1:unconventional myosin-Ic isoform d [Homo sapiens] ;NP_203693.3:unconventional myosin-Ic isoform c [Homo sapiens] ;	MYO1C	-0.006	-0.0075	0.947938	2.124	3.4217	0.000206							X	X	X	X	X	X	X	X	X	X	X	X	X	X	1	1	1	0	1	1.22	3.321e-05	X	X	X	X
0.000118	2	0.001573	1	0.00017	2	0	0	0	0	NP_059133.1	cleavage and polyadenylation specificity factor subunit 2 isoform 1 [Homo sapiens]	CPSF2	0.704	1.0424	1	1.653	2.6846	0.012908	1.322	1.8934	0.924632				X	X	X	X	X	X	X	1	2	2	0	2	1.66	9.957e-05	2	3	3	0	3	6.27	0.00013543	6	9	9	0
0	0	0.000661	1	0	0	0	0	0	0	NP_001155291.1	1 genes:MYO1B.NP_001155291.1:unconventional myosin-Ib isoform 1 [Homo sapiens] ;NP_001317166.1:unconventional myosin-Ib isoform 4 [Homo sapiens] ;NP_001317167.1:unconventional myosin-Ib isoform 5 [Homo sapiens] ;NP_036355.2:unconventional myosin-Ib isoform 2 [Homo sapiens] ;	MYO1B				1.575	2.5451	0.02658							X	X	X	X	X	X	X	X	X	X	X	X	X	X	X	X	X	X	X	X	X	X	X	X	X
0.000234	3	0.0009	2	0.000283	2	0.000288	1	0.000168	3	NP_001106674.2	1 genes:NACA.NP_001106674.2:nascent polypeptide-associated complex subunit alpha isoform a [Homo sapiens] ;NP_001352825.1:nascent polypeptide-associated complex subunit alpha isoform d [Homo sapiens] ;NP_005585.1:nascent polypeptide-associated complex subunit alpha isoform b [Homo sapiens] ;	NACA	0.719	1.9414	0.940212	0.861	2.2142	0.117195	0.599	1.4751	1	-0.568	-0.9658	1	3	5	5	0	5	4.76	0.00010094	3	7	7	0	7	4.54	0.00029462	3	8	8	0	8	4.54	0.00030532	3	6	6	0
7.8e-05	1	0.000586	1	0	0	0	0	0	0	NP_001290208.1	1 genes:MYO1D.NP_001290208.1:unconventional myosin-Id isoform 2 [Homo sapiens] ;NP_056009.1:unconventional myosin-Id isoform 1 [Homo sapiens] ;	MYO1D	0.774	1.1865	1	1.367	2.0491	0.190997							3	4	4	0	4	5.52	7.773e-05	X	X	X	X	X	X	X	X	X	X	X	X	X	X	X	X	X	X
0.001599	3	0.001193	2	0.003748	2	0.001862	2	0.000886	4	NP_006073.2	tubulin alpha-1B chain [Homo sapiens]	TUBA1B	0.975	5.3549	5.2e-05	-0.655	-1.8601	0.975935	1.488	8.021	0	-0.037	-0.1314	0.97612	10	46	3	43	42	33.26	0.00173906	13	54	5	49	27.8571	48.78	0.00240475	9	35	0	35	8.33333	37.47	0.00065231	1	3	0	3
0.000216	2	0	0	0.000717	2	0	0	0.000398	1	NP_003137.1	FACT complex subunit SSRP1 [Homo sapiens]	SSRP1	0.696	1.4552	1	-0.904	-1.0021	1	2.124	5.6066	2.4e-05	-0.861	-1.0008	1	5	6	6	0	6	11.85	0.00015803	3	5	5	0	5	7.48	0.00027456	X	X	X	X	X	X	X	X	X	X	X
8.1e-05	1	0	0	0.000299	1	0	0	0	0	NP_001059.2	DNA topoisomerase 2-beta isoform 2 [Homo sapiens]	TOP2B	1.174	1.7104	1				2.619	4.6224	0.001265				6	7	7	0	7	6.29	8.064e-05	X	X	X	X	X	X	X	X	X	X	X	X	X	X	X	X	X	X
0.000183	1	0	0	0.002283	1	0	0	0	0	NP_001000.2	40S ribosomal protein S5 [Homo sapiens]	RPS5	0.341	0.4592	1				2.452	4.5568	0.001609				2	2	2	0	2	13.73	0.00018308	X	X	X	X	X	X	X	X	X	X	X	X	X	X	X	X	X	X
0.000608	1	0	0	0.00091	2	0	0	0	0	NP_001311.3	casein kinase II subunit beta isoform 1 [Homo sapiens]	CSNK2B	1.179	1.7803	1				2.144	4.1609	0.006426				3	7	7	0	7	21.4	0.000608	X	X	X	X	X	X	X	X	X	X	X	X	X	X	X	X	X	X
0.000676	2	0.001013	1	0.003121	1	0	0	0	0	NP_001012.1	40S ribosomal protein S17 [Homo sapiens]	RPS17	1.143	1.7683	1	-0.182	-0.1976	0.773347	2.345	4.106	0.007715				3	6	6	0	6	25.93	0.00082996	X	X	X	X	X	X	X	1	2	2	0	2	16.3	0.00052301	1	1	1	0
0.000122	1	0	0	0.000605	1	0	0	0	0	NP_002015.1	synaptic functional regulator FMR1 isoform ISO1 [Homo sapiens]	FMR1	0.672	1.0334	1				2.277	4.0294	0.009917				3	5	4	1	4.12121	8.07	0.00012177	X	X	X	X	X	X	X	1	1	0	1	0	3.01	X	X	X	X	X
0.002042	1	0.001463	2	0.001775	2	0	0	0.000352	3	NP_001474.1	protein NipSnap homolog 2 isoform 1 [Homo sapiens]	NIPSNAP2	0.926	2.27	0.656504	0.573	1.09	1	1.594	3.9085	0.014593	-0.987	-1.1561	1	X	X	X	X	X	X	X	6	15	15	0	15	33.57	0.0020419	X	X	X	X	X	X	X	1	2	2	0
0.000164	2	0.000304	1	0.000561	2	0.000237	2	0	0	NP_062543.1	heterogeneous nuclear ribonucleoprotein H2 [Homo sapiens]	HNRNPH2	0.543	0.7821	1	-0.131	-0.1461	0.783069	2.32	3.784	0.021435	0.128	0.1447	0.95067	3	17	0	17	0	9.58	X	2	3	0	3	1	5.79	8.671e-05	4	7	2	5	3.06767	13.36	0.0002412	1	2	0	2
0.000291	1	0	0	0.000642	1	0	0	0	0	NP_987100.1	ras GTPase-activating protein-binding protein 2 isoform b [Homo sapiens]	G3BP2	1.175	1.869	0.998126				2.024	3.549	0.04252				3	7	7	0	7	14.48	0.00029113	X	X	X	X	X	X	X	X	X	X	X	X	X	X	X	X	X	X
0.000519	2	0	0	0.001965	1	0	0	0	0	NP_001006.1	40S ribosomal protein S11 [Homo sapiens]	RPS11	0.996	1.5174	1				2.08	3.4809	0.051303				3	5	5	0	5	19.62	0.00059096	X	X	X	X	X	X	X	1	2	2	0	2	11.39	0.00044688	X	X	X	X
6.6e-05	2	0	0	0.000179	2	0	0	0	0	NP_001188474.1	1 genes:RBM15.NP_001188474.1:RNA-binding protein 15 isoform 2 [Homo sapiens] ;NP_073605.4:RNA-binding protein 15 isoform 1 [Homo sapiens] ;	RBM15	0.858	1.3551	1				2.023	3.4733	0.052373				2	5	5	0	5	4.85	9.636e-05	X	X	X	X	X	X	X	1	1	1	0	1	2.48	3.643e-05	X	X	X	X
7.6e-05	1	0	0	0.000294	1	0	0	0	0	NP_001120933.1	1 genes:NLRP3. 3 proteins in this group did not match any genes. NP_001120933.1:NACHT, LRR and PYD domains-containing protein 3 isoform c [Homo sapiens] ;NP_001120934.1:NACHT, LRR and PYD domains-containing protein 3 isoform d [Homo sapiens] ;NP_001230062.1:NACHT, LRR and PYD domains-containing protein 3 isoform e [Homo sapiens] ;NP_004886.3:NACHT, LRR and PYD domains-containing protein 3 isoform…		0.709	1.0124	1				2.042	3.429	0.058994				1	4	4	0	4	1.43	7.63e-05	X	X	X	X	X	X	X	X	X	X	X	X	X	X	X	X	X	X
0.000195	1	0	0	0.000463	1	0	0	0	0	NP_006764.3	ATP-dependent RNA helicase DDX18 [Homo sapiens]	DDX18	1.118	1.8247	1				2.082	3.3925	0.064968				4	7	7	0	7	9.7	0.0001951	X	X	X	X	X	X	X	X	X	X	X	X	X	X	X	X	X	X
0.000328	1	0	0	0.001011	1	0	0	0	0	NP_004490.2	1 genes:HNRNPAB.NP_004490.2:heterogeneous nuclear ribonucleoprotein A/B isoform b [Homo sapiens] ;NP_112556.2:heterogeneous nuclear ribonucleoprotein A/B isoform a [Homo sapiens] ;	HNRNPAB	0.858	1.3691	1				2.02	3.3688	0.069111				3	5	5	0	5	15.09	0.00032762	X	X	X	X	X	X	X	X	X	X	X	X	X	X	X	X	X	X
0.000235	2	0.000421	1	0.000647	2	0.000488	1	0.000347	1	NP_003748.1	eukaryotic translation initiation factor 3 subunit I [Homo sapiens]	EIF3I	0.646	1.0142	1	-0.359	-0.3819	0.790242	1.791	3.3357	0.075262	0.129	0.1585	0.950461	2	4	4	0	4	15.38	0.00022984	2	2	2	0	2	15.38	0.00023958	X	X	X	X	X	X	X	1	1	1	0
0.000171	1	0	0	0.000377	1	0	0	0	0	NP_003277.1	DNA topoisomerase 1 [Homo sapiens]	TOP1	1.166	1.9064	0.968585				2.027	3.2737	0.087999				4	7	7	0	7	7.84	0.00017088	X	X	X	X	X	X	X	X	X	X	X	X	X	X	X	X	X	X
0.000281	1	0	0	0.000619	1	0	0	0	0	NP_938405.1	ras GTPase-activating protein-binding protein 1 [Homo sapiens]	G3BP1	1.176	1.923	0.95521				1.989	3.1885	0.108299				6	7	7	0	7	21.24	0.00028051	X	X	X	X	X	X	X	X	X	X	X	X	X	X	X	X	X	X
0.000227	1	0	0	0.000271	2	0	0	0	0	NP_005617.2	serine/arginine-rich splicing factor 4 [Homo sapiens]	SRSF4	1.003	1.6468	1				1.854	3.1732	0.112311				4	9	4	5	6	10.32	0.00022681	X	X	X	X	X	X	X	1	1	0	1	0	2.43	X	X	X	X	X
6.5e-05	1	0	0	0.000461	1	0	0	0	0	NP_001309859.1	1 genes:STAU1.NP_001309859.1:double-stranded RNA-binding protein Staufen homolog 1 isoform b [Homo sapiens] ;NP_001309860.1:double-stranded RNA-binding protein Staufen homolog 1 isoform e [Homo sapiens] ;NP_059348.2:double-stranded RNA-binding protein Staufen homolog 1 isoform a [Homo sapiens] ;	STAU1	0.311	0.4065	1				1.882	3.1122	0.129486				1	2	2	0	2	2.43	6.473e-05	X	X	X	X	X	X	X	X	X	X	X	X	X	X	X	X	X	X
2.8e-05	1	0	0	0.000356	1	0	0	0	0	NP_001271318.1	nucleolar and coiled-body phosphoprotein 1 isoform 3 [Homo sapiens]	NOLC1	-0.031	-0.0404	0.942258				1.912	3.1017	0.132638				4	10	0	10	0	9.43	X	1	1	0	1	0.5	2.14	2.781e-05	X	X	X	X	X	X	X	X	X	X	X
7.5e-05	1	0	0	0.000297	1	0	0	0	0	NP_001073027.1	heterogeneous nuclear ribonucleoprotein U-like protein 2 [Homo sapiens]	HNRNPUL2	0.534	0.7517	1				1.802	3.0522	0.148305				2	3	3	0	3	4.95	7.5e-05	X	X	X	X	X	X	X	X	X	X	X	X	X	X	X	X	X	X
4.6e-05	1	0	0	0.000272	1	0	0	0	0	NP_001273432.1	1 genes:HSPH1.NP_001273432.1:heat shock protein 105 kDa isoform 2 [Homo sapiens] ;NP_001273433.1:heat shock protein 105 kDa isoform 3 [Homo sapiens] ;NP_001273434.1:heat shock protein 105 kDa isoform 4 [Homo sapiens] ;NP_001336633.1:heat shock protein 105 kDa isoform 5 [Homo sapiens] ;NP_006635.2:heat shock protein 105 kDa isoform 1 [Homo sapiens] ;	HSPH1	0.32	0.4684	1				1.79	3.0124	0.161896				1	2	2	0	2	2.21	4.588e-05	X	X	X	X	X	X	X	X	X	X	X	X	X	X	X	X	X	X
0.000291	2	0	0	0.001104	1	0	0	0	0	NP_003760.1	serine/arginine-rich splicing factor 9 [Homo sapiens]	SRSF9	0.892	1.2476	1				1.903	2.9898	0.170019				2	5	5	0	5	14.48	0.00042249	X	X	X	X	X	X	X	1	1	1	0	1	4.52	0.00015974	X	X	X	X
0.000272	2	0	0	0.00058	1	0	0	0.000528	1	NP_006422.1	T-complex protein 1 subunit beta isoform 1 [Homo sapiens]	CCT2	0.854	1.6759	1	-0.845	-0.9512	1	1.365	2.9835	0.172337	-0.956	-1.1268	1	6	8	8	0	8	18.32	0.00027924	X	X	X	X	X	X	X	4	4	4	0	4	12.52	0.00026395	X	X	X	X
8.9e-05	1	0	0	0.000238	1	0	0	0	0	NP_002145.3	heat shock 70 kDa protein 4 [Homo sapiens]	HSPA4	0.701	1.0577	1				1.726	2.9502	0.184982				4	4	4	0	4	7.02	8.892e-05	X	X	X	X	X	X	X	X	X	X	X	X	X	X	X	X	X	X
0.000459	3	0.00173	1	0.003723	1	0.001125	1	0.000108	1	NP_001350590.1	high mobility group protein B1 isoform 2 [Homo sapiens]	HMGB1	0.914	1.3524	1	0.315	0.3661	1	1.773	2.8216	0.240229	0.345	0.4111	0.961818	1	2	2	0	2	9.49	0.00023638	1	1	1	0	1	9.49	0.00024641	2	4	4	0	4	21.52	0.00089375	2	2	1	1
0.000117	2	0	0	0.00035	1	0	0	0	0	NP_036473.2	nucleolar GTP-binding protein 1 [Homo sapiens]	GTPBP4	0.505	0.7236	1				1.801	2.8209	0.240558				X	X	X	X	X	X	X	1	2	2	0	2	3.79	0.00012281	1	2	2	0	2	3.79	0.00011137	X	X	X	X
0.000358	3	8.1e-05	1	0.000557	2	0.000189	1	0.000558	3	NP_001275582.1	1 genes:CLTC.NP_001275582.1:clathrin heavy chain 1 isoform 2 [Homo sapiens] ;NP_004850.1:clathrin heavy chain 1 isoform 1 [Homo sapiens] ;	CLTC	0.232	1.152	1	-2.876	-3.2431	0.020486	0.566	2.8108	0.245346	-1.744	-3.5394	0.00307	4	6	6	0	6	5.18	6.673e-05	15	28	28	0	28	16.56	0.00064926	11	17	17	0	17	11.14	0.00035745	1	1	1	0
7.6e-05	3	0	0	0.000351	1	0	0	9.9e-05	1	NP_001275906.1	1 genes:XRCC6.NP_001275906.1:X-ray repair cross-complementing protein 6 isoform 2 [Homo sapiens] ;NP_001460.1:X-ray repair cross-complementing protein 6 isoform 1 [Homo sapiens] ;	XRCC6	0.548	0.7744	1	-0.121	-0.1174	0.791538	1.658	2.7437	0.278843	-0.16	-0.1624	0.981528	2	3	3	0	3	4.93	9.863e-05	1	1	1	0	1	2.99	6.854e-05	1	1	1	0	1	2.46	6.215e-05	X	X	X	X
0.000815	2	0	0	0.001427	1	0	0	0	0	NP_057177.1	60S ribosomal protein L26-like 1 [Homo sapiens]	RPL26L1	1.159	1.9555	0.928603				1.699	2.7088	0.297436				4	14	1	13	3.2	23.45	0.00041212	X	X	X	X	X	X	X	3	10	0	10	5	17.24	0.00121735	X	X	X	X
0.000142	3	0	0	0.000327	2	0	0	0.000107	1	NP_150091.2	PC4 and SFRS1-interacting protein isoform 2 [Homo sapiens]	PSIP1	1.174	1.7861	1	-0.211	-0.232	0.770572	1.616	2.6827	0.311867	-0.193	-0.1962	0.987997	2	6	6	0	6	6.04	0.00021141	1	2	2	0	2	3.21	0.00014691	1	1	1	0	1	3.21	6.661e-05	X	X	X	X
6.5e-05	1	0	0	0.000307	1	0	0	0	0	NP_001189352.1	1 genes:TRMT1L.NP_001189352.1:TRMT1-like protein isoform 2 [Homo sapiens] ;NP_112196.3:TRMT1-like protein isoform 1 [Homo sapiens] ;	TRMT1L	0.278	0.3814	1				1.595	2.6233	0.346394				1	2	2	0	2	2.77	6.473e-05	X	X	X	X	X	X	X	X	X	X	X	X	X	X	X	X	X	X
0.000159	3	0	0	0.000454	1	0	0	0	0	NP_808227.1	casein kinase II subunit alpha isoform a [Homo sapiens]	CSNK2A1	1.074	1.7302	1				1.464	2.6037	0.358298				5	6	6	0	6	20.72	0.00028656	1	1	1	0	1	5.12	9.957e-05	1	1	1	0	1	3.84	9.029e-05	X	X	X	X
0.000167	2	0	0	0.000486	1	0	0	0.000182	2	NP_055555.1	eukaryotic initiation factor 4A-III [Homo sapiens]	EIF4A3	0.617	1.0302	1	-0.441	-0.4647	0.821287	1.321	2.5929	0.364966	-0.511	-0.5683	1	4	5	5	0	5	17.52	0.00022718	1	2	0	2	0	3.89	X	2	3	1	2	1.25	8.52	0.00010737	X	X	X	X
8.4e-05	2	0	0	0.000225	1	0	0	0	0	NP_001034558.2	1 genes:MARK2.NP_001034558.2:serine/threonine-protein kinase MARK2 isoform d [Homo sapiens] ;NP_001156768.1:serine/threonine-protein kinase MARK2 isoform e [Homo sapiens] ;NP_001156769.1:serine/threonine-protein kinase MARK2 isoform f [Homo sapiens] ;NP_004945.4:serine/threonine-protein kinase MARK2 isoform c [Homo sapiens] ;	MARK2	0.894	1.3663	1				1.547	2.5829	0.371208				2	5	5	0	5	5.2	0.00011849	1	1	1	0	1	2.54	4.941e-05	X	X	X	X	X	X	X	X	X	X	X
0.000468	3	0.000963	2	0.000411	2	0	0	0.000374	3	NP_056988.3	eukaryotic translation initiation factor 5B [Homo sapiens]	EIF5B	0.948	3.9196	0.012609	0.393	1.4099	0.791203	0.691	2.563	0.383825	-2.187	-2.7046	0.118954	6	11	11	0	11	9.26	0.00016837	9	17	17	0	17	13.52	0.0005425	10	24	24	0	24	16.07	0.00069449	5	11	11	0
2.9e-05	2	0	0	0.000134	1	0	0	0	0	NP_001158286.1	1 genes:ACIN1.NP_001158286.1:apoptotic chromatin condensation inducer in the nucleus isoform 2 [Homo sapiens] ;NP_001158287.1:apoptotic chromatin condensation inducer in the nucleus isoform 3 [Homo sapiens] ;NP_055792.1:apoptotic chromatin condensation inducer in the nucleus isoform 1 [Homo sapiens] ;	ACIN1	0.289	0.373	1				1.561	2.5392	0.399254				1	2	2	0	2	1.43	2.812e-05	1	1	1	0	1	2.26	2.932e-05	X	X	X	X	X	X	X	X	X	X	X
0.000292	2	0	0	0.000482	2	0	0	0	0	NP_002203.1	eukaryotic translation initiation factor 6 isoform a [Homo sapiens]	EIF6	0.719	1.0213	1				1.606	2.5385	0.399713				1	2	2	0	2	7.35	0.00015244	X	X	X	X	X	X	X	2	3	3	0	3	17.14	0.00043228	X	X	X	X
0	0	0	0	0.000155	1	0	0	0	0	NP_075068.2	nucleolar protein 6 isoform alpha [Homo sapiens]	NOL6							1.633	2.5024	0.423826				X	X	X	X	X	X	X	X	X	X	X	X	X	X	X	X	X	X	X	X	X	X	X	X	X
0.000468	2	0	0	0.000833	1	0	0	0	0	NP_006017.1	histone H1x [Homo sapiens]	H1-10	1.046	1.6748	1				1.59	2.4796	0.439482				1	5	5	0	5	7.04	0.00043836	X	X	X	X	X	X	X	3	3	3	0	3	17.37	0.00049723	X	X	X	X
0.000152	1	0	0	0.000361	1	0	0	0	0	NP_001278405.1	1 genes:DDX52.NP_001278405.1:probable ATP-dependent RNA helicase DDX52 isoform 2 [Homo sapiens] ;NP_008941.3:probable ATP-dependent RNA helicase DDX52 isoform 1 [Homo sapiens] ;	DDX52	0.739	1.0419	1				1.591	2.4685	0.447222				3	4	4	0	4	14.46	0.00015213	X	X	X	X	X	X	X	X	X	X	X	X	X	X	X	X	X	X
5.3e-05	2	0	0	0.0003	1	0	0	0	0	NP_001007226.1	insulin-like growth factor 2 mRNA-binding protein 2 isoform b [Homo sapiens]	IGF2BP2	-0.005	-0.0062	0.948176				1.526	2.4555	0.456384				2	7	1	6	1.27273	6.65	4.275e-05	1	1	0	1	0	2.34	X	1	1	1	0	1	1.8	6.349e-05	X	X	X	X
0.00017	1	0.000343	1	0.000364	1	0	0	0.000125	1	NP_006576.2	T-complex protein 1 subunit theta isoform 1 [Homo sapiens]	CCT8	0.667	1.0837	1	0.075	0.094	0.932258	1.374	2.4124	0.487494	-0.297	-0.3243	1	2	5	5	0	5	5.11	0.00017039	X	X	X	X	X	X	X	X	X	X	X	X	X	X	X	X	X	X
0.000125	2	0	0	0.000206	2	0	0	0	0	NP_003925.1	far upstream element-binding protein 3 [Homo sapiens]	FUBP3	0.671	1.0184	1				1.531	2.4104	0.488964				1	2	2	0	2	5.07	6.529e-05	X	X	X	X	X	X	X	2	3	3	0	3	8.22	0.00018516	X	X	X	X
0	0	0	0	0.000511	2	0	0	0	0	NP_003082.1	2 genes:SNRPB,SNRPN.NP_003082.1:small nuclear ribonucleoprotein-associated proteins B and B' isoform B [Homo sapiens] ;NP_073718.1:small nuclear ribonucleoprotein-associated protein N [Homo sapiens] ;NP_937859.1:small nuclear ribonucleoprotein-associated proteins B and B' isoform B' [Homo sapiens] ;	SNRPB							1.531	2.3849	0.50792				X	X	X	X	X	X	X	X	X	X	X	X	X	X	X	X	X	X	X	X	X	X	X	X	X
0.000102	1	0	0	0.000284	1	0	0	0	0	NP_116246.2	serine beta-lactamase-like protein LACTB, mitochondrial isoform a precursor [Homo sapiens]	LACTB	0.556	0.7779	1				1.417	2.3243	0.554439				2	3	3	0	3	8.59	0.00010242	X	X	X	X	X	X	X	X	X	X	X	X	X	X	X	X	X	X
0.000341	3	0.000456	1	0.000517	1	0	0	0	0	NP_001291217.1	1 genes:RPSA.NP_001291217.1:40S ribosomal protein SA isoform 2 [Homo sapiens] ;NP_002286.2:40S ribosomal protein SA isoform 1 [Homo sapiens] ;	RPSA	1.224	1.973	0.914067	-0.162	-0.1624	0.779248	1.424	2.2719	0.596228				1	3	3	0	3	9	0.00018674	1	1	1	0	1	9	0.00012977	3	6	6	0	6	21.67	0.00070606	1	1	1	0
0	0	0	0	0.000312	2	0	0	0	0	NP_006801.1	protein disulfide-isomerase A5 precursor [Homo sapiens]	PDIA5							1.419	2.2559	0.609255				X	X	X	X	X	X	X	X	X	X	X	X	X	X	X	X	X	X	X	X	X	X	X	X	X
0.00012	3	0.001312	1	0.000205	2	0	0	6.6e-05	1	NP_001231855.1	1 genes:PRPF4.NP_001231855.1:U4/U6 small nuclear ribonucleoprotein Prp4 isoform 2 [Homo sapiens] ;NP_004688.2:U4/U6 small nuclear ribonucleoprotein Prp4 isoform 1 [Homo sapiens] ;	PRPF4	0.978	1.3882	1	1.085	1.5589	0.56367	1.46	2.2183	0.640325	-0.16	-0.1686	0.982668	3	4	4	0	4	10.94	0.00014337	1	2	2	0	2	4.8	0.00014945	1	1	1	0	1	2.11	6.776e-05	2	5	5	0
5.5e-05	1	0	0	0.000152	1	0	0	0	0	NP_057407.2	E3 ISG15--protein ligase HERC5 [Homo sapiens]	HERC5	0.577	0.8232	1				1.453	2.2014	0.654486				2	3	3	0	3	3.42	5.471e-05	X	X	X	X	X	X	X	X	X	X	X	X	X	X	X	X	X	X
0	0	0	0	0.000232	1	0	0	0	0	NP_004277.2	GTP-binding protein 1 [Homo sapiens]	GTPBP1							1.436	2.1764	0.675638				X	X	X	X	X	X	X	X	X	X	X	X	X	X	X	X	X	X	X	X	X	X	X	X	X
3.1e-05	1	8.2e-05	1	5e-05	2	0	0	0	0	NP_115571.2	0 genes:. 2 proteins in this group did not match any genes. NP_115571.2:protein SON isoform B [Homo sapiens] ;NP_620305.2:protein SON isoform F [Homo sapiens] ;		0.228	0.2989	1	0.405	0.4918	1	1.261	2.1392	0.707525				X	X	X	X	X	X	X	X	X	X	X	X	X	X	1	2	2	0	2	0.61	3.066e-05	X	X	X	X
7.9e-05	3	0	0	0.000202	2	0	0	7.1e-05	2	NP_001106653.1	1 genes:BRD2.NP_001106653.1:bromodomain-containing protein 2 isoform 1 [Homo sapiens] ;NP_001186384.1:bromodomain-containing protein 2 isoform 2 [Homo sapiens] ;	BRD2	0.44	0.7496	1	-0.449	-0.4697	0.823585	1.176	2.0832	0.756301	-0.382	-0.3929	1	1	2	2	0	2	2.25	4.663e-05	2	3	3	0	3	3.25	0.00014581	1	1	1	0	1	2.75	4.407e-05	X	X	X	X
4e-05	1	0	0	4.1e-05	1	0	0	0	0	NP_002408.3	proliferation marker protein Ki-67 isoform 1 [Homo sapiens]	MKI67	1.172	1.8433	1				1.322	2.0604	0.776371				5	7	7	0	7	3.78	4.015e-05	X	X	X	X	X	X	X	X	X	X	X	X	X	X	X	X	X	X
0.000438	1	0	0	0.00033	1	0	0	0	0	NP_149080.2	zinc finger CCHC domain-containing protein 3 [Homo sapiens]	ZCCHC3	0.971	1.44	1				1.316	2.0367	0.79733				X	X	X	X	X	X	X	X	X	X	X	X	X	X	3	5	5	0	5	16.87	0.000438	X	X	X	X
8.2e-05	2	0	0	0.00034	2	0	0	0.000102	3	NP_001001520.1	1 genes:HDGFL2.NP_001001520.1:hepatoma-derived growth factor-related protein 2 isoform 1 [Homo sapiens] ;NP_116020.1:hepatoma-derived growth factor-related protein 2 isoform 2 [Homo sapiens] ;	HDGFL2	0.327	0.5425	1	-0.632	-0.706	0.97822	1.06	2.0328	0.800786	-0.536	-0.5778	1	2	4	4	0	4	6.71	0.00011132	X	X	X	X	X	X	X	1	1	1	0	1	4.77	5.261e-05	X	X	X	X
3.8e-05	1	0	0	0.000134	1	0	0	0	0	NP_060549.4	S1 RNA-binding domain-containing protein 1 [Homo sapiens]	SRBD1	0.261	0.323	1				1.353	2.0288	0.804333				1	2	2	0	2	2.71	3.754e-05	X	X	X	X	X	X	X	X	X	X	X	X	X	X	X	X	X	X
6.9e-05	1	0	0	0.000165	1	0	0	0	0	NP_006444.2	transducin beta-like protein 3 [Homo sapiens]	TBL3	0.556	0.7745	1				1.345	2.0207	0.811522				2	3	3	0	3	5.57	6.933e-05	X	X	X	X	X	X	X	X	X	X	X	X	X	X	X	X	X	X
0.0001	1	0	0	0.000119	1	0	0	0	0	NP_001273651.1	1 genes:FAM120A.NP_001273651.1:constitutive coactivator of PPAR-gamma-like protein 1 isoform b [Homo sapiens] ;NP_055427.2:constitutive coactivator of PPAR-gamma-like protein 1 isoform a [Homo sapiens] ;	FAM120A	1.036	1.7697	1				1.268	2.0178	0.814097				3	6	6	0	6	4.3	0.00010031	X	X	X	X	X	X	X	X	X	X	X	X	X	X	X	X	X	X
0.000118	1	0	0	0.00014	1	0	0	0	0	NP_644810.1	WD repeat-containing protein 36 [Homo sapiens]	WDR36	1.08	1.7966	1				1.279	2.0167	0.815074				3	6	6	0	6	5.99	0.00011782	X	X	X	X	X	X	X	X	X	X	X	X	X	X	X	X	X	X
8.7e-05	2	0	0	0.000181	1	0	0	0	0	NP_071751.3	prolyl 3-hydroxylase 1 isoform 1 precursor [Homo sapiens]	P3H1	0.868	1.2719	1				1.272	2.0146	0.81694				4	5	5	0	5	12.5	0.00012686	X	X	X	X	X	X	X	1	1	1	0	1	3.94	4.797e-05	X	X	X	X
0.000453	1	0.001204	1	0.000995	1	0	0	0.000369	1	NP_001170884.1	ubiquitin-40S ribosomal protein S27a precursor [Homo sapiens]	RPS27A	0.029	0.0412	0.957434	0.122	0.1521	0.999301	1.18	2.0061	0.824495	-0.407	-0.4176	1	X	X	X	X	X	X	X	X	X	X	X	X	X	X	2	2	2	0	2	18.59	0.0004526	X	X	X	X
0.000593	1	0.001085	1	0.001056	1	0.002516	1	0.000228	1	NP_004166.1	small nuclear ribonucleoprotein Sm D3 [Homo sapiens]	SNRPD3	0.642	0.9434	1	-0.135	-0.1449	0.78338	1.308	2.0048	0.825651	0.934	1.3021	0.708931	1	4	4	0	4	16.67	0.00059283	X	X	X	X	X	X	X	X	X	X	X	X	X	X	1	1	1	0
0.000524	1	0	0	0.001188	1	0	0	0	0	NP_001777.1	1 genes:CDK1.NP_001777.1:cyclin-dependent kinase 1 isoform 1 [Homo sapiens] ;NP_203698.1:cyclin-dependent kinase 1 isoform 2 [Homo sapiens] ;	CDK1	0.673	0.9659	1				1.252	2.0032	0.827073				X	X	X	X	X	X	X	2	4	4	0	4	10.44	0.00052434	X	X	X	X	X	X	X	X	X	X	X
0.0002	2	0	0	0.00023	1	0.004156	1	0.000411	2	NP_001719.2	1 genes:BSG.NP_001719.2:basigin isoform 1 precursor [Homo sapiens] ;NP_940991.1:basigin isoform 2 precursor [Homo sapiens] ;	BSG	-0.002	-0.0038	0.948613	-0.884	-1.0662	1	0.206	0.3469	1	1.602	3.6864	5e-06	1	2	2	0	2	8.05	9.701e-05	3	3	3	0	3	15.84	0.00030337	X	X	X	X	X	X	X	X	X	X	X
0.000298	2	0.00202	2	0	0	0.003984	2	0.001538	1	NP_073568.2	nuclear ubiquitous casein and cyclin-dependent kinase substrate 1 [Homo sapiens]	NUCKS1	-0.956	-1.7691	0.929943	0.222	0.5273	1	-1.587	-1.978	0.939298	1.022	3.1885	0.000194	X	X	X	X	X	X	X	1	1	1	0	1	8.23	0.00016022	1	3	3	0	3	8.23	0.00043584	1	1	1	0
0.000146	2	0.000459	1	0.000136	2	0.002908	1	0.000342	2	NP_001143.2	ADP/ATP translocase 2 [Homo sapiens]	SLC25A5	-0.385	-0.5179	0.926734	-0.599	-0.6792	0.956896	-0.595	-0.6575	0.885965	1.31	2.5268	0.010472	X	X	X	X	X	X	X	2	2	1	1	1.33333	9.06	0.00017419	1	1	1	0	1	5.03	0.00011847	1	1	1	0
0.00018	1	0	0	0	0	0.000698	2	0	0	NP_077005.2	WD repeat-containing protein 18 isoform 1 [Homo sapiens]	WDR18	0.265	0.3727	1							1.285	1.9808	0.114329	X	X	X	X	X	X	X	1	2	2	0	2	2.78	0.00018024	X	X	X	X	X	X	X	X	X	X	X
9.2e-05	2	0	0	0.000383	1	0.002746	1	0.00058	2	NP_002287.2	delta(14)-sterol reductase LBR [Homo sapiens]	LBR	-1.278	-2.1276	0.719494	-1.715	-2.0835	0.753398	-0.641	-1.2168	0.93668	0.88	2.6266	0.006187	X	X	X	X	X	X	X	1	2	2	0	2	4.39	0.00012661	1	1	1	0	1	2.44	5.74e-05	X	X	X	X
0.000738	2	0	0	0.000887	1	0.002324	1	0.000187	2	NP_859047.1	peroxiredoxin-1 [Homo sapiens]	PRDX1	0.944	1.603	1	-0.481	-0.4977	0.837294	0.36	0.4907	1	0.991	1.7205	0.271599	X	X	X	X	X	X	X	1	2	2	0	2	11.06	0.00039128	5	7	5	2	6.11111	19.6	0.00108413	X	X	X	X
5.9e-05	1	0.000227	1	0	0	0.001329	1	0.000338	2	NP_006816.2	cytoskeleton-associated protein 4 [Homo sapiens]	CKAP4	-1.024	-1.4836	1	-1.129	-1.34	1	-1.096	-1.3334	0.953713	0.672	1.496	0.490974	X	X	X	X	X	X	X	X	X	X	X	X	X	X	1	1	1	0	1	2.66	5.864e-05	1	1	1	0
0.000217	1	0.000262	1	0	0	0.000442	1	0	0	NP_001164120.1	1 genes:LAS1L.NP_001164120.1:ribosomal biogenesis protein LAS1L isoform 2 [Homo sapiens] ;NP_001164121.1:ribosomal biogenesis protein LAS1L isoform 3 [Homo sapiens] ;NP_001362257.1:ribosomal biogenesis protein LAS1L isoform 4 [Homo sapiens] ;NP_001362261.1:ribosomal biogenesis protein LAS1L isoform 8 [Homo sapiens] ;NP_001362262.1:ribosomal biogenesis protein LAS1L isoform 9 [Homo sapiens] ;NP_11…	LAS1L	0.771	1.1346	1	0.417	0.4813	1				0.912	1.3	0.711177	X	X	X	X	X	X	X	2	4	4	0	4	5.3	0.0002172	X	X	X	X	X	X	X	X	X	X	X
0.000233	2	0	0	0	0	0.002339	1	0.000963	2	NP_001350922.1	1 genes:CANX.NP_001350922.1:calnexin isoform a [Homo sapiens] ;NP_001350923.1:calnexin isoform b [Homo sapiens] ;NP_001350926.1:calnexin isoform d precursor [Homo sapiens] ;NP_001350928.1:calnexin isoform f precursor [Homo sapiens] ;	CANX	-0.812	-2.0678	0.757745	-2.037	-2.602	0.267368	-2.069	-2.7023	0.536495	0.338	1.0588	0.914663	X	X	X	X	X	X	X	3	5	5	0	5	10.22	0.00030133	2	3	3	0	3	7.28	0.00016395	X	X	X	X
6.7e-05	2	0	0	0.000122	1	0.000436	1	0.000104	1	NP_005989.3	T-complex protein 1 subunit gamma isoform a [Homo sapiens]	CCT3	0.393	0.5202	1	-0.125	-0.126	0.788764	0.672	0.8818	1	0.676	0.9559	0.960305	1	2	2	0	2	4.77	6.853e-05	X	X	X	X	X	X	X	1	1	1	0	1	2.2	6.478e-05	X	X	X	X
0	0	0	0	0	0	0.000426	1	0	0	NP_065864.2	zinc finger protein 471 isoform 1 [Homo sapiens]	ZNF471										0.695	0.9281	0.968519	X	X	X	X	X	X	X	X	X	X	X	X	X	X	X	X	X	X	X	X	X	X	X	X	X
0	0	0	0	0	0	0.002339	1	0	0	NP_002956.1	protein S100-A9 [Homo sapiens]	S100A9										0.607	0.859	0.982442	X	X	X	X	X	X	X	X	X	X	X	X	X	X	X	X	X	X	X	X	X	X	X	X	X
0	0	0.000197	1	0	0	0.000448	1	0.000163	1	NP_003267.1	thymopoietin isoform alpha [Homo sapiens]	TMPO	-0.352	-0.4373	0.920936	-0.413	-0.4572	0.817929	-0.366	-0.3929	0.903362	0.536	0.7734	0.98911	X	X	X	X	X	X	X	X	X	X	X	X	X	X	2	3	0	3	0	3.75	X	2	2	0	2
0.001227	2	0	0	0.000564	1	0.003767	1	0.000771	3	NP_004588.1	small nuclear ribonucleoprotein Sm D2 isoform 1 [Homo sapiens]	SNRPD2	0.42	0.7814	1	-0.929	-1.0262	1	-0.047	-0.0698	0.971565	0.365	0.6702	0.986468	X	X	X	X	X	X	X	1	2	2	0	2	16.1	0.00065987	4	6	6	0	6	33.05	0.00179508	X	X	X	X
0.000348	1	0	0	7.4e-05	1	0.000969	1	0.00023	1	NP_001627.2	ADP/ATP translocase 3 [Homo sapiens]	SLC25A6	0.218	0.3155	1	-0.41	-0.4964	0.836625	-0.397	-0.4074	0.901535	0.43	0.6317	0.983603	X	X	X	X	X	X	X	2	3	2	1	2.66667	13.09	0.00034839	X	X	X	X	X	X	X	X	X	X	X
0.000377	3	0	0	0.000281	1	0.000851	1	8.2e-05	1	NP_001124160.1	high mobility group protein B2 [Homo sapiens]	HMGB2	1.037	1.5926	1	-0.08	-0.0839	0.804338	-0.177	-0.1704	0.944682	0.419	0.5159	0.972276	2	3	3	0	3	13.88	0.00026805	1	1	1	0	1	7.18	0.00018628	2	4	4	0	4	7.18	0.00067566	1	1	0	1
0.000341	1	0.000784	2	0	0	0.003865	1	0.001641	2	NP_004628.4	ras-related protein Rab-7a [Homo sapiens]	RAB7A	-1.172	-1.9748	0.815827	-1.127	-1.6383	1	-1.637	-1.9189	0.954533	0.196	0.4894	0.969511	X	X	X	X	X	X	X	X	X	X	X	X	X	X	2	2	2	0	2	13.53	0.00034109	1	1	1	0
0.000108	1	0	0	0.00035	2	0.000486	1	0	0	NP_001007794.1	1 genes:BUB3.NP_001007794.1:mitotic checkpoint protein BUB3 isoform b [Homo sapiens] ;NP_004716.1:mitotic checkpoint protein BUB3 isoform a [Homo sapiens] ;	BUB3	0.019	0.0224	0.953617				1.221	1.9659	0.860272	0.373	0.449	0.965416	X	X	X	X	X	X	X	X	X	X	X	X	X	X	1	1	1	0	1	5.83	0.00010829	X	X	X	X
0.000157	2	0	0	0	0	0.000392	1	0	0	NP_001258807.1	1 genes:KHDRBS1.NP_001258807.1:KH domain-containing, RNA-binding, signal transduction-associated protein 1 isoform 2 [Homo sapiens] ;NP_006550.1:KH domain-containing, RNA-binding, signal transduction-associated protein 1 isoform 1 [Homo sapiens] ;	KHDRBS1	0.739	1.0837	1							0.38	0.4438	0.964906	2	3	3	0	3	8.42	0.00013867	X	X	X	X	X	X	X	1	2	2	0	2	3.47	0.00017477	X	X	X	X
0.000227	1	0.000806	1	0	0	0.00034	1	0	0	NP_003371.2	vimentin [Homo sapiens]	VIM	0.552	0.7815	1	0.917	1.3036	1				0.364	0.4181	0.962461	X	X	X	X	X	X	X	X	X	X	X	X	X	X	2	3	3	0	3	6.01	0.00022727	X	X	X	X
5.3e-05	2	0	0	0.000168	1	0.000226	1	0	0	NP_078930.4	polynucleotide 5'-hydroxyl-kinase NOL9 [Homo sapiens]	NOL9	-0.075	-0.0894	0.934912				0.362	0.4222	1	0.316	0.4055	0.961315	X	X	X	X	X	X	X	1	1	1	0	1	1.99	5.546e-05	1	1	1	0	1	2.71	5.029e-05	X	X	X	X
0	0	0	0	0	0	0.000395	1	0.000106	1	NP_006077.2	tubulin beta-3 chain isoform 1 [Homo sapiens]	TUBB3	-0.276	-0.3672	0.918506	-0.296	-0.353	0.782648	-0.314	-0.353	0.908929	0.264	0.3352	0.955766	6	20	0	20	0	15.56	X	8	31	0	31	0	18.22	X	9	20	0	20	0	14.44	X	4	5	0	5
4.3e-05	1	0.000214	1	9.7e-05	2	0.000181	1	8.4e-05	2	NP_002256.2	importin subunit beta-1 isoform 1 [Homo sapiens]	KPNB1	0.053	0.0758	0.964958	0.061	0.077	0.915191	0.862	1.337	1	0.113	0.1506	0.950569	2	2	2	0	2	3.65	4.264e-05	X	X	X	X	X	X	X	X	X	X	X	X	X	X	X	X	X	X
8.1e-05	2	0	0	0	0	0.000189	1	0	0	NP_001353234.1	importin subunit alpha-6 isoform a [Homo sapiens]	KPNA5	0.243	0.2973	1							0.091	0.1004	0.952002	6	13	0	13	0	19.86	X	5	12	1	11	1.71787	16.28	0.00011964	1	2	0	2	0.666667	2.5	4.21e-05	X	X	X	X
0	0	0	0	0	0	0	0	0.000119	1	NP_001136095.1	1 genes:GHDC.NP_001136095.1:GH3 domain-containing protein isoform 3 precursor [Homo sapiens] ;NP_115873.1:GH3 domain-containing protein isoform 1 precursor [Homo sapiens] ;	GHDC	-0.05	-0.0623	0.938811	-0.078	-0.0793	0.806351	-0.196	-0.2089	0.935736	0.028	0.031	0.956178	X	X	X	X	X	X	X	X	X	X	X	X	X	X	X	X	X	X	X	X	X	X	X	X	X
0.000367	1	0	0	0.000555	1	0	0	0.000533	1	NP_057395.1	ATPase inhibitor, mitochondrial isoform 1 precursor [Homo sapiens]	ATP5IF1	-0.055	-0.0642	0.938522	-0.15	-0.1582	0.780167	-0.16	-0.1721	0.944271	0.019	0.0203	0.957051	X	X	X	X	X	X	X	1	1	1	0	1	10.38	0.00036729	X	X	X	X	X	X	X	X	X	X	X
0.000129	1	0	0	0	0	0	0	9.6e-05	1	NP_001257889.1	1 genes:NOSIP.NP_001257889.1:nitric oxide synthase-interacting protein isoform 1 [Homo sapiens] ;NP_001350578.1:nitric oxide synthase-interacting protein isoform 2 [Homo sapiens] ;	NOSIP	-0.011	-0.0126	0.947019	-0.133	-0.1294	0.787725	-0.191	-0.1985	0.938078	-0.013	-0.015	0.960373	X	X	X	X	X	X	X	1	1	1	0	1	5.98	0.00012934	X	X	X	X	X	X	X	X	X	X	X
0	0	0	0	0	0	0	0	0.000155	1	NP_001035546.1	1 genes:RHBDD2.NP_001035546.1:rhomboid domain-containing protein 2 isoform a [Homo sapiens] ;NP_001333117.1:rhomboid domain-containing protein 2 isoform c [Homo sapiens] ;NP_001333118.1:rhomboid domain-containing protein 2 isoform d [Homo sapiens] ;	RHBDD2	-0.086	-0.1088	0.932372	-0.068	-0.0792	0.806395	-0.072	-0.0722	0.970866	-0.015	-0.0171	0.960596	X	X	X	X	X	X	X	X	X	X	X	X	X	X	X	X	X	X	X	X	X	X	X	X	X
0.000741	1	0.000642	2	0	0	0	0	0.000197	1	NP_002096.1	histone H2AX [Homo sapiens]	H2AX	0.495	0.6881	1	-0.097	-0.1105	0.793914	-0.182	-0.1934	0.939248	-0.018	-0.0188	0.960775	X	X	X	X	X	X	X	X	X	X	X	X	X	X	2	3	2	1	3	22.38	0.00074063	1	1	1	0
6.3e-05	1	0.000197	1	9.5e-05	1	0.000157	1	0	0	NP_068814.2	heat shock-related 70 kDa protein 2 [Homo sapiens]	HSPA2	-0.009	-0.0117	0.947179	0.041	0.0426	0.884002	-0.015	-0.0178	0.987407	-0.028	-0.0312	0.962128	8	20	0	20	0	12.68	X	7	18	1	17	1.02921	15.49	6.271e-05	8	15	0	15	0	13.77	X	4	9	0	9
0	0	0	0	0	0	0	0	0.000149	1	NP_001317621.1	1 genes:PSMD4.NP_001317621.1:26S proteasome non-ATPase regulatory subunit 4 isoform 1 [Homo sapiens] ;NP_002801.1:26S proteasome non-ATPase regulatory subunit 4 isoform 2 [Homo sapiens] ;	PSMD4	-0.029	-0.0347	0.943201	-0.146	-0.1494	0.78224	-0.162	-0.1638	0.94629	-0.031	-0.0325	0.962277	X	X	X	X	X	X	X	X	X	X	X	X	X	X	X	X	X	X	X	X	X	X	X	X	X
9.2e-05	2	0.000184	1	0	0	0.000695	1	0.000409	2	NP_000692.2	1 genes:ATP1A1.NP_000692.2:sodium/potassium-transporting ATPase subunit alpha-1 isoform a [Homo sapiens] ;NP_001153705.1:sodium/potassium-transporting ATPase subunit alpha-1 isoform c [Homo sapiens] ;NP_001153706.1:sodium/potassium-transporting ATPase subunit alpha-1 isoform d [Homo sapiens] ;	ATP1A1	-0.875	-1.6702	0.973123	-1.207	-1.8744	0.961709	-1.67	-2.1323	0.882976	-0.015	-0.0356	0.962627	X	X	X	X	X	X	X	2	3	3	0	3	2.64	0.00011417	2	2	2	0	2	3.03	6.902e-05	X	X	X	X
5e-05	2	0	0	0	0	0	0	4.6e-05	1	NP_001258510.1	1 genes:DNAJC10.NP_001258510.1:dnaJ homolog subfamily C member 10 isoform 2 [Homo sapiens] ;NP_061854.1:dnaJ homolog subfamily C member 10 isoform 1 precursor [Homo sapiens] ;	DNAJC10	-0.113	-0.1392	0.928821	-0.096	-0.1016	0.797176	-0.144	-0.143	0.951504	-0.036	-0.0381	0.96292	X	X	X	X	X	X	X	1	1	1	0	1	2.95	5.212e-05	1	1	1	0	1	1.87	4.726e-05	X	X	X	X
0	0	0	0	0	0	0	0	0.000193	1	NP_064580.2	epimerase family protein SDR39U1 isoform 1 [Homo sapiens]	SDR39U1	-0.015	-0.0184	0.945992	-0.131	-0.1311	0.787215	-0.23	-0.2317	0.930793	-0.038	-0.0402	0.963161	X	X	X	X	X	X	X	X	X	X	X	X	X	X	X	X	X	X	X	X	X	X	X	X	X
0	0	0	0	0	0	0	0	7.1e-05	1	NP_056138.1	E3 UFM1-protein ligase 1 [Homo sapiens]	UFL1	-0.066	-0.0819	0.935951	-0.116	-0.1316	0.787068	-0.176	-0.1827	0.941741	-0.04	-0.0404	0.963185	X	X	X	X	X	X	X	X	X	X	X	X	X	X	X	X	X	X	X	X	X	X	X	X	X
0.000169	1	0	0	0	0	0	0	0.000135	1	NP_004334.1	calreticulin precursor [Homo sapiens]	CALR	0.246	0.3485	1	-0.126	-0.1381	0.785205	-0.216	-0.2219	0.932885	-0.038	-0.0409	0.963246	X	X	X	X	X	X	X	X	X	X	X	X	X	X	2	2	2	0	2	11.99	0.00016932	X	X	X	X
0.000132	1	0	0	0.000199	1	0	0	0.000191	1	NP_001257817.1	1 genes:SLC25A10.NP_001257817.1:mitochondrial dicarboxylate carrier isoform 1 [Homo sapiens] ;NP_001257882.1:mitochondrial dicarboxylate carrier isoform 3 [Homo sapiens] ;NP_036272.2:mitochondrial dicarboxylate carrier isoform 2 [Homo sapiens] ;	SLC25A10	0.051	0.0612	0.961705	-0.135	-0.147	0.782841	-0.089	-0.0925	0.96506	-0.038	-0.0426	0.963449	X	X	X	X	X	X	X	1	1	1	0	1	8.11	0.00013153	X	X	X	X	X	X	X	X	X	X	X
0	0	0	0	0	0	0	0	7.5e-05	1	NP_001230131.1	1 genes:RANBP6.NP_001230131.1:ran-binding protein 6 isoform 2 [Homo sapiens] ;NP_036548.1:ran-binding protein 6 isoform 1 [Homo sapiens] ;	RANBP6	-0.02	-0.023	0.945189	-0.224	-0.2297	0.770669	-0.125	-0.1386	0.952635	-0.04	-0.0437	0.963578	X	X	X	X	X	X	X	X	X	X	X	X	X	X	X	X	X	X	X	X	X	X	X	X	X
0	0	0	0	0	0	0.000341	1	0	0	NP_006397.1	peroxiredoxin-4 precursor [Homo sapiens]	PRDX4										-0.054	-0.0565	0.965152	X	X	X	X	X	X	X	X	X	X	X	X	X	X	X	X	X	X	X	X	X	X	X	X	X
0	0	0	0	0	0	0	0	0.000196	1	NP_002486.1	NADH dehydrogenase [ubiquinone] iron-sulfur protein 4, mitochondrial isoform 1 precursor [Homo sapiens]	NDUFS4	-0.015	-0.0188	0.945921	-0.2	-0.2003	0.773024	-0.138	-0.1432	0.951453	-0.052	-0.0595	0.965528	X	X	X	X	X	X	X	X	X	X	X	X	X	X	X	X	X	X	X	X	X	X	X	X	X
0	0	0	0	0	0	0	0	0.000229	1	NP_036611.2	14-3-3 protein gamma [Homo sapiens]	YWHAG	-0.03	-0.0392	0.942456	-0.14	-0.1507	0.781921	-0.095	-0.0996	0.963079	-0.053	-0.0613	0.965764	X	X	X	X	X	X	X	X	X	X	X	X	X	X	X	X	X	X	X	X	X	X	X	X	X
0	0	0.001055	1	0	0	0	0	0.000192	1	NP_009144.1	PRA1 family protein 2 [Homo sapiens]	PRAF2	-0.071	-0.0878	0.935131	0.392	0.4763	1	-0.163	-0.1738	0.943862	-0.062	-0.0631	0.965996	X	X	X	X	X	X	X	X	X	X	X	X	X	X	X	X	X	X	X	X	X	X	X	X	X
0	0	0	0	6.6e-05	1	0	0	3.2e-05	1	NP_689647.2	CWF19-like protein 2 [Homo sapiens]	CWF19L2	-0.1	-0.1244	0.930485	-0.056	-0.0583	0.816336	-0.112	-0.1189	0.957816	-0.062	-0.0639	0.966098	X	X	X	X	X	X	X	X	X	X	X	X	X	X	X	X	X	X	X	X	X	X	X	X	X
0	0	0	0	0	0	0	0	6.2e-05	1	NP_004757.1	coatomer subunit beta' [Homo sapiens]	COPB2	0.014	0.0168	0.952515	-0.068	-0.0722	0.80958	-0.116	-0.1306	0.954715	-0.063	-0.0653	0.966281	X	X	X	X	X	X	X	X	X	X	X	X	X	X	X	X	X	X	X	X	X	X	X	X	X
0	0	0	0	0	0	0	0	0.00029	1	NP_061133.1	peroxisomal membrane protein 2 [Homo sapiens]	PXMP2	0.003	0.0032	0.949915	-0.146	-0.1519	0.781629	-0.152	-0.1583	0.947648	-0.067	-0.0692	0.966795	X	X	X	X	X	X	X	X	X	X	X	X	X	X	X	X	X	X	X	X	X	X	X	X	X
0	0	0	0	0	0	0	0	0.000135	1	NP_778233.4	1 genes:EMC10.NP_778233.4:ER membrane protein complex subunit 10 isoform 1 precursor [Homo sapiens] ;NP_996261.1:ER membrane protein complex subunit 10 isoform 2 precursor [Homo sapiens] ;	EMC10	-0.019	-0.0231	0.945171	-0.157	-0.1623	0.77927	-0.204	-0.2267	0.931855	-0.068	-0.0697	0.966861	X	X	X	X	X	X	X	X	X	X	X	X	X	X	X	X	X	X	X	X	X	X	X	X	X
0	0	0	0	0	0	0	0	2.7e-05	1	NP_001106962.1	angiomotin isoform 1 [Homo sapiens]	AMOT	0.017	0.0206	0.953259	-0.099	-0.0984	0.798405	-0.153	-0.1626	0.946585	-0.068	-0.0706	0.966985	X	X	X	X	X	X	X	X	X	X	X	X	X	X	X	X	X	X	X	X	X	X	X	X	X
0.000808	1	0	0	0	0	0	0	0.000431	1	NP_006214.3	peptidyl-prolyl cis-trans isomerase NIMA-interacting 4 isoform 1 [Homo sapiens]	PIN4	0.516	0.7489	1	-0.075	-0.0857	0.80357	-0.112	-0.1193	0.957709	-0.066	-0.0707	0.966998	X	X	X	X	X	X	X	X	X	X	X	X	X	X	3	3	3	0	3	31.3	0.00080847	X	X	X	X
0.000165	1	0	0	0.000137	1	0	0	3.4e-05	1	NP_004631.1	spliceosome RNA helicase DDX39B [Homo sapiens]	DDX39B	0.314	0.4032	1	-0.097	-0.1032	0.796574	-0.126	-0.139	0.952532	-0.068	-0.071	0.967039	X	X	X	X	X	X	X	X	X	X	X	X	X	X	2	2	1	1	2	5.37	0.00016497	X	X	X	X
0	0	0	0	0	0	0	0	3.6e-05	1	NP_001273540.1	1 genes:REPS1.NP_001273540.1:ralBP1-associated Eps domain-containing protein 1 isoform c [Homo sapiens] ;NP_114128.3:ralBP1-associated Eps domain-containing protein 1 isoform a [Homo sapiens] ;	REPS1	-0.035	-0.041	0.942161	-0.136	-0.1525	0.781487	-0.137	-0.1404	0.95217	-0.07	-0.0715	0.967107	X	X	X	X	X	X	X	X	X	X	X	X	X	X	X	X	X	X	X	X	X	X	X	X	X
0.000182	1	0.000234	1	0	0	0	0	9.7e-05	1	NP_065761.1	leucine-rich repeat-containing protein 47 [Homo sapiens]	LRRC47	0.533	0.7416	1	-0.13	-0.1283	0.788056	-0.192	-0.1996	0.937829	-0.072	-0.0725	0.967242	X	X	X	X	X	X	X	X	X	X	X	X	X	X	2	3	3	0	3	5.49	0.00018166	1	1	1	0
0	0	0	0	0	0	0	0	0.000138	1	NP_853553.1	ancient ubiquitous protein 1 [Homo sapiens]	AUP1	0.012	0.0143	0.952031	-0.217	-0.2329	0.77054	-0.161	-0.1597	0.947301	-0.071	-0.0733	0.967348	X	X	X	X	X	X	X	X	X	X	X	X	X	X	X	X	X	X	X	X	X	X	X	X	X
0	0	0	0	0	0	0	0	5.8e-05	1	NP_001104262.1	1 genes:MECP2.NP_001104262.1:methyl-CpG-binding protein 2 isoform 2 [Homo sapiens] ;NP_001356322.1:methyl-CpG-binding protein 2 isoform 3 [Homo sapiens] ;NP_004983.1:methyl-CpG-binding protein 2 isoform 1 [Homo sapiens] ;	MECP2	-0.057	-0.0739	0.937092	-0.189	-0.2068	0.772322	-0.201	-0.1998	0.937783	-0.072	-0.0737	0.967401	X	X	X	X	X	X	X	X	X	X	X	X	X	X	X	X	X	X	X	X	X	X	X	X	X
0	0	0	0	0	0	0	0	0.000147	1	NP_001267730.1	2 genes:RNF130,RNF150.NP_001267730.1:E3 ubiquitin-protein ligase RNF130 isoform 2 precursor [Homo sapiens] ;NP_060904.2:E3 ubiquitin-protein ligase RNF130 isoform 1 precursor [Homo sapiens] ;NP_065775.1:RING finger protein 150 precursor [Homo sapiens] ;	RNF130	-0.077	-0.0927	0.934464	-0.12	-0.1218	0.790095	-0.111	-0.1163	0.958514	-0.075	-0.0776	0.967937	X	X	X	X	X	X	X	X	X	X	X	X	X	X	X	X	X	X	X	X	X	X	X	X	X
0	0	0	0	0	0	0	0	9.1e-05	1	NP_001303279.1	1 genes:GNPAT.NP_001303279.1:dihydroxyacetone phosphate acyltransferase isoform 2 [Homo sapiens] ;NP_055051.1:dihydroxyacetone phosphate acyltransferase isoform 1 [Homo sapiens] ;	GNPAT	-0.074	-0.0893	0.934926	-0.187	-0.1874	0.774732	-0.111	-0.1167	0.958407	-0.076	-0.0798	0.968237	X	X	X	X	X	X	X	X	X	X	X	X	X	X	X	X	X	X	X	X	X	X	X	X	X
0.000186	1	0	0	0	0	0	0	0.000141	1	NP_001008897.1	1 genes:TCP1.NP_001008897.1:T-complex protein 1 subunit alpha isoform b [Homo sapiens] ;NP_110379.2:T-complex protein 1 subunit alpha isoform a [Homo sapiens] ;	TCP1	0.7	1.0811	1	-0.084	-0.092	0.800948	-0.143	-0.1459	0.950765	-0.074	-0.0798	0.968237	3	4	4	0	4	12.72	0.00018628	X	X	X	X	X	X	X	X	X	X	X	X	X	X	X	X	X	X
0.000146	1	0	0	0	0	0	0	0.000234	1	NP_002784.1	proteasome subunit beta type-1 [Homo sapiens]	PSMB1	0.107	0.1355	0.979414	-0.186	-0.1831	0.775395	-0.197	-0.2209	0.933101	-0.079	-0.0807	0.968365	X	X	X	X	X	X	X	X	X	X	X	X	X	X	1	1	1	0	1	8.3	0.00014649	X	X	X	X
0	0	0	0	0	0	0	0	0.000478	1	NP_005859.1	BET1 homolog isoform 1 [Homo sapiens]	BET1	0.003	0.003	0.949878	-0.149	-0.1526	0.781463	-0.134	-0.14	0.952274	-0.075	-0.0813	0.96845	X	X	X	X	X	X	X	X	X	X	X	X	X	X	X	X	X	X	X	X	X	X	X	X	X
0	0	0	0	0	0	0	0	0.000302	1	NP_001073310.1	1 genes:OCIAD1.NP_001073310.1:OCIA domain-containing protein 1 isoform 3 [Homo sapiens] ;NP_001073311.2:OCIA domain-containing protein 1 isoform 2 [Homo sapiens] ;NP_001161726.1:OCIA domain-containing protein 1 isoform 4 [Homo sapiens] ;NP_060300.1:OCIA domain-containing protein 1 isoform 1 [Homo sapiens] ;	OCIAD1	-0.035	-0.042	0.941999	-0.175	-0.1718	0.777361	-0.128	-0.1321	0.954323	-0.074	-0.0825	0.968618	X	X	X	X	X	X	X	X	X	X	X	X	X	X	X	X	X	X	X	X	X	X	X	X	X
0	0	0	0	0	0	0	0	0.000206	1	NP_005994.2	cytochrome b-c1 complex subunit Rieske, mitochondrial [Homo sapiens]	UQCRFS1	-0.11	-0.1325	0.929558	-0.061	-0.0636	0.81369	-0.075	-0.0767	0.969561	-0.08	-0.0838	0.968797	X	X	X	X	X	X	X	X	X	X	X	X	X	X	X	X	X	X	X	X	X	X	X	X	X
0	0	0	0	0	0	0	0	0.000148	1	NP_064507.3	E3 ubiquitin-protein ligase KCMF1 [Homo sapiens]	KCMF1	-0.002	-0.0022	0.94891	-0.187	-0.2025	0.772775	-0.118	-0.1273	0.955583	-0.084	-0.0842	0.968852	X	X	X	X	X	X	X	X	X	X	X	X	X	X	X	X	X	X	X	X	X	X	X	X	X
0	0	0	0	0	0	0	0	0.000131	2	NP_001317413.1	1 genes:PREB.NP_001317413.1:prolactin regulatory element-binding protein isoform 2 [Homo sapiens] ;NP_001317414.1:prolactin regulatory element-binding protein isoform 3 [Homo sapiens] ;NP_001317415.1:prolactin regulatory element-binding protein isoform 4 [Homo sapiens] ;NP_001317416.1:prolactin regulatory element-binding protein isoform 5 [Homo sapiens] ;NP_037520.1:prolactin regulatory element-b…	PREB	-0.069	-0.0902	0.934804	-0.045	-0.0481	0.821671	-0.015	-0.0152	0.988232	-0.084	-0.0847	0.968924	X	X	X	X	X	X	X	X	X	X	X	X	X	X	X	X	X	X	X	X	X	X	X	X	X
0	0	0	0	0	0	0	0	0.000194	1	NP_001268382.1	1 genes:MBD3.NP_001268382.1:methyl-CpG-binding domain protein 3 isoform 1 [Homo sapiens] ;NP_001268383.1:methyl-CpG-binding domain protein 3 isoform 2 [Homo sapiens] ;	MBD3	-0.08	-0.0902	0.934804	-0.252	-0.2608	0.770436	-0.137	-0.1392	0.95248	-0.079	-0.0856	0.969054	X	X	X	X	X	X	X	X	X	X	X	X	X	X	X	X	X	X	X	X	X	X	X	X	X
0	0	0	0	0.000587	1	0	0	0.000299	1	NP_001254485.1	1 genes:PDCD6.NP_001254485.1:programmed cell death protein 6 isoform 2 [Homo sapiens] ;NP_037364.1:programmed cell death protein 6 isoform 1 [Homo sapiens] ;	PDCD6	-0.109	-0.1398	0.928755	-0.122	-0.1261	0.788733	1.09	1.6003	1	-0.082	-0.0859	0.969098	X	X	X	X	X	X	X	X	X	X	X	X	X	X	X	X	X	X	X	X	X	X	X	X	X
0	0	0	0	0	0	0	0	0.00014	1	NP_001531.1	heat shock protein beta-1 [Homo sapiens]	HSPB1	-0.122	-0.1417	0.92855	-0.047	-0.0514	0.819911	-0.125	-0.1357	0.953386	-0.081	-0.0859	0.969098	X	X	X	X	X	X	X	X	X	X	X	X	X	X	X	X	X	X	X	X	X	X	X	X	X
0	0	0	0	0	0	0	0	0.000199	1	NP_001271296.1	1 genes:NDUFB8.NP_001271296.1:NADH dehydrogenase [ubiquinone] 1 beta subcomplex subunit 8, mitochondrial isoform 2 [Homo sapiens] ;NP_001271297.1:NADH dehydrogenase [ubiquinone] 1 beta subcomplex subunit 8, mitochondrial isoform 3 [Homo sapiens] ;NP_004995.1:NADH dehydrogenase [ubiquinone] 1 beta subcomplex subunit 8, mitochondrial isoform 1 precursor [Homo sapiens] ;	NDUFB8	-0.044	-0.0531	0.940227	-0.097	-0.1	0.797786	-0.147	-0.1564	0.94812	-0.087	-0.0864	0.969169	X	X	X	X	X	X	X	X	X	X	X	X	X	X	X	X	X	X	X	X	X	X	X	X	X
0	0	0	0	0.000149	1	0	0	0.000127	1	NP_001559.1	eukaryotic translation initiation factor 3 subunit E [Homo sapiens]	EIF3E	-0.078	-0.0972	0.933866	-0.067	-0.0675	0.811799	0.691	0.9476	1	-0.08	-0.0871	0.969269	X	X	X	X	X	X	X	X	X	X	X	X	X	X	X	X	X	X	X	X	X	X	X	X	X
0	0	0	0	0.000521	1	0	0	0.000167	1	NP_001269549.1	guanine nucleotide-binding protein G(i) subunit alpha-2 isoform 6 [Homo sapiens]	GNAI2	-0.046	-0.0545	0.940009	-0.092	-0.0948	0.799821	0.745	1.0612	1	-0.086	-0.0875	0.969326	X	X	X	X	X	X	X	X	X	X	X	X	X	X	X	X	X	X	X	X	X	X	X	X	X
0.000215	1	0.000573	1	0.00012	1	0	0	8.1e-05	3	NP_001269633.1	1 genes:PDIA6.NP_001269633.1:protein disulfide-isomerase A6 isoform a [Homo sapiens] ;NP_001269634.1:protein disulfide-isomerase A6 isoform b [Homo sapiens] ;NP_001269635.1:protein disulfide-isomerase A6 isoform c [Homo sapiens] ;NP_001269636.1:protein disulfide-isomerase A6 isoform e precursor [Homo sapiens] ;NP_005733.1:protein disulfide-isomerase A6 isoform d precursor [Homo sapiens] ;	PDIA6	0.534	0.8023	1	0.671	0.8969	1	-0.172	-0.1894	0.940173	-0.088	-0.0875	0.969326	X	X	X	X	X	X	X	X	X	X	X	X	X	X	2	3	3	0	3	8.13	0.00021526	X	X	X	X
6.3e-05	1	0	0	0	0	0	0	9.5e-05	1	NP_001269884.1	1 genes:PRMT5.NP_001269884.1:protein arginine N-methyltransferase 5 isoform e [Homo sapiens] ;NP_006100.2:protein arginine N-methyltransferase 5 isoform a [Homo sapiens] ;	PRMT5	0.341	0.438	1	-0.109	-0.1198	0.790744	-0.092	-0.0988	0.9633	-0.087	-0.0885	0.969467	1	2	2	0	2	5.23	6.298e-05	X	X	X	X	X	X	X	X	X	X	X	X	X	X	X	X	X	X
0	0	0	0	0	0	0	0	0.000137	1	NP_001002251.2	1 genes:ARL6IP4.NP_001002251.2:ADP-ribosylation factor-like protein 6-interacting protein 4 isoform 3 [Homo sapiens] ;NP_001002252.2:ADP-ribosylation factor-like protein 6-interacting protein 4 isoform 4 [Homo sapiens] ;NP_001265307.1:ADP-ribosylation factor-like protein 6-interacting protein 4 isoform 5 [Homo sapiens] ;NP_001265308.1:ADP-ribosylation factor-like protein 6-interacting protein 4 i…	ARL6IP4	-0.029	-0.036	0.942982	-0.097	-0.0991	0.798133	-0.147	-0.1514	0.949373	-0.085	-0.089	0.969537	X	X	X	X	X	X	X	X	X	X	X	X	X	X	X	X	X	X	X	X	X	X	X	X	X
0	0	0	0	0	0	0	0	3.2e-05	1	NP_056169.1	nucleoporin NUP188 homolog [Homo sapiens]	NUP188	-0.101	-0.1279	0.930081	-0.231	-0.231	0.770614	-0.074	-0.0763	0.969676	-0.081	-0.0892	0.969564	X	X	X	X	X	X	X	X	X	X	X	X	X	X	X	X	X	X	X	X	X	X	X	X	X
0	0	0	0	0	0	0	0	0.000152	1	NP_004884.1	1 genes:MACROH2A1.NP_004884.1:core histone macro-H2A.1 isoform 2 [Homo sapiens] ;NP_613075.1:core histone macro-H2A.1 isoform 1 [Homo sapiens] ;NP_613258.2:core histone macro-H2A.1 isoform 3 [Homo sapiens] ;	MACROH2A1	-0.123	-0.1598	0.926706	-0.138	-0.144	0.783613	-0.105	-0.1127	0.959486	-0.088	-0.0902	0.969712	X	X	X	X	X	X	X	X	X	X	X	X	X	X	X	X	X	X	X	X	X	X	X	X	X
0	0	0	0	0	0	0	0	0.000179	1	NP_110407.2	mitochondrial folate transporter/carrier [Homo sapiens]	SLC25A32	-0.09	-0.1089	0.93236	-0.116	-0.1214	0.790224	-0.174	-0.1695	0.944899	-0.082	-0.091	0.96983	X	X	X	X	X	X	X	X	X	X	X	X	X	X	X	X	X	X	X	X	X	X	X	X	X
0	0	0	0	0	0	0	0	4.3e-05	2	NP_001188408.1	2 genes:CORO7-PAM16,PAM16.NP_001188408.1:CORO7-PAM16 protein [Homo sapiens] ;NP_057153.8:mitochondrial import inner membrane translocase subunit TIM16 [Homo sapiens] ;	CORO7-PAM16	-0.098	-0.1106	0.93215	-0.04	-0.0425	0.824735	-0.132	-0.1491	0.949953	-0.093	-0.0916	0.969917	X	X	X	X	X	X	X	X	X	X	X	X	X	X	X	X	X	X	X	X	X	X	X	X	X
0.000155	1	0	0	0	0	0	0	0.000124	1	NP_003698.1	ruvB-like 1 isoform 1 [Homo sapiens]	RUVBL1	0.325	0.4416	1	-0.223	-0.2285	0.770724	-0.144	-0.1495	0.949852	-0.091	-0.0916	0.969917	X	X	X	X	X	X	X	X	X	X	X	X	X	X	2	2	2	0	2	5.7	0.00015484	X	X	X	X
0	0	0	0	0	0	0	0	0.00027	1	NP_001290556.1	1 genes:MLEC.NP_001290556.1:malectin isoform 2 [Homo sapiens] ;NP_001290557.1:malectin isoform 3 precursor [Homo sapiens] ;NP_055545.1:malectin isoform1 precursor [Homo sapiens] ;	MLEC	-0.108	-0.1293	0.92992	-0.141	-0.1483	0.782513	-0.128	-0.1292	0.955083	-0.095	-0.0918	0.969947	X	X	X	X	X	X	X	X	X	X	X	X	X	X	X	X	X	X	X	X	X	X	X	X	X
0	0	0	0	0	0	0	0	0.000268	2	NP_777549.1	NADH dehydrogenase [ubiquinone] 1 alpha subcomplex assembly factor 2 [Homo sapiens]	NDUFAF2	-0.079	-0.0986	0.933683	-0.186	-0.1948	0.773702	-0.221	-0.2297	0.931216	-0.085	-0.0936	0.970205	X	X	X	X	X	X	X	X	X	X	X	X	X	X	X	X	X	X	X	X	X	X	X	X	X
0.000872	1	0	0	0	0	0	0	8.6e-05	1	NP_005800.3	peroxiredoxin-2 [Homo sapiens]	PRDX2	0.822	1.2531	1	-0.16	-0.1686	0.777979	-0.172	-0.1856	0.94106	-0.091	-0.0938	0.970234	X	X	X	X	X	X	X	X	X	X	X	X	X	X	2	6	4	2	4.88889	14.65	0.00087168	X	X	X	X
2.6e-05	2	0	0	0	0	0	0	3.8e-05	1	NP_055506.1	RNA helicase aquarius [Homo sapiens]	AQR	0.256	0.3368	1	-0.092	-0.1001	0.797748	-0.141	-0.1503	0.949649	-0.093	-0.0947	0.970366	2	2	2	0	2	2.42	2.515e-05	1	1	1	0	1	1.14	2.622e-05	X	X	X	X	X	X	X	X	X	X	X
0	0	0	0	0	0	0	0	0.000299	1	NP_001308041.1	transmembrane protein 205 [Homo sapiens]	TMEM205	-0.094	-0.1097	0.932261	-0.131	-0.14	0.784683	-0.161	-0.1674	0.945411	-0.089	-0.0948	0.970381	X	X	X	X	X	X	X	X	X	X	X	X	X	X	X	X	X	X	X	X	X	X	X	X	X
0	0	0	0	0	0	0	0	9.9e-05	1	NP_001230209.1	1 genes:ALCAM.NP_001230209.1:CD166 antigen isoform 2 precursor [Homo sapiens] ;NP_001230210.1:CD166 antigen isoform 3 precursor [Homo sapiens] ;NP_001618.2:CD166 antigen isoform 1 precursor [Homo sapiens] ;	ALCAM	-0.076	-0.0925	0.934491	-0.087	-0.0907	0.801481	-0.167	-0.1805	0.942263	-0.089	-0.095	0.970411	X	X	X	X	X	X	X	X	X	X	X	X	X	X	X	X	X	X	X	X	X	X	X	X	X
0	0	0	0	0	0	0	0	0.000216	1	NP_653190.2	catechol O-methyltransferase domain-containing protein 1 [Homo sapiens]	COMTD1	-0.046	-0.0541	0.940071	-0.238	-0.2352	0.770462	-0.017	-0.0181	0.987311	-0.089	-0.0952	0.970442	X	X	X	X	X	X	X	X	X	X	X	X	X	X	X	X	X	X	X	X	X	X	X	X	X
0	0	0	0	0	0	0	0	6e-05	2	NP_003225.2	transferrin receptor protein 1 isoform 1 [Homo sapiens]	TFRC	-0.057	-0.0733	0.937179	-0.239	-0.2447	0.77027	-0.153	-0.1636	0.946339	-0.089	-0.0955	0.970487	X	X	X	X	X	X	X	X	X	X	X	X	X	X	X	X	X	X	X	X	X	X	X	X	X
0	0	0	0	0	0	0	0	0.000101	1	NP_001171500.1	1 genes:ECI1.NP_001171500.1:enoyl-CoA delta isomerase 1, mitochondrial isoform 2 precursor [Homo sapiens] ;NP_001910.2:enoyl-CoA delta isomerase 1, mitochondrial isoform 1 precursor [Homo sapiens] ;	ECI1	-0.049	-0.0573	0.939574	-0.15	-0.1545	0.781013	-0.149	-0.1553	0.948395	-0.097	-0.0958	0.970531	X	X	X	X	X	X	X	X	X	X	X	X	X	X	X	X	X	X	X	X	X	X	X	X	X
0	0	0	0	0	0	0	0	6.8e-05	1	NP_057381.3	prenylcysteine oxidase 1 precursor [Homo sapiens]	PCYOX1	-0.058	-0.071	0.937515	-0.209	-0.2222	0.77107	-0.123	-0.1281	0.955371	-0.09	-0.097	0.970709	X	X	X	X	X	X	X	X	X	X	X	X	X	X	X	X	X	X	X	X	X	X	X	X	X
0	0	0	0	0	0	0	0	9.2e-05	1	NP_001071158.1	1 genes:ALG9.NP_001071158.1:alpha-1,2-mannosyltransferase ALG9 isoform b [Homo sapiens] ;NP_001339341.1:alpha-1,2-mannosyltransferase ALG9 isoform d precursor [Homo sapiens] ;NP_001339343.1:alpha-1,2-mannosyltransferase ALG9 isoform c precursor [Homo sapiens] ;NP_001339344.1:alpha-1,2-mannosyltransferase ALG9 isoform e precursor [Homo sapiens] ;NP_001339346.1:alpha-1,2-mannosyltransferase ALG9 is…	ALG9	-0.104	-0.1176	0.931292	-0.107	-0.1109	0.793773	-0.204	-0.2088	0.935758	-0.096	-0.0973	0.970753	X	X	X	X	X	X	X	X	X	X	X	X	X	X	X	X	X	X	X	X	X	X	X	X	X
0	0	0	0	0	0	0	0	0.000189	1	NP_006315.1	craniofacial development protein 1 [Homo sapiens]	CFDP1	-0.056	-0.0689	0.937823	-0.243	-0.2375	0.770396	-0.086	-0.089	0.966047	-0.089	-0.098	0.970856	X	X	X	X	X	X	X	X	X	X	X	X	X	X	X	X	X	X	X	X	X	X	X	X	X
7.6e-05	1	0	0	0	0	0	0	0.00011	1	NP_001268232.1	1 genes:SPTLC1.NP_001268232.1:serine palmitoyltransferase 1 isoform c [Homo sapiens] ;NP_006406.1:serine palmitoyltransferase 1 isoform a [Homo sapiens] ;	SPTLC1	0.028	0.0335	0.955848	-0.158	-0.1635	0.779016	-0.082	-0.0833	0.967667	-0.098	-0.0982	0.970885	X	X	X	X	X	X	X	1	1	1	0	1	6.63	7.589e-05	X	X	X	X	X	X	X	X	X	X	X
0	0	0	0	0	0	0	0	9.1e-05	1	NP_003792.1	glycosylphosphatidylinositol anchor attachment 1 protein [Homo sapiens]	GPAA1	-0.006	-0.0071	0.948011	-0.137	-0.1424	0.784037	-0.119	-0.1288	0.955188	-0.093	-0.0987	0.970958	X	X	X	X	X	X	X	X	X	X	X	X	X	X	X	X	X	X	X	X	X	X	X	X	X
0	0	0	0	3.5e-05	1	0	0	4.5e-05	1	NP_001128512.1	1 genes:DCTN1.NP_001128512.1:dynactin subunit 1 isoform 3 [Homo sapiens] ;NP_001128513.1:dynactin subunit 1 isoform 4 [Homo sapiens] ;NP_001177765.1:dynactin subunit 1 isoform 5 [Homo sapiens] ;NP_001177766.1:dynactin subunit 1 isoform 6 [Homo sapiens] ;NP_004073.2:dynactin subunit 1 isoform 1 [Homo sapiens] ;NP_075408.1:dynactin subunit 1 isoform 2 [Homo sapiens] ;	DCTN1	-0.005	-0.006	0.948213	-0.213	-0.2415	0.770312	0.407	0.4861	1	-0.087	-0.0988	0.970972	X	X	X	X	X	X	X	X	X	X	X	X	X	X	X	X	X	X	X	X	X	X	X	X	X
0.000115	1	0	0	0	0	0	0	9.2e-05	1	NP_001287750.1	1 genes:EIF4B.NP_001287750.1:eukaryotic translation initiation factor 4B isoform 1 [Homo sapiens] ;NP_001317583.1:eukaryotic translation initiation factor 4B isoform 3 [Homo sapiens] ;NP_001408.2:eukaryotic translation initiation factor 4B isoform 2 [Homo sapiens] ;	EIF4B	0.283	0.3869	1	0.008	0.0077	0.856731	-0.111	-0.1087	0.960573	-0.089	-0.0998	0.971123	X	X	X	X	X	X	X	X	X	X	X	X	X	X	2	2	2	0	2	6.66	0.00011462	X	X	X	X
0.000197	1	0	0	0	0	0	0	0.000119	1	NP_000174.1	1 genes:HADHB.NP_000174.1:trifunctional enzyme subunit beta, mitochondrial isoform 1 precursor [Homo sapiens] ;NP_001268441.1:trifunctional enzyme subunit beta, mitochondrial isoform 2 precursor [Homo sapiens] ;NP_001268442.1:trifunctional enzyme subunit beta, mitochondrial isoform 3 [Homo sapiens] ;	HADHB	0.933	1.3985	1	-0.122	-0.1274	0.788332	-0.161	-0.1672	0.945459	-0.099	-0.1007	0.97126	3	5	5	0	5	13.92	0.00019699	X	X	X	X	X	X	X	X	X	X	X	X	X	X	X	X	X	X
0.000182	1	0	0	0	0	0	0	3.4e-05	1	NP_005795.2	ATP-dependent RNA helicase DDX39A [Homo sapiens]	DDX39A	0.369	0.5121	1	-0.122	-0.1243	0.789297	-0.171	-0.1817	0.941979	-0.1	-0.1013	0.971351	X	X	X	X	X	X	X	1	2	2	0	2	2.81	0.00018235	1	1	0	1	0	2.58	X	X	X	X	X
0	0	0	0	0	0	0	0	0.000278	1	NP_001308370.1	1 genes:AHSA1.NP_001308370.1:activator of 90 kDa heat shock protein ATPase homolog 1 isoform 2 [Homo sapiens] ;NP_036243.1:activator of 90 kDa heat shock protein ATPase homolog 1 isoform 1 [Homo sapiens] ;	AHSA1	-0.04	-0.0473	0.941144	-0.083	-0.0895	0.801974	-0.115	-0.1158	0.958649	-0.098	-0.1026	0.971546	X	X	X	X	X	X	X	X	X	X	X	X	X	X	X	X	X	X	X	X	X	X	X	X	X
0	0	0	0	0	0	0	0	6.3e-05	1	NP_001351221.1	1 genes:TNPO1.NP_001351221.1:transportin-1 isoform 2 [Homo sapiens] ;NP_001351223.1:transportin-1 isoform 3 [Homo sapiens] ;NP_001351224.1:transportin-1 isoform 4 [Homo sapiens] ;NP_001351225.1:transportin-1 isoform 5 [Homo sapiens] ;NP_002261.3:transportin-1 isoform 1 [Homo sapiens] ;	TNPO1	-0.085	-0.1077	0.932512	-0.187	-0.1844	0.77519	-0.001	-0.0007	0.992897	-0.098	-0.1031	0.97162	X	X	X	X	X	X	X	X	X	X	X	X	X	X	X	X	X	X	X	X	X	X	X	X	X
6.7e-05	1	0	0	0	0	0	0	9.7e-05	1	NP_116195.2	protein O-linked-mannose beta-1,4-N-acetylglucosaminyltransferase 2 precursor [Homo sapiens]	POMGNT2	-0.13	-0.1546	0.927218	-0.213	-0.2202	0.771201	-0.177	-0.1776	0.942952	-0.1	-0.1038	0.971724	X	X	X	X	X	X	X	1	1	1	0	1	2.93	6.712e-05	X	X	X	X	X	X	X	X	X	X	X
0	0	0	0	0	0	0	0	0.000143	2	NP_057110.3	retinol dehydrogenase 11 isoform 1 precursor [Homo sapiens]	RDH11	-0.084	-0.1079	0.932487	-0.061	-0.0654	0.812812	-0.256	-0.2705	0.922988	-0.092	-0.1048	0.971878	X	X	X	X	X	X	X	X	X	X	X	X	X	X	X	X	X	X	X	X	X	X	X	X	X
0	0	0	0	0	0	0	0	0.000152	1	NP_001129240.1	1 genes:PVR.NP_001129240.1:poliovirus receptor isoform beta precursor [Homo sapiens] ;NP_001129241.1:poliovirus receptor isoform gamma precursor [Homo sapiens] ;NP_001129242.2:poliovirus receptor isoform delta precursor [Homo sapiens] ;NP_006496.4:poliovirus receptor isoform alpha precursor [Homo sapiens] ;	PVR	-0.016	-0.0186	0.945956	-0.189	-0.1928	0.773965	-0.115	-0.1177	0.958137	-0.106	-0.1049	0.971893	X	X	X	X	X	X	X	X	X	X	X	X	X	X	X	X	X	X	X	X	X	X	X	X	X
0	0	0	0	0	0	0	0	8.5e-05	1	NP_001290332.1	1 genes:WDR48.NP_001290332.1:WD repeat-containing protein 48 isoform 3 [Homo sapiens] ;NP_001333154.1:WD repeat-containing protein 48 isoform 4 [Homo sapiens] ;NP_065890.1:WD repeat-containing protein 48 isoform 1 [Homo sapiens] ;	WDR48	0.011	0.0129	0.951759	-0.19	-0.1987	0.773214	-0.137	-0.1408	0.952067	-0.109	-0.1054	0.971971	X	X	X	X	X	X	X	X	X	X	X	X	X	X	X	X	X	X	X	X	X	X	X	X	X
0	0	0	0	0	0	0	0	0.000309	1	NP_009207.2	chromobox protein homolog 3 [Homo sapiens]	CBX3	-0.016	-0.0186	0.945956	-0.201	-0.1989	0.77319	-0.213	-0.2097	0.935559	-0.106	-0.1065	0.972141	X	X	X	X	X	X	X	X	X	X	X	X	X	X	X	X	X	X	X	X	X	X	X	X	X
0	0	0	0	0	0	0	0	0.000143	1	NP_005473.1	GPI-anchor transamidase precursor [Homo sapiens]	PIGK	-0.058	-0.0686	0.937866	-0.18	-0.1852	0.775064	-0.143	-0.1467	0.95056	-0.1	-0.1073	0.972263	X	X	X	X	X	X	X	X	X	X	X	X	X	X	X	X	X	X	X	X	X	X	X	X	X
0	0	0	0	0	0	0	0	0.00011	1	NP_001166937.1	1 genes:AAAS.NP_001166937.1:aladin isoform 2 [Homo sapiens] ;NP_056480.1:aladin isoform 1 [Homo sapiens] ;	AAAS	-0.076	-0.0904	0.934777	-0.192	-0.2058	0.772421	-0.089	-0.1013	0.962608	-0.103	-0.1079	0.972354	X	X	X	X	X	X	X	X	X	X	X	X	X	X	X	X	X	X	X	X	X	X	X	X	X
0	0	0	0	0	0	0	0	0.000233	1	NP_064539.1	ER membrane protein complex subunit 7 precursor [Homo sapiens]	EMC7	-0.138	-0.1692	0.925818	0.002	0.0021	0.852748	-0.142	-0.1343	0.953748	-0.1	-0.1081	0.972384	X	X	X	X	X	X	X	X	X	X	X	X	X	X	X	X	X	X	X	X	X	X	X	X	X
0	0	0	0	0	0	0	0	8.2e-05	1	NP_001277113.1	1 genes:NCSTN.NP_001277113.1:nicastrin isoform 2 [Homo sapiens] ;NP_001336658.1:nicastrin isoform 4 precursor [Homo sapiens] ;NP_056146.1:nicastrin isoform 1 precursor [Homo sapiens] ;	NCSTN	-0.105	-0.1217	0.930803	-0.092	-0.1002	0.79771	-0.085	-0.0915	0.965343	-0.109	-0.109	0.972519	X	X	X	X	X	X	X	X	X	X	X	X	X	X	X	X	X	X	X	X	X	X	X	X	X
0	0	0	0	0	0	0	0	0.000191	1	NP_001303963.1	1 genes:DPM1.NP_001303963.1:dolichol-phosphate mannosyltransferase subunit 1 isoform 1 [Homo sapiens] ;NP_001303964.1:dolichol-phosphate mannosyltransferase subunit 1 isoform 2 [Homo sapiens] ;NP_003850.1:dolichol-phosphate mannosyltransferase subunit 1 isoform 3 [Homo sapiens] ;	DPM1	0.025	0.0308	0.9553	-0.056	-0.0593	0.815832	-0.162	-0.1814	0.94205	-0.101	-0.1094	0.972583	X	X	X	X	X	X	X	X	X	X	X	X	X	X	X	X	X	X	X	X	X	X	X	X	X
1.6e-05	1	0	0	5e-05	1	0	0	2.4e-05	1	NP_003119.2	spectrin beta chain, non-erythrocytic 1 isoform 1 [Homo sapiens]	SPTBN1	-0.08	-0.105	0.932853	-0.247	-0.262	0.770474	0.356	0.4721	1	-0.107	-0.1103	0.972725	X	X	X	X	X	X	X	1	1	1	0	1	0.76	1.647e-05	X	X	X	X	X	X	X	X	X	X	X
0	0	0	0	0	0	0	0	0.000328	1	NP_001308048.2	1 genes:CCDC115.NP_001308048.2:coiled-coil domain-containing protein 115 isoform d [Homo sapiens] ;NP_115733.2:coiled-coil domain-containing protein 115 isoform a [Homo sapiens] ;	CCDC115	-0.11	-0.1389	0.928853	-0.067	-0.0682	0.811463	-0.104	-0.1119	0.959702	-0.106	-0.1115	0.972913	X	X	X	X	X	X	X	X	X	X	X	X	X	X	X	X	X	X	X	X	X	X	X	X	X
0	0	0	0	0	0	0	0	0.00036	1	NP_001002255.1	3 genes:SUMO2,SUMO3,SUMO4.NP_001002255.1:small ubiquitin-related modifier 4 [Homo sapiens] ;NP_001005849.1:small ubiquitin-related modifier 2 isoform b precursor [Homo sapiens] ;NP_001273345.1:small ubiquitin-related modifier 3 isoform 2 [Homo sapiens] ;NP_008867.2:small ubiquitin-related modifier 3 isoform 1 precursor [Homo sapiens] ;NP_008868.3:small ubiquitin-related modifier 2 isoform a precu…	SUMO4	-0.066	-0.0825	0.935867	-0.052	-0.0573	0.816846	-0.133	-0.1431	0.951479	-0.102	-0.1118	0.97296	X	X	X	X	X	X	X	X	X	X	X	X	X	X	X	X	X	X	X	X	X	X	X	X	X
0	0	0	0	0	0	0	0	7.8e-05	1	NP_001341088.1	long-chain-fatty-acid--CoA ligase 3 [Homo sapiens]	ACSL3	-0.052	-0.063	0.938705	-0.158	-0.1617	0.779396	-0.225	-0.2479	0.927441	-0.109	-0.1118	0.97296	X	X	X	X	X	X	X	X	X	X	X	X	X	X	X	X	X	X	X	X	X	X	X	X	X
0	0	0	0	0	0	0	0	0.000131	1	NP_001245379.1	1 genes:PKMYT1.NP_001245379.1:membrane-associated tyrosine- and threonine-specific cdc2-inhibitory kinase isoform 3 [Homo sapiens] ;NP_001245380.1:membrane-associated tyrosine- and threonine-specific cdc2-inhibitory kinase isoform 4 [Homo sapiens] ;NP_004194.3:membrane-associated tyrosine- and threonine-specific cdc2-inhibitory kinase isoform 1 [Homo sapiens] ;NP_872629.1:membrane-associated tyro…	PKMYT1	-0.05	-0.0584	0.939406	-0.164	-0.1753	0.776717	-0.175	-0.1957	0.938718	-0.108	-0.1136	0.973237	X	X	X	X	X	X	X	X	X	X	X	X	X	X	X	X	X	X	X	X	X	X	X	X	X
0	0	5.8e-05	1	0	0	0	0	1.2e-05	1	NP_001005407.1	1 genes:CACNA1H.NP_001005407.1:voltage-dependent T-type calcium channel subunit alpha-1H isoform b [Homo sapiens] ;NP_066921.2:voltage-dependent T-type calcium channel subunit alpha-1H isoform a [Homo sapiens] ;	CACNA1H	0.02	0.0257	0.954273	-0.142	-0.1596	0.779854	-0.053	-0.0508	0.977203	-0.111	-0.1139	0.973282	X	X	X	X	X	X	X	X	X	X	X	X	X	X	X	X	X	X	X	X	X	1	1	1	0
0.001966	1	0.001381	1	0.001783	1	0	0	0.00057	1	NP_001308138.1	protein dpy-30 homolog isoform 1 [Homo sapiens]	DPY30	0.933	1.3942	1	-0.11	-0.1228	0.789771	0.68	0.9439	1	-0.102	-0.1145	0.973379	X	X	X	X	X	X	X	2	5	5	0	5	36.36	0.00196628	X	X	X	X	X	X	X	1	1	1	0
0.000644	2	0	0	0.001496	1	0	0	0.000478	1	NP_009039.1	1 genes:ELOB.NP_009039.1:elongin-B isoform a [Homo sapiens] ;NP_996896.1:elongin-B isoform b [Homo sapiens] ;	ELOB	0.513	0.6995	1	-0.146	-0.1545	0.781013	0.7	0.8576	1	-0.109	-0.1146	0.973396	X	X	X	X	X	X	X	2	3	3	0	3	21.19	0.0009898	1	1	1	0	1	21.19	0.00029918	X	X	X	X
0	0	0	0	0	0	0	0	0.000222	1	NP_001258732.1	1 genes:REEP2.NP_001258732.1:receptor expression-enhancing protein 2 isoform 1 [Homo sapiens] ;NP_057690.2:receptor expression-enhancing protein 2 isoform 2 [Homo sapiens] ;	REEP2	-0.016	-0.0199	0.945726	-0.194	-0.2153	0.771559	-0.189	-0.2098	0.935537	-0.115	-0.1153	0.973508	X	X	X	X	X	X	X	X	X	X	X	X	X	X	X	X	X	X	X	X	X	X	X	X	X
0.000324	2	0.000207	1	0	0	0	0	6.9e-05	2	NP_001138898.1	Y-box-binding protein 3 isoform b [Homo sapiens]	YBX3	0.826	1.2398	1	-0.139	-0.1488	0.782386	-0.163	-0.1736	0.94391	-0.105	-0.1159	0.973604	7	35	0	35	0	36.63	X	3	5	0	5	1	13.86	0.00012849	8	25	2	23	4.46316	50.5	0.00052001	X	X	X	X
0	0	0	0	0	0	0	0	0.000142	1	NP_060822.2	translation machinery-associated protein 16 [Homo sapiens]	TMA16	-0.081	-0.0984	0.933709	-0.155	-0.1605	0.779659	-0.12	-0.126	0.955926	-0.107	-0.1161	0.973636	X	X	X	X	X	X	X	X	X	X	X	X	X	X	X	X	X	X	X	X	X	X	X	X	X
0.000376	2	0.000619	1	0.000602	1	0	0	0.00018	3	NP_003007.2	serine/arginine-rich splicing factor 2 [Homo sapiens]	SRSF2	1.17	1.8335	1	-0.136	-0.132	0.78695	1.342	1.8827	0.934071	-0.112	-0.1184	0.973997	3	7	7	0	7	7.69	0.00059149	X	X	X	X	X	X	X	1	1	1	0	1	7.69	0.00015974	1	1	1	0
9.1e-05	2	0	0	0	0	0	0	0.000139	1	NP_001316064.1	1 genes:DYNC1LI1.NP_001316064.1:cytoplasmic dynein 1 light intermediate chain 1 isoform 2 [Homo sapiens] ;NP_057225.2:cytoplasmic dynein 1 light intermediate chain 1 isoform 1 [Homo sapiens] ;	DYNC1LI1	0.059	0.0686	0.963338	-0.239	-0.2661	0.770623	-0.054	-0.0581	0.975017	-0.119	-0.1188	0.974059	X	X	X	X	X	X	X	1	1	1	0	1	4.67	9.566e-05	1	1	1	0	1	4.67	8.674e-05	X	X	X	X
4.4e-05	1	0	0	0	0	0	0	6.3e-05	1	NP_001020095.1	1 genes:EXOC1.NP_001020095.1:exocyst complex component 1 isoform 1 [Homo sapiens] ;NP_839955.1:exocyst complex component 1 isoform 2 [Homo sapiens] ;	EXOC1	-0.056	-0.0676	0.938015	-0.099	-0.1009	0.797443	-0.139	-0.1496	0.949826	-0.113	-0.1191	0.974108	X	X	X	X	X	X	X	1	1	1	0	1	2.46	4.355e-05	X	X	X	X	X	X	X	X	X	X	X
0.001086	1	0.000722	1	0	0	0	0	0.000164	2	NP_003503.1	histone H2A type 1-C [Homo sapiens]	H2AC6	0.721	1.1226	1	-0.011	-0.011	0.843845	-0.128	-0.1356	0.953412	-0.114	-0.1202	0.974288	X	X	X	X	X	X	X	X	X	X	X	X	X	X	2	9	0	9	4	21.54	0.00108625	X	X	X	X
0	0	0	0	0	0	0	0	0.00029	1	NP_001129389.1	1 genes:DOLPP1.NP_001129389.1:dolichyldiphosphatase 1 isoform b [Homo sapiens] ;NP_065171.2:dolichyldiphosphatase 1 isoform a [Homo sapiens] ;	DOLPP1	-0.039	-0.0471	0.941176	-0.152	-0.149	0.782337	-0.092	-0.095	0.96436	-0.122	-0.1205	0.974337	X	X	X	X	X	X	X	X	X	X	X	X	X	X	X	X	X	X	X	X	X	X	X	X	X
0.000461	1	0	0	0	0	0	0	0.000369	1	NP_066957.3	39S ribosomal protein L23, mitochondrial [Homo sapiens]	MRPL23	0.243	0.3312	1	-0.15	-0.1557	0.780735	-0.09	-0.1004	0.962857	-0.116	-0.1217	0.97453	X	X	X	X	X	X	X	X	X	X	X	X	X	X	1	2	2	0	2	14.38	0.00046148	X	X	X	X
0.000107	1	0	0	0	0	0	0	7.7e-05	1	NP_001268639.1	1 genes:NCAPH.NP_001268639.1:condensin complex subunit 2 isoform 2 [Homo sapiens] ;NP_001268640.1:condensin complex subunit 2 isoform 3 [Homo sapiens] ;NP_056156.2:condensin complex subunit 2 isoform 1 [Homo sapiens] ;	NCAPH	0.269	0.3565	1	-0.074	-0.0741	0.8087	-0.077	-0.085	0.967182	-0.112	-0.1218	0.974546	X	X	X	X	X	X	X	2	2	2	0	2	3.84	0.00010666	X	X	X	X	X	X	X	X	X	X	X
0	0	0	0	0	0	0	0	6.8e-05	1	NP_001180442.1	1 genes:SLC30A6.NP_001180442.1:zinc transporter 6 isoform 1 [Homo sapiens] ;NP_001180443.1:zinc transporter 6 isoform 3 [Homo sapiens] ;NP_001180444.1:zinc transporter 6 isoform 4 [Homo sapiens] ;NP_001317405.1:zinc transporter 6 isoform 5 [Homo sapiens] ;NP_001317407.1:zinc transporter 6 isoform 6 [Homo sapiens] ;NP_001317408.1:zinc transporter 6 isoform 7 [Homo sapiens] ;NP_060434.2:zinc transp…	SLC30A6	-0.034	-0.0421	0.941983	-0.147	-0.1474	0.78274	-0.132	-0.1408	0.952067	-0.113	-0.122	0.974578	X	X	X	X	X	X	X	X	X	X	X	X	X	X	X	X	X	X	X	X	X	X	X	X	X
0	0	0	0	0	0	0	0	0.000285	1	NP_002940.2	39S ribosomal protein L12, mitochondrial [Homo sapiens]	MRPL12	-0.026	-0.0306	0.943889	-0.191	-0.1929	0.773951	-0.224	-0.2273	0.931726	-0.118	-0.1233	0.974785	X	X	X	X	X	X	X	X	X	X	X	X	X	X	X	X	X	X	X	X	X	X	X	X	X
0	0	0	0	0	0	0	0	9.1e-05	1	NP_001139807.1	1 genes:SLC6A15.NP_001139807.1:sodium-dependent neutral amino acid transporter B(0)AT2 isoform 3 [Homo sapiens] ;NP_877499.1:sodium-dependent neutral amino acid transporter B(0)AT2 isoform 1 [Homo sapiens] ;	SLC6A15	-0.087	-0.1094	0.932298	-0.192	-0.1877	0.774686	-0.097	-0.1027	0.962221	-0.125	-0.1243	0.974948	X	X	X	X	X	X	X	X	X	X	X	X	X	X	X	X	X	X	X	X	X	X	X	X	X
0	0	0	0	0	0	0	0	0.000807	1	NP_001305967.1	1 genes:COX7A2L.NP_001305967.1:cytochrome c oxidase subunit 7A-related protein, mitochondrial isoform c [Homo sapiens] ;NP_001305969.1:cytochrome c oxidase subunit 7A-related protein, mitochondrial isoform d [Homo sapiens] ;NP_004709.2:cytochrome c oxidase subunit 7A-related protein, mitochondrial isoform a [Homo sapiens] ;	COX7A2L	-0.006	-0.0084	0.947775	-0.193	-0.2123	0.771808	-0.038	-0.0395	0.980639	-0.113	-0.1249	0.975047	X	X	X	X	X	X	X	X	X	X	X	X	X	X	X	X	X	X	X	X	X	X	X	X	X
0	0	0	0	0	0	0	0	0.000106	1	NP_001278795.1	1 genes:GALNT2.NP_001278795.1:polypeptide N-acetylgalactosaminyltransferase 2 isoform 2 [Homo sapiens] ;NP_004472.1:polypeptide N-acetylgalactosaminyltransferase 2 precursor [Homo sapiens] ;	GALNT2	-0.057	-0.0708	0.937544	-0.202	-0.2069	0.772312	-0.251	-0.2614	0.92475	-0.12	-0.1249	0.975047	X	X	X	X	X	X	X	X	X	X	X	X	X	X	X	X	X	X	X	X	X	X	X	X	X
0	0	0	0	0	0	0	0	6.3e-05	1	NP_003479.1	A-kinase anchor protein 1, mitochondrial precursor [Homo sapiens]	AKAP1	-0.064	-0.0759	0.936802	-0.143	-0.1481	0.782564	-0.033	-0.0354	0.981901	-0.117	-0.1257	0.97518	X	X	X	X	X	X	X	X	X	X	X	X	X	X	X	X	X	X	X	X	X	X	X	X	X
0	0	0	0	0	0	0	0	0.000154	1	NP_001317141.1	1 genes:PSMC1.NP_001317141.1:26S proteasome regulatory subunit 4 isoform b [Homo sapiens] ;NP_002793.2:26S proteasome regulatory subunit 4 isoform a [Homo sapiens] ;	PSMC1	-0.04	-0.0476	0.941095	-0.088	-0.0893	0.802057	-0.068	-0.0701	0.971477	-0.123	-0.1263	0.975278	X	X	X	X	X	X	X	X	X	X	X	X	X	X	X	X	X	X	X	X	X	X	X	X	X
0	0	0	0	0	0	0	0	0.000193	1	NP_714913.1	ELMO domain-containing protein 2 [Homo sapiens]	ELMOD2	-0.059	-0.0708	0.937544	-0.13	-0.1277	0.78824	-0.144	-0.1533	0.948895	-0.113	-0.1264	0.975294	X	X	X	X	X	X	X	X	X	X	X	X	X	X	X	X	X	X	X	X	X	X	X	X	X
0	0	0	0	0	0	0	0	0.000174	1	NP_001907.3	cytochrome c1, heme protein, mitochondrial precursor [Homo sapiens]	CYC1	-0.107	-0.1352	0.929259	-0.16	-0.1702	0.777667	-0.166	-0.1796	0.942475	-0.114	-0.1269	0.975376	X	X	X	X	X	X	X	X	X	X	X	X	X	X	X	X	X	X	X	X	X	X	X	X	X
2.8e-05	1	0	0	0	0	0	0	4.2e-05	1	NP_001072989.1	1 genes:KTN1.NP_001072989.1:kinectin isoform a [Homo sapiens] ;NP_001072990.1:kinectin isoform b [Homo sapiens] ;NP_001257943.1:kinectin isoform d [Homo sapiens] ;NP_004977.2:kinectin isoform c [Homo sapiens] ;	KTN1	0.268	0.353	1	-0.131	-0.1353	0.785993	-0.11	-0.1186	0.957896	-0.12	-0.1275	0.975473	1	2	2	0	2	0.88	2.752e-05	X	X	X	X	X	X	X	X	X	X	X	X	X	X	X	X	X	X
0	0	0	0	0.000103	1	0	0	0.000132	1	NP_004292.1	1 genes:ACTL6A.NP_004292.1:actin-like protein 6A isoform 1 [Homo sapiens] ;NP_817126.1:actin-like protein 6A isoform 2 [Homo sapiens] ;	ACTL6A	-0.089	-0.1064	0.932677	-0.111	-0.1209	0.790385	0.348	0.4276	1	-0.125	-0.128	0.975554	X	X	X	X	X	X	X	X	X	X	X	X	X	X	X	X	X	X	X	X	X	X	X	X	X
0	0	0	0	0	0	0	0	0.000548	1	NP_057283.1	U6 snRNA-associated Sm-like protein LSm7 [Homo sapiens]	LSM7	-0.016	-0.0195	0.945797	-0.113	-0.1183	0.791239	-0.203	-0.2092	0.93567	-0.116	-0.128	0.975554	X	X	X	X	X	X	X	X	X	X	X	X	X	X	X	X	X	X	X	X	X	X	X	X	X
0.000184	2	0	0	0.000206	2	0	0	7.3e-05	1	NP_006182.2	proliferation-associated protein 2G4 [Homo sapiens]	PA2G4	0.527	0.7111	1	-0.015	-0.0159	0.840661	0.598	0.8161	1	-0.112	-0.1286	0.97565	X	X	X	X	X	X	X	1	1	1	0	1	4.31	9.881e-05	2	3	3	0	3	7.87	0.00026881	X	X	X	X
0	0	0.000826	1	0	0	0	0	0.000171	1	NP_001308897.1	1 genes:ATAD1.NP_001308897.1:ATPase family AAA domain-containing protein 1 isoform 2 [Homo sapiens] ;NP_001308898.1:ATPase family AAA domain-containing protein 1 isoform 3 [Homo sapiens] ;NP_116199.2:ATPase family AAA domain-containing protein 1 isoform 1 [Homo sapiens] ;	ATAD1	-0.033	-0.0378	0.942687	0.443	0.5093	1	-0.108	-0.1123	0.959594	-0.127	-0.1286	0.97565	X	X	X	X	X	X	X	X	X	X	X	X	X	X	X	X	X	X	X	X	X	1	2	2	0
0	0	0	0	0	0	0	0	0.000238	1	NP_057361.3	ras-related protein Rab-23 [Homo sapiens]	RAB23	0.009	0.0101	0.951223	-0.096	-0.1037	0.796387	-0.144	-0.158	0.947723	-0.129	-0.1292	0.975751	X	X	X	X	X	X	X	X	X	X	X	X	X	X	X	X	X	X	X	X	X	X	X	X	X
0	0	0	0	0	0	0	0	7.5e-05	1	NP_001258625.1	1 genes:ABCB7.NP_001258625.1:ATP-binding cassette sub-family B member 7, mitochondrial isoform 2 [Homo sapiens] ;NP_001258627.1:ATP-binding cassette sub-family B member 7, mitochondrial isoform 4 [Homo sapiens] ;NP_004290.2:ATP-binding cassette sub-family B member 7, mitochondrial isoform 1 [Homo sapiens] ;	ABCB7	-0.092	-0.1186	0.931173	-0.099	-0.1111	0.793703	-0.038	-0.0399	0.980516	-0.124	-0.1302	0.975919	X	X	X	X	X	X	X	X	X	X	X	X	X	X	X	X	X	X	X	X	X	X	X	X	X
4.8e-05	3	0	0	0.000113	1	0	0	3.3e-05	1	NP_003578.2	pre-mRNA-splicing factor ATP-dependent RNA helicase DHX16 isoform 1 [Homo sapiens]	DHX16	0.453	0.6721	1	-0.203	-0.2013	0.772909	0.42	0.5386	1	-0.128	-0.1306	0.975986	1	2	2	0	2	1.44	3.588e-05	1	2	2	0	2	1.15	7.48e-05	1	1	1	0	1	1.15	3.391e-05	X	X	X	X
0	0	0	0	0	0	0	0	8.9e-05	1	NP_000310.2	1 genes:PEX5. 3 proteins in this group did not match any genes. NP_000310.2:peroxisomal biogenesis factor 5 isoform b [Homo sapiens] ;NP_001124495.1:peroxisomal biogenesis factor 5 isoform a [Homo sapiens] ;NP_001287718.1:peroxisomal biogenesis factor 5 isoform e [Homo sapiens] ;NP_001287718.2:peroxisomal biogenesis factor 5 isoform d [Homo sapiens] ;NP_001338057.1:peroxisomal biogenesis factor 5…	PEX5	-0.048	-0.0616	0.938917	-0.148	-0.1602	0.779724	-0.098	-0.0981	0.963495	-0.117	-0.1307	0.976003	X	X	X	X	X	X	X	X	X	X	X	X	X	X	X	X	X	X	X	X	X	X	X	X	X
0	0	0	0	0	0	0	0	0.000576	1	NP_001905.1	1 genes:CYB5A.NP_001905.1:cytochrome b5 isoform 2 [Homo sapiens] ;NP_683725.1:cytochrome b5 isoform 1 [Homo sapiens] ;	CYB5A	0.02	0.024	0.953933	-0.143	-0.1394	0.784847	-0.143	-0.1497	0.949801	-0.123	-0.1312	0.976087	X	X	X	X	X	X	X	X	X	X	X	X	X	X	X	X	X	X	X	X	X	X	X	X	X
0	0	0	0	0	0	0	0	7.9e-05	1	NP_536724.1	phosphatidylinositol glycan anchor biosynthesis class U protein precursor [Homo sapiens]	PIGU	-0.069	-0.0838	0.935684	-0.086	-0.0953	0.799623	-0.2	-0.2052	0.936562	-0.117	-0.1313	0.976103	X	X	X	X	X	X	X	X	X	X	X	X	X	X	X	X	X	X	X	X	X	X	X	X	X
0	0	0	0	0	0	0	0	5.1e-05	1	NP_002262.4	importin-5 [Homo sapiens]	IPO5	-0.026	-0.034	0.943318	-0.211	-0.2103	0.771986	-0.202	-0.2173	0.933884	-0.128	-0.1317	0.976169	X	X	X	X	X	X	X	X	X	X	X	X	X	X	X	X	X	X	X	X	X	X	X	X	X
0	0	0	0	0.000116	1	0	0	7.4e-05	1	NP_000173.2	trifunctional enzyme subunit alpha, mitochondrial precursor [Homo sapiens]	HADHA	-0.111	-0.1312	0.929706	-0.144	-0.1494	0.78224	0.907	1.3854	1	-0.125	-0.1328	0.97635	X	X	X	X	X	X	X	X	X	X	X	X	X	X	X	X	X	X	X	X	X	X	X	X	X
0	0	0	0	0	0	0	0	0.00015	1	NP_001138356.1	zinc transporter 7 [Homo sapiens]	SLC30A7	0.035	0.0418	0.95756	-0.191	-0.2058	0.772421	-0.24	-0.2448	0.928072	-0.127	-0.133	0.976383	X	X	X	X	X	X	X	X	X	X	X	X	X	X	X	X	X	X	X	X	X	X	X	X	X
0	0	0	0	0	0	0	0	0.00024	1	NP_001243339.1	1 genes:RAB18.NP_001243339.1:ras-related protein Rab-18 isoform 2 [Homo sapiens] ;NP_001243340.1:ras-related protein Rab-18 isoform 3 [Homo sapiens] ;NP_001243344.1:ras-related protein Rab-18 isoform 4 [Homo sapiens] ;NP_067075.1:ras-related protein Rab-18 isoform 1 [Homo sapiens] ;	RAB18	0.007	0.0091	0.95103	-0.235	-0.249	0.770257	-0.21	-0.2248	0.932261	-0.134	-0.1343	0.976601	X	X	X	X	X	X	X	X	X	X	X	X	X	X	X	X	X	X	X	X	X	X	X	X	X
0	0	0	0	0	0	0	0	0.000249	1	NP_001035109.1	protein FAM3C precursor [Homo sapiens]	FAM3C	-0.024	-0.0305	0.943906	-0.133	-0.1385	0.785093	-0.137	-0.1381	0.952764	-0.135	-0.1348	0.976687	X	X	X	X	X	X	X	X	X	X	X	X	X	X	X	X	X	X	X	X	X	X	X	X	X
0.000102	1	0	0	0.000121	1	0	0	6.2e-05	1	NP_003743.1	eukaryotic translation initiation factor 3 subunit C isoform a [Homo sapiens]	EIF3C	0.846	1.2448	1	-0.165	-0.1667	0.778356	1.073	1.5911	1	-0.14	-0.1351	0.976738	3	5	5	0	5	6.46	0.00010227	X	X	X	X	X	X	X	X	X	X	X	X	X	X	X	X	X	X
0	0	0	0	0	0	0	0	8.8e-05	1	NP_001077059.1	1 genes:TMEM214.NP_001077059.1:transmembrane protein 214 isoform 2 [Homo sapiens] ;NP_060197.4:transmembrane protein 214 isoform 1 [Homo sapiens] ;	TMEM214	-0.021	-0.0283	0.944277	-0.128	-0.1293	0.787755	-0.096	-0.0977	0.963607	-0.128	-0.1354	0.976789	X	X	X	X	X	X	X	X	X	X	X	X	X	X	X	X	X	X	X	X	X	X	X	X	X
7.3e-05	1	0	0	0.000147	2	0	0	5.9e-05	1	NP_004955.2	histone deacetylase 1 [Homo sapiens]	HDAC1	-0.01	-0.0123	0.947072	-0.109	-0.1117	0.793492	0.858	1.2127	1	-0.138	-0.1356	0.976823	X	X	X	X	X	X	X	X	X	X	X	X	X	X	2	2	0	2	1	2.7	7.324e-05	X	X	X	X
0	0	0	0	0	0	0	0	7.2e-05	1	NP_001182447.1	1 genes:MICU1.NP_001182447.1:calcium uptake protein 1, mitochondrial isoform 2 [Homo sapiens] ;NP_001350442.1:calcium uptake protein 1, mitochondrial isoform 4 [Homo sapiens] ;NP_006068.2:calcium uptake protein 1, mitochondrial isoform 1 [Homo sapiens] ;	MICU1	-0.145	-0.1697	0.925774	-0.151	-0.1527	0.781439	-0.09	-0.0987	0.963328	-0.125	-0.1364	0.976958	X	X	X	X	X	X	X	X	X	X	X	X	X	X	X	X	X	X	X	X	X	X	X	X	X
0	0	0.000324	1	0.000136	2	0	0	6.7e-05	1	NP_067062.1	RNA-binding protein 25 [Homo sapiens]	RBM25	-0.025	-0.0306	0.943889	0.347	0.4322	1	1.308	1.8392	0.972167	-0.123	-0.1367	0.977009	X	X	X	X	X	X	X	X	X	X	X	X	X	X	X	X	X	X	X	X	X	2	2	2	0
0	0	0	0	0.000316	1	0	0	0.000304	1	NP_060654.1	2 genes:ARL8A,ARL8B.NP_060654.1:ADP-ribosylation factor-like protein 8B [Homo sapiens] ;NP_620150.1:ADP-ribosylation factor-like protein 8A isoform 1 [Homo sapiens] ;	ARL8B	-0.04	-0.0476	0.941095	-0.15	-0.147	0.782841	-0.067	-0.0667	0.972473	-0.128	-0.1371	0.977076	X	X	X	X	X	X	X	X	X	X	X	X	X	X	X	X	X	X	X	X	X	X	X	X	X
0	0	0	0	0	0	0	0	8.3e-05	1	NP_001240795.1	1 genes:YME1L1.NP_001240795.1:ATP-dependent zinc metalloprotease YME1L1 isoform 4 [Homo sapiens] ;NP_055078.1:ATP-dependent zinc metalloprotease YME1L1 isoform 3 [Homo sapiens] ;NP_647473.1:ATP-dependent zinc metalloprotease YME1L1 isoform 1 [Homo sapiens] ;	YME1L1	-0.067	-0.08	0.936217	-0.15	-0.1609	0.779571	-0.134	-0.1467	0.95056	-0.145	-0.1378	0.977192	X	X	X	X	X	X	X	X	X	X	X	X	X	X	X	X	X	X	X	X	X	X	X	X	X
0	0	0	0	0	0	0	0	0.000367	1	NP_055182.3	protein FAM162A [Homo sapiens]	FAM162A	-0.079	-0.0913	0.934655	-0.206	-0.2291	0.770695	-0.147	-0.1512	0.949423	-0.151	-0.1379	0.977209	X	X	X	X	X	X	X	X	X	X	X	X	X	X	X	X	X	X	X	X	X	X	X	X	X
0	0	0	0	0	0	0	0	9.5e-05	1	NP_009200.2	syntaxin-binding protein 3 [Homo sapiens]	STXBP3	-0.085	-0.1029	0.933124	-0.141	-0.1457	0.783173	-0.025	-0.0255	0.98498	-0.131	-0.1382	0.977259	X	X	X	X	X	X	X	X	X	X	X	X	X	X	X	X	X	X	X	X	X	X	X	X	X
0	0	0	0	0	0	0	0	0.000131	1	NP_001335950.1	1 genes:NME9.NP_001335950.1:thioredoxin domain-containing protein 6 isoform d [Homo sapiens] ;NP_835231.1:thioredoxin domain-containing protein 6 isoform b [Homo sapiens] ;	NME9	-0.075	-0.0934	0.934372	-0.142	-0.1461	0.783069	-0.081	-0.0858	0.966954	-0.138	-0.1389	0.977378	X	X	X	X	X	X	X	X	X	X	X	X	X	X	X	X	X	X	X	X	X	X	X	X	X
0.000133	2	0	0	9.4e-05	2	0	0	7.8e-05	2	NP_060531.2	pre-mRNA-splicing factor 38B isoform a [Homo sapiens]	PRPF38B	0.52	0.7556	1	-0.115	-0.1199	0.790711	0.38	0.4562	1	-0.136	-0.1401	0.977587	X	X	X	X	X	X	X	1	1	1	0	1	1.47	7.13e-05	3	3	3	0	3	7.88	0.00019397	X	X	X	X
0.000142	1	0.000549	1	0	0	0	0	0.000227	1	NP_004119.1	general transcription factor IIF subunit 2 [Homo sapiens]	GTF2F2	-0.075	-0.0839	0.93567	-0.121	-0.1139	0.792728	-0.142	-0.1562	0.94817	-0.148	-0.1401	0.977587	X	X	X	X	X	X	X	X	X	X	X	X	X	X	1	1	1	0	1	11.24	0.00014178	1	1	1	0
0.000364	2	0.000953	1	0	0	0	0	0.000287	1	NP_001292553.1	2 genes:CALM1,CALM2.NP_001292553.1:calmodulin-2 isoform 1 [Homo sapiens] ;NP_001350599.1:calmodulin-1 isoform 1 [Homo sapiens] ;NP_008819.1:calmodulin-1 isoform 2 [Homo sapiens] ;	CALM2	0.748	1.0579	1	0.336	0.4382	1	-0.104	-0.1118	0.959729	-0.14	-0.1405	0.977656	1	2	2	0	2	18.78	0.00018959	X	X	X	X	X	X	X	2	3	3	0	3	19.29	0.00053761	X	X	X	X
0	0	0	0	0	0	0	0	6.8e-05	1	NP_001121631.1	1 genes:VPS53.NP_001121631.1:vacuolar protein sorting-associated protein 53 homolog isoform 1 [Homo sapiens] ;NP_001353182.1:vacuolar protein sorting-associated protein 53 homolog isoform 3 [Homo sapiens] ;NP_001353183.1:vacuolar protein sorting-associated protein 53 homolog isoform 4 [Homo sapiens] ;NP_060759.2:vacuolar protein sorting-associated protein 53 homolog isoform 2 [Homo sapiens] ;	VPS53	-0.076	-0.0863	0.935338	-0.18	-0.1939	0.77382	-0.077	-0.077	0.969475	-0.15	-0.1407	0.97769	X	X	X	X	X	X	X	X	X	X	X	X	X	X	X	X	X	X	X	X	X	X	X	X	X
0	0	0	0	0	0	0	0	0.000218	1	NP_060937.2	vesicle transport protein USE1 [Homo sapiens]	USE1	-0.043	-0.0517	0.940445	-0.239	-0.2332	0.770529	-0.079	-0.083	0.967752	-0.135	-0.1413	0.977793	X	X	X	X	X	X	X	X	X	X	X	X	X	X	X	X	X	X	X	X	X	X	X	X	X
0	0	0	0	0	0	0	0	4.3e-05	1	NP_001129027.1	1 genes:EPB41L2.NP_001129027.1:band 4.1-like protein 2 isoform b [Homo sapiens] ;NP_001337228.1:band 4.1-like protein 2 isoform e [Homo sapiens] ;NP_001337230.1:band 4.1-like protein 2 isoform f [Homo sapiens] ;NP_001337232.1:band 4.1-like protein 2 isoform g [Homo sapiens] ;NP_001337235.1:band 4.1-like protein 2 isoform h [Homo sapiens] ;NP_001337236.1:band 4.1-like protein 2 isoform i [Homo sap…	EPB41L2	-0.018	-0.0223	0.945311	-0.04	-0.0429	0.824514	-0.165	-0.1746	0.94367	-0.137	-0.1421	0.977929	X	X	X	X	X	X	X	X	X	X	X	X	X	X	X	X	X	X	X	X	X	X	X	X	X
0	0	0	0	0	0	0	0	0.000129	1	NP_002795.2	26S proteasome regulatory subunit 6A [Homo sapiens]	PSMC3	-0.113	-0.1328	0.929523	-0.126	-0.1332	0.786597	-0.13	-0.1313	0.954531	-0.137	-0.1423	0.977963	X	X	X	X	X	X	X	X	X	X	X	X	X	X	X	X	X	X	X	X	X	X	X	X	X
3.1e-05	2	0	0	0	0	0	0	4.7e-05	1	NP_001036015.1	structural maintenance of chromosomes protein 2 [Homo sapiens]	SMC2	-0.102	-0.1273	0.93015	-0.235	-0.2439	0.77028	-0.228	-0.2233	0.932584	-0.139	-0.1424	0.97798	X	X	X	X	X	X	X	1	1	1	0	1	1.67	3.252e-05	1	1	1	0	1	1.75	2.949e-05	X	X	X	X
0	0	0	0	0	0	0	0	0.000174	1	NP_001001433.1	1 genes:STX16.NP_001001433.1:syntaxin-16 isoform a [Homo sapiens] ;NP_001128244.1:syntaxin-16 isoform c [Homo sapiens] ;NP_001128245.1:syntaxin-16 isoform d [Homo sapiens] ;NP_001191797.1:syntaxin-16 isoform e [Homo sapiens] ;NP_003754.2:syntaxin-16 isoform b [Homo sapiens] ;	STX16	-0.015	-0.0189	0.945903	-0.088	-0.0949	0.799781	-0.131	-0.1392	0.95248	-0.133	-0.1426	0.978014	X	X	X	X	X	X	X	X	X	X	X	X	X	X	X	X	X	X	X	X	X	X	X	X	X
0	0	0	0	0	0	0	0	0.000582	1	NP_004076.1	mitochondrial import inner membrane translocase subunit Tim8 A isoform 1 [Homo sapiens]	TIMM8A	-0.029	-0.0352	0.943117	-0.204	-0.2172	0.771413	-0.161	-0.1664	0.945653	-0.129	-0.1429	0.978064	X	X	X	X	X	X	X	X	X	X	X	X	X	X	X	X	X	X	X	X	X	X	X	X	X
0	0	0	0	0	0	0	0	8.1e-05	1	NP_003866.1	GMP synthase [glutamine-hydrolyzing] [Homo sapiens]	GMPS	-0.035	-0.0427	0.941885	-0.214	-0.2207	0.771167	-0.169	-0.1681	0.945241	-0.134	-0.1429	0.978064	X	X	X	X	X	X	X	X	X	X	X	X	X	X	X	X	X	X	X	X	X	X	X	X	X
0	0	0	0	0	0	0	0	0.000795	1	NP_001129042.1	uncharacterized protein C12orf73 precursor [Homo sapiens]	C12orf73	-0.048	-0.0609	0.939022	-0.197	-0.1992	0.773155	-0.201	-0.2123	0.934982	-0.132	-0.1429	0.978064	X	X	X	X	X	X	X	X	X	X	X	X	X	X	X	X	X	X	X	X	X	X	X	X	X
0	0	0	0	0	0	0	0	3.4e-05	1	NP_001122316.1	1 genes:SMARCA4.NP_001122316.1:transcription activator BRG1 isoform B [Homo sapiens] ;NP_001122317.1:transcription activator BRG1 isoform C [Homo sapiens] ;NP_001122318.1:transcription activator BRG1 isoform D [Homo sapiens] ;NP_001122319.1:transcription activator BRG1 isoform E [Homo sapiens] ;NP_001122320.1:transcription activator BRG1 isoform F [Homo sapiens] ;NP_001122321.1:transcription acti…	SMARCA4	-0.073	-0.093	0.934425	-0.162	-0.1801	0.775884	-0.098	-0.1024	0.962303	-0.138	-0.1442	0.978289	X	X	X	X	X	X	X	X	X	X	X	X	X	X	X	X	X	X	X	X	X	X	X	X	X
0.000142	1	0.000366	1	0	0	0	0	6.1e-05	2	NP_001353228.1	1 genes:KHSRP.NP_001353228.1:far upstream element-binding protein 2 isoform 2 [Homo sapiens] ;NP_001353229.1:far upstream element-binding protein 2 isoform 3 [Homo sapiens] ;NP_003676.2:far upstream element-binding protein 2 isoform 1 [Homo sapiens] ;	KHSRP	0.579	0.817	1	0.343	0.4029	1	-0.118	-0.1203	0.957441	-0.137	-0.1445	0.978343	X	X	X	X	X	X	X	X	X	X	X	X	X	X	2	3	3	0	3	5.22	0.00014178	1	2	2	0
0	0	0	0	0.000722	1	0	0	0.00021	1	NP_733779.1	S-phase kinase-associated protein 1 isoform b [Homo sapiens]	SKP1	-0.027	-0.0323	0.943601	-0.227	-0.239	0.77036	0.363	0.4335	1	-0.14	-0.1446	0.97836	X	X	X	X	X	X	X	X	X	X	X	X	X	X	X	X	X	X	X	X	X	X	X	X	X
0	0	0	0	0	0	0	0	9.1e-05	1	NP_001339204.1	1 genes:RHOT2.NP_001339204.1:mitochondrial Rho GTPase 2 isoform 1 [Homo sapiens] ;NP_001339205.1:mitochondrial Rho GTPase 2 isoform 3 [Homo sapiens] ;NP_001339206.1:mitochondrial Rho GTPase 2 isoform 4 [Homo sapiens] ;NP_001339207.1:mitochondrial Rho GTPase 2 isoform 5 [Homo sapiens] ;NP_001339208.1:mitochondrial Rho GTPase 2 isoform 6 [Homo sapiens] ;NP_001339209.1:mitochondrial Rho GTPase 2 iso…	RHOT2	-0.003	-0.0032	0.948725	-0.114	-0.119	0.791008	-0.163	-0.1674	0.945411	-0.14	-0.1455	0.978518	X	X	X	X	X	X	X	X	X	X	X	X	X	X	X	X	X	X	X	X	X	X	X	X	X
0	0	0	0	0	0	0	0	0.000143	1	NP_078828.2	ceramide synthase 4 [Homo sapiens]	CERS4	-0.015	-0.0185	0.945974	-0.157	-0.163	0.779122	-0.124	-0.1382	0.952738	-0.145	-0.1468	0.978744	X	X	X	X	X	X	X	X	X	X	X	X	X	X	X	X	X	X	X	X	X	X	X	X	X
0	0	0	0	0	0	0	0	0.000225	1	NP_542193.3	BRI3-binding protein precursor [Homo sapiens]	BRI3BP	-0.035	-0.0428	0.941869	-0.158	-0.1523	0.781534	-0.16	-0.1699	0.944802	-0.137	-0.1468	0.978744	X	X	X	X	X	X	X	X	X	X	X	X	X	X	X	X	X	X	X	X	X	X	X	X	X
8.7e-05	1	0	0	0	0	0	0	0.00014	1	NP_001308911.1	1 genes:PRKAR2A.NP_001308911.1:cAMP-dependent protein kinase type II-alpha regulatory subunit isoform a [Homo sapiens] ;NP_001308912.1:cAMP-dependent protein kinase type II-alpha regulatory subunit isoform b [Homo sapiens] ;	PRKAR2A	-0.118	-0.1362	0.929147	-0.064	-0.0702	0.810516	-0.188	-0.1845	0.941319	-0.147	-0.1468	0.978744	X	X	X	X	X	X	X	X	X	X	X	X	X	X	1	1	1	0	1	3.71	8.738e-05	X	X	X	X
0	0	0	0	0	0	0	0	3.5e-05	1	NP_004809.2	probable ATP-dependent RNA helicase DDX23 [Homo sapiens]	DDX23	-0.019	-0.0233	0.945136	-0.058	-0.064	0.813495	-0.201	-0.2166	0.934038	-0.139	-0.1472	0.978813	X	X	X	X	X	X	X	X	X	X	X	X	X	X	X	X	X	X	X	X	X	X	X	X	X
0	0	0	0	0	0	0	0	0.00017	1	NP_075066.1	39S ribosomal protein L44, mitochondrial [Homo sapiens]	MRPL44	-0.037	-0.0447	0.94156	-0.062	-0.0644	0.8133	-0.123	-0.1209	0.95728	-0.146	-0.1493	0.97918	X	X	X	X	X	X	X	X	X	X	X	X	X	X	X	X	X	X	X	X	X	X	X	X	X
0	0	0	0	0	0	0	0	5.8e-05	1	NP_570602.2	alpha-1B-glycoprotein precursor [Homo sapiens]	A1BG	-0.032	-0.0392	0.942456	-0.054	-0.0596	0.815681	-0.213	-0.2138	0.934652	-0.138	-0.1493	0.97918	X	X	X	X	X	X	X	X	X	X	X	X	X	X	X	X	X	X	X	X	X	X	X	X	X
0	0	0	0	0	0	0	0	8.6e-05	1	NP_001269104.1	1 genes:CLPTM1.NP_001269104.1:cleft lip and palate transmembrane protein 1 isoform 3 [Homo sapiens] ;NP_001269105.1:cleft lip and palate transmembrane protein 1 isoform 4 [Homo sapiens] ;NP_001285.1:cleft lip and palate transmembrane protein 1 isoform 2 [Homo sapiens] ;	CLPTM1	-0.062	-0.0735	0.93715	-0.131	-0.1415	0.784276	-0.183	-0.1813	0.942074	-0.152	-0.1527	0.97978	X	X	X	X	X	X	X	X	X	X	X	X	X	X	X	X	X	X	X	X	X	X	X	X	X
0	0	0	0	0	0	0	0	1.9e-05	1	NP_001293018.1	1 genes:ZNF236.NP_001293018.1:zinc finger protein 236 isoform 1 [Homo sapiens] ;NP_031371.3:zinc finger protein 236 isoform 2 [Homo sapiens] ;	ZNF236	-0.038	-0.0466	0.941256	-0.131	-0.1389	0.784984	-0.071	-0.0728	0.970691	-0.144	-0.1541	0.980029	X	X	X	X	X	X	X	X	X	X	X	X	X	X	X	X	X	X	X	X	X	X	X	X	X
7.8e-05	1	0	0	0	0	0	0	3.8e-05	1	NP_001308962.1	1 genes:ACTN4.NP_001308962.1:alpha-actinin-4 isoform 2 [Homo sapiens] ;NP_004915.2:alpha-actinin-4 isoform 1 [Homo sapiens] ;	ACTN4	0.28	0.3897	1	-0.051	-0.0529	0.819119	-0.227	-0.2327	0.930583	-0.138	-0.1543	0.980066	X	X	X	X	X	X	X	X	X	X	X	X	X	X	2	2	2	0	2	4.97	7.793e-05	X	X	X	X
0.000169	1	0	0	0.000255	1	0	0	0.000244	1	NP_001018238.1	1 genes:HAX1.NP_001018238.1:HCLS1-associated protein X-1 isoform b [Homo sapiens] ;NP_006109.2:HCLS1-associated protein X-1 isoform a [Homo sapiens] ;	HAX1	-0.018	-0.0216	0.945432	-0.101	-0.1098	0.794161	-0.182	-0.1999	0.937761	-0.153	-0.1555	0.980283	X	X	X	X	X	X	X	1	1	1	0	1	10.39	0.00016854	X	X	X	X	X	X	X	X	X	X	X
0	0	0	0	0	0	0	0	0.000238	1	NP_001287783.1	1 genes:DCD.NP_001287783.1:dermcidin isoform 2 preproprotein [Homo sapiens] ;NP_444513.1:dermcidin isoform 1 preproprotein [Homo sapiens] ;	DCD	0.008	0.0096	0.951127	-0.151	-0.1553	0.780828	-0.194	-0.2003	0.93767	-0.15	-0.1556	0.980301	X	X	X	X	X	X	X	X	X	X	X	X	X	X	X	X	X	X	X	X	X	X	X	X	X
0	0	0	0	0	0	0	0	1.7e-05	1	NP_055527.1	histone-lysine N-methyltransferase SETD1A [Homo sapiens]	SETD1A	-0.067	-0.0839	0.93567	-0.08	-0.0897	0.801892	-0.18	-0.1864	0.940873	-0.15	-0.1557	0.980319	X	X	X	X	X	X	X	X	X	X	X	X	X	X	X	X	X	X	X	X	X	X	X	X	X
0	0	0	0	0	0	0	0	0.000164	1	NP_001008398.2	1 genes:GPX8.NP_001008398.2:probable glutathione peroxidase 8 isoform a [Homo sapiens] ;NP_001293126.1:probable glutathione peroxidase 8 isoform b [Homo sapiens] ;NP_001293130.1:probable glutathione peroxidase 8 isoform d [Homo sapiens] ;	GPX8	-0.084	-0.1025	0.933176	-0.082	-0.0882	0.802517	-0.088	-0.0976	0.963635	-0.16	-0.1558	0.980337	X	X	X	X	X	X	X	X	X	X	X	X	X	X	X	X	X	X	X	X	X	X	X	X	X
0	0	0	0	0	0	0	0	6.5e-05	1	NP_001295105.1	1 genes:CDH2.NP_001295105.1:cadherin-2 isoform 2 [Homo sapiens] ;NP_001783.2:cadherin-2 isoform 1 preproprotein [Homo sapiens] ;	CDH2	-0.15	-0.1895	0.924075	-0.123	-0.1372	0.785457	-0.19	-0.2003	0.93767	-0.158	-0.1564	0.980444	X	X	X	X	X	X	X	X	X	X	X	X	X	X	X	X	X	X	X	X	X	X	X	X	X
0.000245	1	0	0	0.000558	1	0	0	0.000198	2	NP_003084.1	U1 small nuclear ribonucleoprotein C [Homo sapiens]	SNRPC	-0.021	-0.0244	0.944946	-0.112	-0.1236	0.789518	0.966	1.4545	1	-0.146	-0.1565	0.980462	X	X	X	X	X	X	X	1	1	1	0	1	11.32	0.00024486	X	X	X	X	X	X	X	X	X	X	X
0	0	0	0	0	0	0	0	0.000125	1	NP_777557.1	BPI fold-containing family B member 6 precursor [Homo sapiens]	BPIFB6	-0.005	-0.0068	0.948066	-0.184	-0.1941	0.773794	-0.181	-0.1841	0.941413	-0.157	-0.1565	0.980462	X	X	X	X	X	X	X	X	X	X	X	X	X	X	X	X	X	X	X	X	X	X	X	X	X
0.000108	1	0	0	0	0	0	0	8.7e-05	1	NP_001258978.1	1 genes:TRAP1.NP_001258978.1:heat shock protein 75 kDa, mitochondrial isoform 2 [Homo sapiens] ;NP_057376.2:heat shock protein 75 kDa, mitochondrial isoform 1 precursor [Homo sapiens] ;	TRAP1	0.319	0.43	1	-0.106	-0.1185	0.791173	-0.159	-0.1739	0.943838	-0.148	-0.157	0.98055	X	X	X	X	X	X	X	X	X	X	X	X	X	X	1	2	2	0	2	2.3	0.00010846	X	X	X	X
0	0	0	0	0	0	0	0	0.000326	1	NP_001164040.1	1 genes:CXorf56.NP_001164040.1:UPF0428 protein CXorf56 isoform 2 [Homo sapiens] ;NP_001164041.1:UPF0428 protein CXorf56 isoform 3 [Homo sapiens] ;NP_071384.1:UPF0428 protein CXorf56 isoform 1 [Homo sapiens] ;	CXorf56	-0.007	-0.0082	0.947811	-0.124	-0.1339	0.786396	-0.08	-0.0899	0.965793	-0.151	-0.1575	0.980639	X	X	X	X	X	X	X	X	X	X	X	X	X	X	X	X	X	X	X	X	X	X	X	X	X
0.000286	3	0	0	0	0	0	0	0.000181	1	NP_001135888.2	aminoacyl tRNA synthase complex-interacting multifunctional protein 1 isoform b precursor [Homo sapiens]	AIMP1	1.035	1.7573	1	-0.075	-0.0795	0.806263	-0.194	-0.1852	0.941154	-0.15	-0.1578	0.980692	1	2	2	0	2	5.77	0.00011971	2	5	5	0	5	11.54	0.00062392	1	1	1	0	1	3.85	0.00011315	X	X	X	X
0	0	0	0	0	0	0	0	0.000192	1	NP_000335.1	2 genes:SMN1,SMN2.NP_000335.1:survival motor neuron protein isoform d [Homo sapiens] ;NP_001284644.1:survival motor neuron protein isoform a [Homo sapiens] ;NP_075012.1:survival motor neuron protein isoform b [Homo sapiens] ;NP_075015.1:survival motor neuron protein isoform c [Homo sapiens] ;	SMN1	-0.049	-0.0617	0.938902	-0.223	-0.226	0.77085	-0.167	-0.1688	0.94507	-0.156	-0.1592	0.980946	X	X	X	X	X	X	X	X	X	X	X	X	X	X	X	X	X	X	X	X	X	X	X	X	X
0.000357	1	0	0	0	0	0	0	0.000346	1	NP_002479.1	NADH dehydrogenase [ubiquinone] 1 alpha subcomplex subunit 2 isoform 1 [Homo sapiens]	NDUFA2	0.01	0.0129	0.951759	-0.075	-0.0786	0.806662	-0.163	-0.1627	0.946561	-0.152	-0.1596	0.98102	X	X	X	X	X	X	X	X	X	X	X	X	X	X	1	1	1	0	1	21.21	0.0003566	X	X	X	X
0	0	0	0	0	0	0	0	0.000107	1	NP_001135920.1	1 genes:SPNS1.NP_001135920.1:protein spinster homolog 1 isoform 1 [Homo sapiens] ;NP_001135921.1:protein spinster homolog 1 isoform 4 [Homo sapiens] ;NP_001135922.1:protein spinster homolog 1 isoform 2 [Homo sapiens] ;NP_001135923.1:protein spinster homolog 1 isoform 3 [Homo sapiens] ;	SPNS1	0.047	0.0588	0.961183	-0.188	-0.2066	0.772342	-0.131	-0.1337	0.953905	-0.155	-0.1598	0.981056	X	X	X	X	X	X	X	X	X	X	X	X	X	X	X	X	X	X	X	X	X	X	X	X	X
0.000166	2	0.000384	1	0.000136	1	0	0	6.4e-05	2	NP_001317259.1	1 genes:LUC7L3.NP_001317259.1:luc7-like protein 3 isoform 2 [Homo sapiens] ;NP_057508.2:luc7-like protein 3 isoform 1 [Homo sapiens] ;	LUC7L3	0.868	1.3237	1	0.278	0.3321	1	0.67	0.9444	1	-0.151	-0.1611	0.981293	1	3	3	0	3	6.54	0.00011457	X	X	X	X	X	X	X	1	3	3	0	3	6.54	0.00021658	X	X	X	X
0.000142	1	0	0	0	0	0	0	9.1e-05	2	NP_056444.3	U4/U6 small nuclear ribonucleoprotein Prp31 [Homo sapiens]	PRPF31	0.28	0.3728	1	-0.065	-0.0679	0.811607	-0.051	-0.0525	0.976692	-0.147	-0.1613	0.98133	X	X	X	X	X	X	X	X	X	X	X	X	X	X	2	2	2	0	2	10.02	0.0001415	X	X	X	X
0	0	0	0	0	0	0	0	6.6e-05	1	NP_001263309.1	ESF1 homolog [Homo sapiens]	ESF1	-0.006	-0.0066	0.948103	-0.221	-0.2197	0.771234	-0.096	-0.1036	0.961973	-0.145	-0.1613	0.98133	X	X	X	X	X	X	X	X	X	X	X	X	X	X	X	X	X	X	X	X	X	X	X	X	X
0	0	0	0	0	0	0	0	0.000588	1	NP_006799.1	protein transport protein Sec61 subunit beta [Homo sapiens]	SEC61B	-0.029	-0.0348	0.943184	-0.143	-0.1451	0.783329	-0.062	-0.0674	0.972268	-0.155	-0.1623	0.98151	X	X	X	X	X	X	X	X	X	X	X	X	X	X	X	X	X	X	X	X	X	X	X	X	X
0	0	0	0	0	0	0	0	5.5e-05	1	NP_001158508.1	1 genes:OGDH.NP_001158508.1:2-oxoglutarate dehydrogenase, mitochondrial isoform 3 precursor [Homo sapiens] ;NP_001350452.1:2-oxoglutarate dehydrogenase, mitochondrial isoform 4 precursor [Homo sapiens] ;NP_002532.2:2-oxoglutarate dehydrogenase, mitochondrial isoform 1 precursor [Homo sapiens] ;	OGDH	-0.025	-0.0294	0.944092	-0.279	-0.2844	0.771761	-0.142	-0.1555	0.948345	-0.161	-0.163	0.981635	X	X	X	X	X	X	X	X	X	X	X	X	X	X	X	X	X	X	X	X	X	X	X	X	X
0	0	0	0	0	0	0	0	4.8e-05	1	NP_001001396.1	1 genes:ATP2B4.NP_001001396.1:plasma membrane calcium-transporting ATPase 4 isoform 4a [Homo sapiens] ;NP_001352712.1:plasma membrane calcium-transporting ATPase 4 isoform 4c [Homo sapiens] ;NP_001675.3:plasma membrane calcium-transporting ATPase 4 isoform 4b [Homo sapiens] ;	ATP2B4	-0.006	-0.0075	0.947938	-0.138	-0.1515	0.781724	-0.196	-0.2041	0.936811	-0.15	-0.1632	0.98167	X	X	X	X	X	X	X	X	X	X	X	X	X	X	X	X	X	X	X	X	X	X	X	X	X
0	0	0	0	0	0	0	0	0.000168	1	NP_998814.1	sideroflexin-4 [Homo sapiens]	SFXN4	-0.152	-0.19	0.924036	-0.142	-0.1465	0.782967	-0.145	-0.1558	0.94827	-0.155	-0.1637	0.981764	X	X	X	X	X	X	X	X	X	X	X	X	X	X	X	X	X	X	X	X	X	X	X	X	X
0	0	0	0	0	0	0	0	0.00083	1	NP_005265.1	guanine nucleotide-binding protein G(I)/G(S)/G(O) subunit gamma-5 precursor [Homo sapiens]	GNG5	-0.03	-0.0393	0.942439	-0.15	-0.1485	0.782462	-0.242	-0.2627	0.924495	-0.176	-0.1649	0.981988	X	X	X	X	X	X	X	X	X	X	X	X	X	X	X	X	X	X	X	X	X	X	X	X	X
0.000106	1	0	0	0	0	0	0	0.00017	1	NP_000117.1	1 genes:ETFA.NP_000117.1:electron transfer flavoprotein subunit alpha, mitochondrial isoform a [Homo sapiens] ;NP_001121188.1:electron transfer flavoprotein subunit alpha, mitochondrial isoform b [Homo sapiens] ;	ETFA	-0.016	-0.02	0.945709	-0.181	-0.2006	0.772988	-0.152	-0.1511	0.949448	-0.149	-0.1656	0.982118	X	X	X	X	X	X	X	X	X	X	X	X	X	X	1	1	1	0	1	8.11	0.00010602	X	X	X	X
0.000154	1	0.00054	1	0	0	0	0	0.000223	1	NP_055095.2	dnaJ homolog subfamily C member 8 [Homo sapiens]	DNAJC8	-0.033	-0.04	0.942323	-0.085	-0.0871	0.802977	-0.114	-0.1222	0.956934	-0.161	-0.166	0.982191	X	X	X	X	X	X	X	1	1	1	0	1	11.86	0.00015388	X	X	X	X	X	X	X	1	1	1	0
0	0	0	0	0	0	0	0	0.000254	1	NP_055316.2	ubiquitin-conjugating enzyme E2 S [Homo sapiens]	UBE2S	-0.009	-0.0103	0.947433	-0.075	-0.0749	0.808335	-0.133	-0.1363	0.95323	-0.166	-0.1673	0.982429	X	X	X	X	X	X	X	X	X	X	X	X	X	X	X	X	X	X	X	X	X	X	X	X	X
0.000337	2	0	0	0	0	0	0	0.000211	1	NP_001018146.1	2 genes:NME1-NME2,NME2.NP_001018146.1:NME1-NME2 protein [Homo sapiens] ;NP_001018147.1:nucleoside diphosphate kinase B isoform a [Homo sapiens] ;	NME1-NME2	0.738	1.0921	1	-0.139	-0.1433	0.783797	-0.157	-0.1658	0.945801	-0.16	-0.1675	0.982465	X	X	X	X	X	X	X	1	1	1	0	1	6.37	0.00014581	3	4	4	0	4	19.1	0.00052889	X	X	X	X
0	0	0	0	0	0	0	0	8.3e-05	1	NP_443204.1	leucine-rich alpha-2-glycoprotein precursor [Homo sapiens]	LRG1	-0.021	-0.0257	0.944724	-0.171	-0.1638	0.778953	-0.092	-0.0981	0.963495	-0.16	-0.1691	0.982763	X	X	X	X	X	X	X	X	X	X	X	X	X	X	X	X	X	X	X	X	X	X	X	X	X
0.000202	2	0	0	0	0	0	0	0.000157	1	NP_000916.2	1 genes:PDHB.NP_000916.2:pyruvate dehydrogenase E1 component subunit beta, mitochondrial isoform 1 precursor [Homo sapiens] ;NP_001302465.1:pyruvate dehydrogenase E1 component subunit beta, mitochondrial isoform 3 [Homo sapiens] ;	PDHB	0.548	0.805	1	-0.197	-0.2113	0.771894	-0.197	-0.2148	0.934431	-0.162	-0.1703	0.982989	X	X	X	X	X	X	X	1	1	1	0	1	7.8	0.00010845	2	3	3	0	3	13.09	0.00029501	X	X	X	X
0	0	0	0	0	0	0	0	0.000141	1	NP_996563.1	ras-like protein family member 11A isoform 1 [Homo sapiens]	RASL11A	-0.062	-0.0757	0.936831	-0.107	-0.1108	0.793809	-0.136	-0.1416	0.951863	-0.167	-0.1706	0.983046	X	X	X	X	X	X	X	X	X	X	X	X	X	X	X	X	X	X	X	X	X	X	X	X	X
0	0	0	0	0	0	0	0	0.000196	1	NP_000362.1	transthyretin precursor [Homo sapiens]	TTR	-0.074	-0.0849	0.93553	-0.217	-0.2204	0.771187	-0.242	-0.2555	0.925915	-0.166	-0.1706	0.983046	X	X	X	X	X	X	X	X	X	X	X	X	X	X	X	X	X	X	X	X	X	X	X	X	X
0	0	0	0	0	0	0	0	5.8e-05	1	NP_001098549.2	probable fibrosin-1 [Homo sapiens]	FBRS	-0.089	-0.1083	0.932436	-0.121	-0.1283	0.788056	-0.097	-0.1027	0.962221	-0.159	-0.1712	0.983157	X	X	X	X	X	X	X	X	X	X	X	X	X	X	X	X	X	X	X	X	X	X	X	X	X
0	0	0	0	0	0	0	0	0.000213	1	NP_001258795.1	1 genes:GTF2H3.NP_001258795.1:general transcription factor IIH subunit 3 isoform b [Homo sapiens] ;NP_001258796.1:general transcription factor IIH subunit 3 isoform c [Homo sapiens] ;NP_001507.2:general transcription factor IIH subunit 3 isoform a [Homo sapiens] ;	GTF2H3	-0.002	-0.0019	0.948966	-0.231	-0.2435	0.770285	-0.136	-0.1485	0.950105	-0.159	-0.1717	0.98325	X	X	X	X	X	X	X	X	X	X	X	X	X	X	X	X	X	X	X	X	X	X	X	X	X
0	0	0	0	0	0	0	0	5.2e-05	2	gi|158138568|ref|NP_599153.2|	albumin [Rattus norvegicus]	Alb	-0.088	-0.1075	0.932538	-0.109	-0.1147	0.792452	-0.166	-0.1714	0.944441	-0.174	-0.1728	0.983453	X	X	X	X	X	X	X	X	X	X	X	X	X	X	X	X	X	X	X	X	X	X	X	X	X
0	0	0	0	0	0	0	0	0.000152	1	NP_001010983.1	glycosyltransferase 8 domain-containing protein 1 [Homo sapiens]	GLT8D1	0.014	0.0177	0.952692	-0.115	-0.1218	0.790095	-0.132	-0.138	0.952789	-0.16	-0.173	0.983489	X	X	X	X	X	X	X	X	X	X	X	X	X	X	X	X	X	X	X	X	X	X	X	X	X
0.000267	1	0	0	0.000334	1	0	0	0.000107	1	NP_003671.1	tyrosine--tRNA ligase, cytoplasmic [Homo sapiens]	YARS1	0.773	1.1178	1	-0.06	-0.0678	0.811655	0.724	0.9473	1	-0.161	-0.1738	0.983643	X	X	X	X	X	X	X	X	X	X	X	X	X	X	3	4	4	0	4	10.23	0.00026745	X	X	X	X
0	0	0	0	0	0	0	0	0.000134	1	NP_001363851.1	trophoblast glycoprotein precursor [Homo sapiens]	TPBG	-0.068	-0.0902	0.934804	-0.11	-0.1216	0.790159	-0.093	-0.1056	0.961422	-0.157	-0.174	0.983681	X	X	X	X	X	X	X	X	X	X	X	X	X	X	X	X	X	X	X	X	X	X	X	X	X
0.000394	2	0	0	0.000639	1	0	0	0.000307	1	NP_006699.2	lactoylglutathione lyase [Homo sapiens]	GLO1	0.434	0.6219	1	-0.155	-0.1657	0.778561	0.325	0.3764	1	-0.165	-0.1741	0.9837	X	X	X	X	X	X	X	1	1	1	0	1	9.24	0.00021159	1	3	3	0	3	9.24	0.0005756	X	X	X	X
0	0	0	0	0	0	0	0	9.5e-05	1	NP_060867.2	choline dehydrogenase, mitochondrial [Homo sapiens]	CHDH	-0.049	-0.0602	0.939128	-0.169	-0.183	0.775411	-0.063	-0.0638	0.973327	-0.164	-0.1754	0.983949	X	X	X	X	X	X	X	X	X	X	X	X	X	X	X	X	X	X	X	X	X	X	X	X	X
0	0	0	0	0	0	0	0	0.000202	1	NP_981951.2	metallo-beta-lactamase domain-containing protein 2 [Homo sapiens]	MBLAC2	-0.062	-0.0772	0.936616	-0.173	-0.1845	0.775174	-0.183	-0.1915	0.939686	-0.166	-0.1758	0.984024	X	X	X	X	X	X	X	X	X	X	X	X	X	X	X	X	X	X	X	X	X	X	X	X	X
0	0	0	0	0	0	0	0	6e-05	1	NP_001229766.1	1 genes:AP2A2.NP_001229766.1:AP-2 complex subunit alpha-2 isoform 1 [Homo sapiens] ;NP_036437.1:AP-2 complex subunit alpha-2 isoform 2 [Homo sapiens] ;	AP2A2	-0.019	-0.0231	0.945171	-0.178	-0.186	0.774944	-0.154	-0.1544	0.94862	-0.162	-0.1763	0.984118	X	X	X	X	X	X	X	X	X	X	X	X	X	X	X	X	X	X	X	X	X	X	X	X	X
0	0	0	0	0	0	0	0	0.000137	1	NP_001295302.1	1 genes:FKBP8.NP_001295302.1:peptidyl-prolyl cis-trans isomerase FKBP8 isoform 2 [Homo sapiens] ;NP_036313.3:peptidyl-prolyl cis-trans isomerase FKBP8 isoform 1 [Homo sapiens] ;	FKBP8	-0.082	-0.1002	0.933472	-0.18	-0.1823	0.775522	-0.165	-0.1777	0.942929	-0.166	-0.1764	0.984137	X	X	X	X	X	X	X	X	X	X	X	X	X	X	X	X	X	X	X	X	X	X	X	X	X
0	0	0	0	0	0	0	0	0.000185	2	NP_006817.1	14-3-3 protein theta [Homo sapiens]	YWHAQ	0.015	0.0178	0.952712	-0.116	-0.113	0.793038	-0.214	-0.2276	0.931661	-0.176	-0.1798	0.984786	X	X	X	X	X	X	X	X	X	X	X	X	X	X	X	X	X	X	X	X	X	X	X	X	X
0.00107	1	0.002846	1	0	0	0	0	0.000505	2	NP_001182606.1	vesicle-associated membrane protein-associated protein B/C isoform 2 [Homo sapiens]	VAPB	0.497	0.7546	1	0.701	0.9159	1	-0.205	-0.2198	0.933341	-0.162	-0.1801	0.984844	X	X	X	X	X	X	X	X	X	X	X	X	X	X	1	3	3	0	3	14.14	0.00106979	X	X	X	X
0	0	0	0	0	0	0	0	0.000294	1	NP_001287921.1	1 genes:EIF3K.NP_001287921.1:eukaryotic translation initiation factor 3 subunit K isoform 2 [Homo sapiens] ;NP_037366.1:eukaryotic translation initiation factor 3 subunit K isoform 1 [Homo sapiens] ;	EIF3K	-0.058	-0.0695	0.937735	-0.242	-0.2556	0.770317	-0.133	-0.1368	0.9531	-0.185	-0.1803	0.984882	X	X	X	X	X	X	X	X	X	X	X	X	X	X	X	X	X	X	X	X	X	X	X	X	X
0.000533	1	0.000263	1	4.7e-05	2	0.000162	2	6.8e-05	1	NP_001290043.1	tubulin alpha-1C chain isoform a [Homo sapiens]	TUBA1C	1.247	1.9164	0.960547	-0.197	-0.2065	0.772351	0.091	0.105	1	-0.181	-0.1808	0.984978	7	39	0	39	0	21.58	X	10	44	0	44	0	34.3	X	8	34	0	34	7.83333	27.94	0.00053284	1	3	0	3
3.9e-05	1	0	0	0	0	0	0	6.2e-05	1	NP_055205.2	staphylococcal nuclease domain-containing protein 1 [Homo sapiens]	SND1	-0.097	-0.1194	0.931076	-0.167	-0.1675	0.778196	-0.096	-0.103	0.962138	-0.175	-0.1812	0.985055	X	X	X	X	X	X	X	X	X	X	X	X	X	X	1	1	1	0	1	1.76	3.879e-05	X	X	X	X
0	0	0	0	0	0	0	0	9.1e-05	1	NP_001055.1	1 genes:TKT.NP_001055.1:transketolase isoform 1 [Homo sapiens] ;NP_001244957.1:transketolase isoform 2 [Homo sapiens] ;	TKT	-0.057	-0.0689	0.937823	-0.108	-0.1018	0.7971	-0.188	-0.1833	0.941601	-0.184	-0.182	0.985207	X	X	X	X	X	X	X	X	X	X	X	X	X	X	X	X	X	X	X	X	X	X	X	X	X
0	0	0	0	0	0	0	0	0.00036	1	NP_067000.1	U6 snRNA-associated Sm-like protein LSm2 [Homo sapiens]	LSM2	-0.061	-0.0757	0.936831	-0.114	-0.1161	0.791977	-0.059	-0.0668	0.972443	-0.179	-0.1832	0.985435	X	X	X	X	X	X	X	X	X	X	X	X	X	X	X	X	X	X	X	X	X	X	X	X	X
0	0	0	0	0.000284	1	0	0	0.000273	1	NP_005720.1	peptidyl-prolyl cis-trans isomerase F, mitochondrial precursor [Homo sapiens]	PPIF	0.011	0.0134	0.951856	-0.133	-0.1421	0.784117	-0.19	-0.2065	0.936273	-0.188	-0.1848	0.985751	X	X	X	X	X	X	X	X	X	X	X	X	X	X	X	X	X	X	X	X	X	X	X	X	X
0	0	0	0	0	0	0	0	0.000116	1	NP_001243656.1	1 genes:USP39.NP_001243656.1:U4/U6.U5 tri-snRNP-associated protein 2 isoform 3 [Homo sapiens] ;NP_001243657.1:U4/U6.U5 tri-snRNP-associated protein 2 isoform 4 [Homo sapiens] ;NP_006581.2:U4/U6.U5 tri-snRNP-associated protein 2 isoform 1 [Homo sapiens] ;	USP39	-0.075	-0.0885	0.935033	-0.211	-0.2402	0.770335	-0.124	-0.1257	0.956006	-0.169	-0.1851	0.985809	X	X	X	X	X	X	X	X	X	X	X	X	X	X	X	X	X	X	X	X	X	X	X	X	X
0	0	0	0	0	0	0	0	0.00013	1	NP_001288166.1	1 genes:CTPS1.NP_001288166.1:CTP synthase 1 isoform b [Homo sapiens] ;NP_001896.2:CTP synthase 1 isoform a [Homo sapiens] ;	CTPS1	-0.055	-0.0696	0.93772	-0.064	-0.0644	0.8133	-0.158	-0.1571	0.947946	-0.164	-0.1851	0.985809	X	X	X	X	X	X	X	X	X	X	X	X	X	X	X	X	X	X	X	X	X	X	X	X	X
0	0	0	0	0	0	0	0	8.6e-05	1	NP_001008539.3	2 genes:SLC7A1,SLC7A2.NP_001008539.3:cationic amino acid transporter 2 isoform 2 [Homo sapiens] ;NP_001158243.1:cationic amino acid transporter 2 isoform 3 [Homo sapiens] ;NP_003036.1:high affinity cationic amino acid transporter 1 [Homo sapiens] ;	SLC7A2	-0.077	-0.0966	0.933944	-0.147	-0.1514	0.781748	-0.09	-0.0927	0.965004	-0.175	-0.1853	0.985848	X	X	X	X	X	X	X	X	X	X	X	X	X	X	X	X	X	X	X	X	X	X	X	X	X
0	0	0	0	0	0	0	0	0.000112	1	NP_004843.2	one cut domain family member 2 [Homo sapiens]	ONECUT2	-0.089	-0.1099	0.932237	-0.098	-0.106	0.795536	-0.142	-0.1517	0.949297	-0.182	-0.1855	0.985887	X	X	X	X	X	X	X	X	X	X	X	X	X	X	X	X	X	X	X	X	X	X	X	X	X
0	0	0.000387	1	0	0	0	0	0.000116	1	NP_000373.1	1 genes:ALDH3A2.NP_000373.1:aldehyde dehydrogenase family 3 member A2 isoform 2 [Homo sapiens] ;NP_001356066.1:aldehyde dehydrogenase family 3 member A2 isoform 1 [Homo sapiens] ;NP_001356075.1:aldehyde dehydrogenase family 3 member A2 isoform 3 [Homo sapiens] ;NP_001356077.1:aldehyde dehydrogenase family 3 member A2 isoform 4 [Homo sapiens] ;	ALDH3A2	-0.091	-0.1202	0.93098	0.358	0.4033	1	-0.121	-0.1263	0.955847	-0.183	-0.1863	0.986042	X	X	X	X	X	X	X	X	X	X	X	X	X	X	X	X	X	X	X	X	X	X	X	X	X
0	0	0	0	0	0	0	0	2.2e-05	1	NP_000633.2	1 genes:AGL.NP_000633.2:glycogen debranching enzyme isoform 1 [Homo sapiens] ;NP_000637.2:glycogen debranching enzyme isoform 3 [Homo sapiens] ;	AGL	-0.04	-0.0514	0.940493	-0.089	-0.0968	0.799028	-0.191	-0.1832	0.941624	-0.169	-0.1873	0.986234	X	X	X	X	X	X	X	X	X	X	X	X	X	X	X	X	X	X	X	X	X	X	X	X	X
0	0	0.000333	1	0	0	0.00065	1	0.000334	1	NP_004152.1	ras-related protein Rab-1A isoform 1 [Homo sapiens]	RAB1A	-0.341	-0.4452	0.921365	-0.356	-0.4058	0.797816	-0.269	-0.2994	0.917671	-0.161	-0.1893	0.986629	X	X	X	X	X	X	X	X	X	X	X	X	X	X	X	X	X	X	X	X	X	1	1	0	1
0	0	0	0	0	0	0	0	0.000196	1	NP_001230648.1	1 genes:RAB6A.NP_001230648.1:ras-related protein Rab-6A isoform c [Homo sapiens] ;NP_002860.2:ras-related protein Rab-6A isoform a [Homo sapiens] ;NP_942599.1:ras-related protein Rab-6A isoform b [Homo sapiens] ;	RAB6A	-0.032	-0.0368	0.942851	-0.063	-0.0621	0.814432	-0.193	-0.1934	0.939248	-0.183	-0.1897	0.986708	X	X	X	X	X	X	X	X	X	X	X	X	X	X	X	X	X	X	X	X	X	X	X	X	X
0	0	0	0	0.00033	1	0	0	0.000158	1	NP_002328.1	alpha-2-macroglobulin receptor-associated protein precursor [Homo sapiens]	LRPAP1	-0.023	-0.0298	0.944025	-0.126	-0.1338	0.786424	0.383	0.4821	1	-0.182	-0.1898	0.986728	X	X	X	X	X	X	X	X	X	X	X	X	X	X	X	X	X	X	X	X	X	X	X	X	X
0	0	0	0	0	0	0	0	0.000197	1	NP_001308471.1	1 genes:DEGS1.NP_001308471.1:sphingolipid delta(4)-desaturase DES1 isoform 3 [Homo sapiens] ;NP_003667.1:sphingolipid delta(4)-desaturase DES1 isoform 1 [Homo sapiens] ;	DEGS1	-0.034	-0.0416	0.942064	-0.09	-0.1012	0.797329	-0.24	-0.2458	0.927868	-0.187	-0.1903	0.986827	X	X	X	X	X	X	X	X	X	X	X	X	X	X	X	X	X	X	X	X	X	X	X	X	X
0	0	0	0	0	0	0	0	5e-05	1	NP_004636.1	coilin [Homo sapiens]	COIL	0.022	0.0263	0.954394	-0.12	-0.1233	0.789613	-0.117	-0.126	0.955926	-0.183	-0.1904	0.986846	X	X	X	X	X	X	X	X	X	X	X	X	X	X	X	X	X	X	X	X	X	X	X	X	X
0	0	0	0	0	0	0	0	0.000153	1	NP_001362771.1	1 genes:LPGAT1.NP_001362771.1:acyl-CoA:lysophosphatidylglycerol acyltransferase 1 isoform 1 [Homo sapiens] ;NP_001362773.1:acyl-CoA:lysophosphatidylglycerol acyltransferase 1 isoform 2 [Homo sapiens] ;	LPGAT1	-0.105	-0.1306	0.929774	-0.08	-0.0782	0.806842	-0.143	-0.1487	0.950054	-0.177	-0.1908	0.986925	X	X	X	X	X	X	X	X	X	X	X	X	X	X	X	X	X	X	X	X	X	X	X	X	X
0	0	0	0	0	0	0	0	4.4e-05	1	NP_001273644.1	1 genes:AGTPBP1.NP_001273644.1:cytosolic carboxypeptidase 1 isoform a [Homo sapiens] ;NP_001273646.1:cytosolic carboxypeptidase 1 isoform c [Homo sapiens] ;NP_001317630.1:cytosolic carboxypeptidase 1 isoform d [Homo sapiens] ;NP_056054.2:cytosolic carboxypeptidase 1 isoform b [Homo sapiens] ;	AGTPBP1	-0.027	-0.0329	0.943501	-0.095	-0.1059	0.795573	-0.062	-0.0636	0.973385	-0.173	-0.1909	0.986945	X	X	X	X	X	X	X	X	X	X	X	X	X	X	X	X	X	X	X	X	X	X	X	X	X
0	0	0	0	0	0	0	0	4e-05	1	NP_055953.3	RNA polymerase-associated protein RTF1 homolog [Homo sapiens]	RTF1	-0.047	-0.0582	0.939437	-0.219	-0.2332	0.770529	-0.199	-0.1953	0.93881	-0.177	-0.1909	0.986945	X	X	X	X	X	X	X	X	X	X	X	X	X	X	X	X	X	X	X	X	X	X	X	X	X
0	0	0	0	0	0	0	0	0.000107	1	NP_001035930.1	1 genes:PSAP.NP_001035930.1:prosaposin isoform b preproprotein [Homo sapiens] ;NP_001035931.1:prosaposin isoform c preproprotein [Homo sapiens] ;NP_002769.1:prosaposin isoform a preproprotein [Homo sapiens] ;	PSAP	-0.091	-0.1087	0.932385	-0.168	-0.1721	0.777303	-0.036	-0.0374	0.981283	-0.195	-0.1915	0.987062	X	X	X	X	X	X	X	X	X	X	X	X	X	X	X	X	X	X	X	X	X	X	X	X	X
0	0	0	0	0	0	0	0	0.000236	1	NP_061326.1	NADH dehydrogenase [ubiquinone] 1 alpha subcomplex subunit 12 isoform a [Homo sapiens]	NDUFA12	-0.159	-0.1938	0.923735	-0.129	-0.1459	0.783121	-0.225	-0.2431	0.92842	-0.177	-0.1919	0.98714	X	X	X	X	X	X	X	X	X	X	X	X	X	X	X	X	X	X	X	X	X	X	X	X	X
0	0	0	0	0	0	0	0	3e-05	1	NP_079199.2	nuclear pore membrane glycoprotein 210 precursor [Homo sapiens]	NUP210	-0.155	-0.1971	0.923481	-0.138	-0.143	0.783877	-0.194	-0.1993	0.937897	-0.184	-0.1952	0.987798	X	X	X	X	X	X	X	X	X	X	X	X	X	X	X	X	X	X	X	X	X	X	X	X	X
0.000186	2	0.000237	1	0	0	0	0	9.8e-05	1	NP_002435.1	moesin [Homo sapiens]	MSN	0.882	1.3574	1	-0.112	-0.1241	0.789361	-0.062	-0.068	0.972093	-0.195	-0.1955	0.987858	X	X	X	X	X	X	X	2	3	2	1	2.5	4.51	0.00016868	3	4	2	2	3.33333	9.53	0.00020395	1	2	0	2
0	0	0	0	0	0	0	0	0.000199	1	NP_004539.1	NADH dehydrogenase [ubiquinone] 1 beta subcomplex subunit 10 [Homo sapiens]	NDUFB10	-0.024	-0.0292	0.944126	-0.065	-0.067	0.81204	-0.115	-0.1208	0.957307	-0.185	-0.1977	0.988291	X	X	X	X	X	X	X	X	X	X	X	X	X	X	X	X	X	X	X	X	X	X	X	X	X
8.1e-05	1	0.00059	1	0.000254	1	0	0	0.000122	1	NP_001027464.1	1 genes:ZNF207.NP_001027464.1:BUB3-interacting and GLEBS motif-containing protein ZNF207 isoform b [Homo sapiens] ;NP_001091977.1:BUB3-interacting and GLEBS motif-containing protein ZNF207 isoform c [Homo sapiens] ;NP_003448.1:BUB3-interacting and GLEBS motif-containing protein ZNF207 isoform a [Homo sapiens] ;	ZNF207	0.219	0.3172	1	0.415	0.5138	1	0.331	0.429	1	-0.186	-0.1981	0.988373	1	2	2	0	2	3.46	8.067e-05	X	X	X	X	X	X	X	X	X	X	X	X	X	X	1	2	2	0
0	0	0	0	0	0	0	0	0.000398	1	NP_064628.1	mitochondrial import receptor subunit TOM22 homolog [Homo sapiens]	TOMM22	-0.048	-0.0616	0.938917	-0.182	-0.1916	0.774131	-0.04	-0.044	0.979262	-0.19	-0.2005	0.988862	X	X	X	X	X	X	X	X	X	X	X	X	X	X	X	X	X	X	X	X	X	X	X	X	X
0	0	0	0	0	0	0	0	0.000113	1	NP_037534.5	acyl-CoA (8-3)-desaturase [Homo sapiens]	FADS1	0.006	0.0075	0.950726	-0.142	-0.1519	0.781629	-0.081	-0.083	0.967752	-0.212	-0.2007	0.988902	X	X	X	X	X	X	X	X	X	X	X	X	X	X	X	X	X	X	X	X	X	X	X	X	X
0	0	0	0	0	0	0	0	0.000176	1	NP_660209.2	methyl-CpG-binding domain protein 3-like 1 [Homo sapiens]	MBD3L1	-0.044	-0.0525	0.940319	-0.097	-0.103	0.796649	-0.262	-0.2639	0.924261	-0.184	-0.2008	0.988922	X	X	X	X	X	X	X	X	X	X	X	X	X	X	X	X	X	X	X	X	X	X	X	X	X
0	0	0	0	0	0	0	0	0.000161	1	NP_113667.1	inhibin beta E chain preproprotein [Homo sapiens]	INHBE	-0.076	-0.094	0.934292	-0.004	-0.0045	0.848191	-0.192	-0.1875	0.940617	-0.202	-0.2034	0.989447	X	X	X	X	X	X	X	X	X	X	X	X	X	X	X	X	X	X	X	X	X	X	X	X	X
0.000377	2	0	0	0.000386	1	0	0	0.000185	1	NP_001290176.1	WD repeat-containing protein 61 isoform a [Homo sapiens]	WDR61	0.929	1.4027	1	-0.187	-0.1833	0.775364	0.342	0.4351	1	-0.195	-0.2045	0.989674	X	X	X	X	X	X	X	1	5	5	0	5	6.56	0.00063823	1	1	1	0	1	9.51	0.00011575	X	X	X	X
0.000442	1	0	0	0	0	0	0	0.000389	1	NP_001003713.1	2 genes:ATP5MF,ATP5MF-PTCD1.NP_001003713.1:ATP synthase subunit f, mitochondrial isoform 2b [Homo sapiens] ;NP_001003714.1:ATP synthase subunit f, mitochondrial isoform 2c [Homo sapiens] ;NP_001034267.1:ATP synthase subunit f, mitochondrial isoform 2d [Homo sapiens] ;NP_001185808.1:ATP5J2-PTCD1 fusion protein [Homo sapiens] ;NP_004880.1:ATP synthase subunit f, mitochondrial isoform 2a [Homo sapie…	ATP5MF	-0.045	-0.0594	0.939252	-0.12	-0.1319	0.78698	-0.189	-0.208	0.935936	-0.204	-0.2083	0.990451	X	X	X	X	X	X	X	1	1	1	0	1	12.5	0.00044241	X	X	X	X	X	X	X	X	X	X	X
0	0	0	0	0	0	0	0	0.000401	2	NP_689979.1	transmembrane protein 256 precursor [Homo sapiens]	TMEM256	-0.043	-0.0549	0.939946	-0.14	-0.1503	0.782019	-0.101	-0.1053	0.961504	-0.192	-0.2092	0.990639	X	X	X	X	X	X	X	X	X	X	X	X	X	X	X	X	X	X	X	X	X	X	X	X	X
0	0	0	0	0	0	0	0	0.000152	1	NP_055814.1	ras-related protein Rab-21 [Homo sapiens]	RAB21	-0.067	-0.085	0.935517	-0.065	-0.0738	0.808837	-0.164	-0.1703	0.944706	-0.189	-0.2104	0.990888	X	X	X	X	X	X	X	X	X	X	X	X	X	X	X	X	X	X	X	X	X	X	X	X	X
0	0	0	0	0	0	0	0	8.2e-05	1	NP_001136197.1	ERI1 exoribonuclease 2 isoform 1 [Homo sapiens]	ERI2	-0.004	-0.005	0.948395	-0.121	-0.1278	0.788209	-0.177	-0.1769	0.943119	-0.198	-0.2138	0.991593	X	X	X	X	X	X	X	X	X	X	X	X	X	X	X	X	X	X	X	X	X	X	X	X	X
0.00053	1	0	0	0	0	0	0	0.000141	1	NP_001108628.1	2 genes:GDI1,GDI2.NP_001108628.1:rab GDP dissociation inhibitor beta isoform 2 [Homo sapiens] ;NP_001484.1:rab GDP dissociation inhibitor alpha [Homo sapiens] ;NP_001485.2:rab GDP dissociation inhibitor beta isoform 1 [Homo sapiens] ;	GDI2	1.067	1.7387	1	-0.06	-0.0625	0.814233	-0.106	-0.1116	0.959784	-0.194	-0.215	0.991846	X	X	X	X	X	X	X	X	X	X	X	X	X	X	2	6	6	0	6	9.5	0.00052955	X	X	X	X
0.000446	1	0.000357	1	6.4e-05	2	0.000232	1	9.3e-05	1	NP_001180343.1	tubulin alpha-8 chain isoform 2 [Homo sapiens]	TUBA8	0.829	1.2362	1	-0.207	-0.2157	0.771527	0.141	0.1496	1	-0.21	-0.2181	0.992494	2	8	0	8	0	10.97	X	7	33	0	33	0	27.68	X	5	17	0	17	4.83333	24.54	0.00044551	1	3	0	3
0	0	0	0	0	0	0	0	0.000106	1	NP_001291391.1	1 genes:SLC29A1.NP_001291391.1:equilibrative nucleoside transporter 1 isoform 5 [Homo sapiens] ;NP_001291394.1:equilibrative nucleoside transporter 1 isoform 3 [Homo sapiens] ;NP_001291395.1:equilibrative nucleoside transporter 1 isoform 4 [Homo sapiens] ;NP_001359256.1:equilibrative nucleoside transporter 1 isoform 1 [Homo sapiens] ;	SLC29A1	-0.044	-0.0554	0.939868	-0.129	-0.1453	0.783277	-0.173	-0.1842	0.94139	-0.221	-0.2194	0.992772	X	X	X	X	X	X	X	X	X	X	X	X	X	X	X	X	X	X	X	X	X	X	X	X	X
0	0	0.000367	1	0.000346	1	0	0	0.000267	1	NP_002097.1	histone H2A.Z [Homo sapiens]	H2AZ1	-0.025	-0.0292	0.944126	-0.043	-0.0475	0.821994	0.313	0.347	1	-0.226	-0.2219	0.993298	X	X	X	X	X	X	X	X	X	X	X	X	X	X	1	1	0	1	0	7.03	X	X	X	X	X
0	0	0	0	0	0	0	0	7.7e-05	1	NP_001186508.1	1 genes:SUN2.NP_001186508.1:SUN domain-containing protein 2 isoform a [Homo sapiens] ;NP_001186509.1:SUN domain-containing protein 2 isoform b [Homo sapiens] ;	SUN2	-0.052	-0.0636	0.938614	-0.102	-0.1087	0.794557	-0.193	-0.1937	0.939179	-0.208	-0.2221	0.99334	X	X	X	X	X	X	X	X	X	X	X	X	X	X	X	X	X	X	X	X	X	X	X	X	X
0	0	0	0	0	0	0	0	5.7e-05	2	NP_006787.2	AFG3-like protein 2 [Homo sapiens]	AFG3L2	-0.028	-0.0355	0.943066	-0.073	-0.075	0.808289	-0.189	-0.1984	0.938101	-0.213	-0.2227	0.993468	X	X	X	X	X	X	X	X	X	X	X	X	X	X	X	X	X	X	X	X	X	X	X	X	X
0	0	0	0	0	0	0	0	0.000281	1	NP_006852.1	ras-related protein Rab-35 isoform 1 [Homo sapiens]	RAB35	-0.054	-0.0626	0.938766	-0.098	-0.1071	0.795133	-0.134	-0.1379	0.952815	-0.215	-0.2228	0.99349	X	X	X	X	X	X	X	X	X	X	X	X	X	X	X	X	X	X	X	X	X	X	X	X	X
0.000133	1	0	0	0.0001	1	0	0	9.6e-05	1	NP_001164006.1	1 genes:ATAD3A.NP_001164006.1:ATPase family AAA domain-containing protein 3A isoform 2 [Homo sapiens] ;NP_001164007.1:ATPase family AAA domain-containing protein 3A isoform 3 [Homo sapiens] ;	ATAD3A	0.279	0.3702	1	-0.104	-0.1118	0.793457	-0.309	-0.3013	0.917336	-0.213	-0.2234	0.99362	X	X	X	X	X	X	X	2	2	2	0	2	5.97	0.00013287	X	X	X	X	X	X	X	X	X	X	X
0.000269	2	0.00032	1	0.000242	2	0	0	7.4e-05	2	NP_000010.1	acetyl-CoA acetyltransferase, mitochondrial precursor [Homo sapiens]	ACAT1	0.925	1.3624	1	-0.153	-0.158	0.780212	1.142	1.6988	1	-0.218	-0.2235	0.993642	X	X	X	X	X	X	X	4	5	5	0	5	17.33	0.00045588	1	1	1	0	1	3.98	8.268e-05	1	1	1	0
0.000169	1	0	0	0	0	0	0	0.000135	1	NP_001226.2	serpin H1 precursor [Homo sapiens]	SERPINH1	0.289	0.3644	1	-0.109	-0.1163	0.791909	-0.102	-0.1002	0.962913	-0.217	-0.2238	0.993707	X	X	X	X	X	X	X	X	X	X	X	X	X	X	1	2	2	0	2	5.26	0.00016891	X	X	X	X
0	0	0	0	0	0	0	0	8.7e-05	1	NP_006491.2	cell surface glycoprotein MUC18 precursor [Homo sapiens]	MCAM	-0.047	-0.0606	0.939067	-0.083	-0.0915	0.801152	-0.132	-0.129	0.955136	-0.226	-0.2255	0.994072	X	X	X	X	X	X	X	X	X	X	X	X	X	X	X	X	X	X	X	X	X	X	X	X	X
0	0	0	0	0	0	0	0	8.8e-05	1	NP_001135.3	1 genes:AMFR.NP_001135.3:E3 ubiquitin-protein ligase AMFR isoform c [Homo sapiens] ;NP_001310441.1:E3 ubiquitin-protein ligase AMFR isoform d [Homo sapiens] ;	AMFR	-0.137	-0.1674	0.925987	-0.114	-0.1122	0.793316	-0.15	-0.1431	0.951479	-0.25	-0.2258	0.994136	X	X	X	X	X	X	X	X	X	X	X	X	X	X	X	X	X	X	X	X	X	X	X	X	X
9.3e-05	2	0	0	0.000105	2	0	0	6.2e-05	1	NP_006378.3	calcium homeostasis endoplasmic reticulum protein [Homo sapiens]	CHERP	1.04	1.6639	1	-0.245	-0.2341	0.770496	1.301	1.877	0.93909	-0.205	-0.2277	0.99454	3	5	5	0	5	9.39	0.00010193	1	2	2	0	2	1.42	8.501e-05	X	X	X	X	X	X	X	X	X	X	X
0	0	0	0	0	0	0	0	7.5e-05	1	NP_055315.2	HIV Tat-specific factor 1 [Homo sapiens]	HTATSF1	-0.066	-0.0793	0.936317	-0.106	-0.1075	0.794987	-0.128	-0.1434	0.951401	-0.236	-0.2289	0.994804	X	X	X	X	X	X	X	X	X	X	X	X	X	X	X	X	X	X	X	X	X	X	X	X	X
0.000312	2	0	0	0	0	0	0	0.000101	1	NP_001238978.1	1 genes:PCMT1.NP_001238978.1:protein-L-isoaspartate(D-aspartate) O-methyltransferase isoform 2 [Homo sapiens] ;NP_001238979.1:protein-L-isoaspartate(D-aspartate) O-methyltransferase isoform 3 [Homo sapiens] ;NP_001238980.1:protein-L-isoaspartate(D-aspartate) O-methyltransferase isoform 4 [Homo sapiens] ;NP_001238981.1:protein-L-isoaspartate(D-aspartate) O-methyltransferase isoform 5 [Homo sapiens…	PCMT1	0.858	1.373	1	-0.096	-0.1026	0.796798	-0.167	-0.1814	0.94205	-0.21	-0.229	0.994826	1	2	2	0	2	11.89	0.00013059	X	X	X	X	X	X	X	2	4	4	0	4	11.89	0.00049375	X	X	X	X
0	0	0	0	0	0	0	0	0.000229	1	NP_001294998.1	1 genes:XXYLT1.NP_001294998.1:xyloside xylosyltransferase 1 isoform 2 [Homo sapiens] ;NP_689744.3:xyloside xylosyltransferase 1 isoform 1 [Homo sapiens] ;	XXYLT1	-0.004	-0.0053	0.948341	-0.06	-0.0618	0.814581	-0.192	-0.1927	0.939409	-0.231	-0.2316	0.995387	X	X	X	X	X	X	X	X	X	X	X	X	X	X	X	X	X	X	X	X	X	X	X	X	X
0	0	0	0	0	0	0	0	0.000409	1	NP_057156.1	vesicle transport protein GOT1B [Homo sapiens]	GOLT1B	-0.068	-0.0872	0.935214	-0.267	-0.2788	0.771331	-0.104	-0.1179	0.958083	-0.23	-0.2319	0.995451	X	X	X	X	X	X	X	X	X	X	X	X	X	X	X	X	X	X	X	X	X	X	X	X	X
0	0	0	0	0	0	0	0	7.4e-05	1	NP_001182068.2	1 genes:COG4.NP_001182068.2:conserved oligomeric Golgi complex subunit 4 isoform 2 [Homo sapiens] ;NP_001352355.1:conserved oligomeric Golgi complex subunit 4 isoform 3 [Homo sapiens] ;NP_056201.2:conserved oligomeric Golgi complex subunit 4 isoform 1 [Homo sapiens] ;	COG4	-0.021	-0.0263	0.944621	-0.136	-0.144	0.783613	-0.044	-0.0455	0.978807	-0.218	-0.232	0.995472	X	X	X	X	X	X	X	X	X	X	X	X	X	X	X	X	X	X	X	X	X	X	X	X	X
0	0	0	0	0	0	0	0	7.6e-05	1	NP_006169.2	vesicle-fusing ATPase [Homo sapiens]	NSF	-0.029	-0.0353	0.9431	-0.197	-0.2069	0.772312	-0.14	-0.1397	0.952351	-0.213	-0.2325	0.995581	X	X	X	X	X	X	X	X	X	X	X	X	X	X	X	X	X	X	X	X	X	X	X	X	X
0	0	0	0	0	0	0	0	4.7e-05	1	NP_001037.1	1 genes:SLC12A2.NP_001037.1:solute carrier family 12 member 2 isoform 1 [Homo sapiens] ;NP_001243390.1:solute carrier family 12 member 2 isoform 2 [Homo sapiens] ;	SLC12A2	-0.06	-0.0808	0.936104	-0.161	-0.1719	0.777342	-0.043	-0.0458	0.978716	-0.216	-0.2332	0.995737	X	X	X	X	X	X	X	X	X	X	X	X	X	X	X	X	X	X	X	X	X	X	X	X	X
0	0	0	0	0	0	0	0	0.000241	2	NP_001229573.1	1 genes:RAB2A.NP_001229573.1:ras-related protein Rab-2A isoform b [Homo sapiens] ;NP_002856.1:ras-related protein Rab-2A isoform a [Homo sapiens] ;	RAB2A	-0.064	-0.0793	0.936317	-0.199	-0.1907	0.774255	-0.157	-0.1699	0.944802	-0.223	-0.2367	0.996502	X	X	X	X	X	X	X	X	X	X	X	X	X	X	X	X	X	X	X	X	X	X	X	X	X
0	0	0	0	0	0	0	0	0.000131	1	NP_060917.1	ER membrane protein complex subunit 3 [Homo sapiens]	EMC3	0.033	0.0412	0.957434	-0.236	-0.2384	0.770375	-0.112	-0.1246	0.956295	-0.245	-0.2375	0.996677	X	X	X	X	X	X	X	X	X	X	X	X	X	X	X	X	X	X	X	X	X	X	X	X	X
0	0	0	0	0	0	0	0	0.000163	1	NP_006058.1	ER membrane protein complex subunit 8 isoform 1 [Homo sapiens]	EMC8	-0.062	-0.0754	0.936875	-0.224	-0.2249	0.770911	-0.155	-0.1591	0.94745	-0.232	-0.2386	0.996924	X	X	X	X	X	X	X	X	X	X	X	X	X	X	X	X	X	X	X	X	X	X	X	X	X
8.7e-05	1	0	0	0	0	0	0	0.000116	1	NP_001123525.3	elongation factor 1-delta isoform 1 [Homo sapiens]	EEF1D	0.444	0.6306	1	-0.218	-0.2389	0.770362	-0.219	-0.2245	0.932324	-0.232	-0.2387	0.996947	2	3	3	0	3	6.65	8.659e-05	X	X	X	X	X	X	X	X	X	X	X	X	X	X	X	X	X	X
0.000267	2	0.000676	1	0.000423	1	0	0	0.000153	2	NP_001265568.1	1 genes:RANBP1.NP_001265568.1:ran-specific GTPase-activating protein isoform 1 [Homo sapiens] ;NP_001265569.1:ran-specific GTPase-activating protein isoform 3 [Homo sapiens] ;NP_002873.1:ran-specific GTPase-activating protein isoform 2 [Homo sapiens] ;	RANBP1	0.552	0.7619	1	0.317	0.3952	1	0.47	0.6431	1	-0.241	-0.2398	0.997191	X	X	X	X	X	X	X	1	2	2	0	2	8.27	0.00028009	2	2	2	0	2	15.83	0.00025398	X	X	X	X
0.000116	2	0	0	0	0	0	0	8.6e-05	1	NP_001358960.1	1 genes:DLAT.NP_001358960.1:dihydrolipoyllysine-residue acetyltransferase component of pyruvate dehydrogenase complex, mitochondrial isoform 1 precursor [Homo sapiens] ;NP_001358961.1:dihydrolipoyllysine-residue acetyltransferase component of pyruvate dehydrogenase complex, mitochondrial isoform 3 precursor [Homo sapiens] ;NP_001358962.1:dihydrolipoyllysine-residue acetyltransferase component of …	DLAT	0.515	0.6954	1	-0.064	-0.0656	0.812714	-0.128	-0.1375	0.952918	-0.224	-0.2405	0.997346	X	X	X	X	X	X	X	1	3	3	0	3	2.6	0.00017886	1	1	1	0	1	3.37	5.406e-05	X	X	X	X
0	0	0	0	0	0	0	0	0.000355	1	NP_001317241.1	1 genes:CD9.NP_001317241.1:CD9 antigen isoform 2 [Homo sapiens] ;NP_001760.1:CD9 antigen isoform 1 [Homo sapiens] ;	CD9	-0.053	-0.0651	0.938388	-0.122	-0.1225	0.789868	-0.113	-0.1168	0.95838	-0.213	-0.241	0.997456	X	X	X	X	X	X	X	X	X	X	X	X	X	X	X	X	X	X	X	X	X	X	X	X	X
7.2e-05	1	0	0	8.9e-05	2	0	0	5.8e-05	1	NP_001518.3	histone deacetylase 2 [Homo sapiens]	HDAC2	-0.09	-0.1133	0.931815	-0.113	-0.1181	0.791305	0.019	0.0214	1	-0.229	-0.2422	0.997718	X	X	X	X	X	X	X	X	X	X	X	X	X	X	2	2	0	2	1	2.66	7.234e-05	X	X	X	X
7.9e-05	2	0	0	0.000152	2	0	0	7.8e-05	1	NP_031397.1	bromodomain-containing protein 3 [Homo sapiens]	BRD3	0.529	0.722	1	-0.222	-0.2277	0.770764	0.94	1.3016	1	-0.223	-0.2472	0.998838	2	2	2	0	2	4.55	5.144e-05	2	2	2	0	2	4.96	0.00010725	X	X	X	X	X	X	X	X	X	X	X
0	0	0	0	0	0	0	0	0.000161	1	NP_008955.1	transmembrane protein 115 [Homo sapiens]	TMEM115	0.016	0.018	0.952751	-0.146	-0.1486	0.782437	-0.158	-0.1662	0.945702	-0.246	-0.2472	0.998838	X	X	X	X	X	X	X	X	X	X	X	X	X	X	X	X	X	X	X	X	X	X	X	X	X
0.00024	1	0.000422	1	0.000182	1	0	0	0.000106	1	NP_060945.2	transmembrane protein 165 precursor [Homo sapiens]	TMEM165	0.286	0.3585	1	-0.145	-0.147	0.782841	-0.195	-0.194	0.93911	-0.263	-0.2583	1	X	X	X	X	X	X	X	1	2	2	0	2	7.72	0.00024032	X	X	X	X	X	X	X	1	1	1	0
5.1e-05	1	0	0	0	0	0	0	8.3e-05	1	NP_065823.1	nuclear fragile X mental retardation-interacting protein 2 [Homo sapiens]	NUFIP2	-0.345	-0.4412	0.921144	-0.398	-0.4216	0.803452	-0.339	-0.3552	0.908603	-0.236	-0.2658	1	X	X	X	X	X	X	X	X	X	X	X	X	X	X	1	1	1	0	1	3.17	5.08e-05	X	X	X	X
0.000199	1	0.000257	1	0	0	0	0	5.4e-05	1	NP_078805.3	parafibromin [Homo sapiens]	CDC73	0.565	0.7554	1	-0.112	-0.1205	0.790514	-0.187	-0.1891	0.940242	-0.279	-0.2965	1	X	X	X	X	X	X	X	X	X	X	X	X	X	X	1	3	3	0	3	3.77	0.00019945	1	1	1	0
0	0	0	0	0	0	0	0	0.000347	2	NP_068747.1	signal peptidase complex subunit 3 [Homo sapiens]	SPCS3	-0.282	-0.3558	0.918353	-0.36	-0.3927	0.793521	-0.429	-0.4774	0.894178	-0.252	-0.2993	1	X	X	X	X	X	X	X	X	X	X	X	X	X	X	X	X	X	X	X	X	X	X	X	X	X
0	0	0.002263	1	0	0	0	0	0.000824	1	NP_001353222.1	1 genes:COX7A2.NP_001353222.1:cytochrome c oxidase subunit 7A2, mitochondrial isoform b [Homo sapiens] ;NP_001856.2:cytochrome c oxidase subunit 7A2, mitochondrial isoform a precursor [Homo sapiens] ;	COX7A2	-0.258	-0.3374	0.918248	0.112	0.143	0.987883	-0.328	-0.3695	0.90653	-0.277	-0.2997	1	X	X	X	X	X	X	X	X	X	X	X	X	X	X	X	X	X	X	X	X	X	X	X	X	X
9.3e-05	1	0	0	0.000141	1	0	0	0.000176	2	NP_001136148.1	1 genes:CHID1.NP_001136148.1:chitinase domain-containing protein 1 isoform b precursor [Homo sapiens] ;NP_001136149.1:chitinase domain-containing protein 1 isoform c precursor [Homo sapiens] ;NP_076436.3:chitinase domain-containing protein 1 isoform a precursor [Homo sapiens] ;	CHID1	-0.344	-0.4543	0.921898	-0.39	-0.4337	0.808098	-0.458	-0.4928	0.89288	-0.265	-0.3066	1	X	X	X	X	X	X	X	1	1	1	0	1	5.26	9.314e-05	X	X	X	X	X	X	X	X	X	X	X
2.5e-05	2	0	0	8.2e-05	1	0	0	5.2e-05	1	NP_001293008.1	1 genes:CAD.NP_001293008.1:CAD protein isoform 2 [Homo sapiens] ;NP_004332.2:CAD protein isoform 1 [Homo sapiens] ;	CAD	0.034	0.0441	0.95804	-0.466	-0.4808	0.828847	0.409	0.5637	1	-0.27	-0.3106	1	X	X	X	X	X	X	X	1	1	1	0	1	1.71	1.801e-05	1	2	2	0	2	1.71	3.266e-05	X	X	X	X
0	0	0	0	0	0	0	0	0.000538	2	NP_001003701.1	1 genes:ATP5PF.NP_001003701.1:ATP synthase-coupling factor 6, mitochondrial isoform b precursor [Homo sapiens] ;NP_001307195.1:ATP synthase-coupling factor 6, mitochondrial isoform a precursor [Homo sapiens] ;	ATP5PF	-0.248	-0.3072	0.918467	-0.427	-0.4388	0.810142	-0.419	-0.462	0.895591	-0.271	-0.3114	1	X	X	X	X	X	X	X	X	X	X	X	X	X	X	X	X	X	X	X	X	X	X	X	X	X
5.9e-05	2	9.8e-05	1	5.4e-05	2	0	0	5.9e-05	1	NP_001264.2	1 genes:CHD4.NP_001264.2:chromodomain-helicase-DNA-binding protein 4 isoform 1 [Homo sapiens] ;NP_001284482.1:chromodomain-helicase-DNA-binding protein 4 isoform 2 [Homo sapiens] ;NP_001350535.1:chromodomain-helicase-DNA-binding protein 4 isoform 3 [Homo sapiens] ;	CHD4	0.626	1.0663	1	0.075	0.0926	0.93081	0.874	1.4199	1	-0.288	-0.3312	1	X	X	X	X	X	X	X	2	4	4	0	4	1.88	8.145e-05	2	2	2	0	2	1.57	3.693e-05	X	X	X	X
0	0	0	0	0	0	0	0	0.00028	1	NP_001248341.1	1 genes:DCTN2.NP_001248341.1:dynactin subunit 2 isoform 2 [Homo sapiens] ;NP_001248342.1:dynactin subunit 2 isoform 3 [Homo sapiens] ;NP_001334994.1:dynactin subunit 2 isoform 4 [Homo sapiens] ;NP_001334995.1:dynactin subunit 2 isoform 5 [Homo sapiens] ;NP_001334996.1:dynactin subunit 2 isoform 6 [Homo sapiens] ;NP_006391.1:dynactin subunit 2 isoform 1 [Homo sapiens] ;	DCTN2	-0.29	-0.3724	0.918601	-0.47	-0.494	0.8354	-0.37	-0.4113	0.901061	-0.308	-0.337	1	X	X	X	X	X	X	X	X	X	X	X	X	X	X	X	X	X	X	X	X	X	X	X	X	X
0	0	0.003566	1	0	0	0	0	0.00079	2	NP_542786.1	reactive oxygen species modulator 1 [Homo sapiens]	ROMO1	-0.311	-0.3906	0.919037	0.46	0.6683	1	-0.429	-0.4539	0.89638	-0.295	-0.3373	1	X	X	X	X	X	X	X	X	X	X	X	X	X	X	X	X	X	X	X	X	X	X	X	X	X
0.000124	1	0	0	0	0	0	0	0.000183	1	NP_004085.1	eukaryotic translation initiation factor 2 subunit 1 [Homo sapiens]	EIF2S1	-0.365	-0.4289	0.920513	-0.404	-0.4651	0.821468	-0.439	-0.4376	0.898066	-0.324	-0.3401	1	X	X	X	X	X	X	X	1	1	1	0	1	6.03	0.00012359	X	X	X	X	X	X	X	X	X	X	X
0	0	0	0	0	0	0	0	0.000548	1	NP_005393.2	ras-related protein Ral-A precursor [Homo sapiens]	RALA	-0.309	-0.3793	0.918745	-0.428	-0.4394	0.810385	-0.449	-0.4676	0.895064	-0.323	-0.341	1	X	X	X	X	X	X	X	X	X	X	X	X	X	X	X	X	X	X	X	X	X	X	X	X	X
0.000286	1	0	0	0	0	0	0	0.000253	2	NP_060596.2	transmembrane protein 33 [Homo sapiens]	TMEM33	0.087	0.1304	0.978107	-0.333	-0.379	0.789403	-0.436	-0.4876	0.893306	-0.305	-0.343	1	X	X	X	X	X	X	X	X	X	X	X	X	X	X	1	2	2	0	2	4.86	0.00028586	X	X	X	X
0	0	0	0	0	0	0	0	0.000403	1	NP_110382.3	thioredoxin-related transmembrane protein 1 precursor [Homo sapiens]	TMX1	-0.352	-0.4281	0.920474	-0.392	-0.4635	0.820744	-0.36	-0.4023	0.902166	-0.329	-0.3494	1	X	X	X	X	X	X	X	X	X	X	X	X	X	X	X	X	X	X	X	X	X	X	X	X	X
0	0	0	0	0	0	0	0	0.000374	1	NP_001243898.1	1 genes:CCDC51.NP_001243898.1:mitochondrial potassium channel isoform 2 [Homo sapiens] ;NP_078937.3:mitochondrial potassium channel isoform 1 [Homo sapiens] ;	CCDC51	-0.269	-0.3533	0.918328	-0.41	-0.435	0.808616	-0.384	-0.4304	0.898852	-0.345	-0.3505	1	X	X	X	X	X	X	X	X	X	X	X	X	X	X	X	X	X	X	X	X	X	X	X	X	X
0.000166	2	0	0	0.000386	1	0	0	0.000137	2	NP_001159631.1	1 genes:NDUFS2.NP_001159631.1:NADH dehydrogenase [ubiquinone] iron-sulfur protein 2, mitochondrial isoform 2 precursor [Homo sapiens] ;NP_004541.1:NADH dehydrogenase [ubiquinone] iron-sulfur protein 2, mitochondrial isoform 1 precursor [Homo sapiens] ;	NDUFS2	0.247	0.3684	1	-0.355	-0.3651	0.785617	0.398	0.5318	1	-0.386	-0.354	1	X	X	X	X	X	X	X	1	3	3	0	3	2.63	0.00025557	1	1	1	0	1	2.63	7.725e-05	X	X	X	X
0	0	0	0	0	0	0	0	0.00054	1	NP_006318.1	mitochondrial import inner membrane translocase subunit Tim23 [Homo sapiens]	TIMM23	-0.331	-0.4198	0.920094	-0.399	-0.4535	0.816313	-0.337	-0.3648	0.907201	-0.305	-0.3547	1	X	X	X	X	X	X	X	X	X	X	X	X	X	X	X	X	X	X	X	X	X	X	X	X	X
0	0	0	0	0	0	0	0	0.000145	1	NP_003153.2	striatin [Homo sapiens]	STRN	-0.343	-0.4223	0.920205	-0.343	-0.3693	0.786717	-0.406	-0.4544	0.896331	-0.328	-0.3549	1	X	X	X	X	X	X	X	X	X	X	X	X	X	X	X	X	X	X	X	X	X	X	X	X	X
0	0	0	0	0	0	0	0	0.000272	1	NP_006867.1	beta-1,4-glucuronyltransferase 1 [Homo sapiens]	B4GAT1	-0.239	-0.3006	0.918582	-0.376	-0.4139	0.800644	-0.513	-0.5285	0.89031	-0.322	-0.3613	1	X	X	X	X	X	X	X	X	X	X	X	X	X	X	X	X	X	X	X	X	X	X	X	X	X
0	0	0	0	0	0	0	0	0.000561	1	NP_001308264.1	selenoprotein H [Homo sapiens]	SELENOH	-0.249	-0.3103	0.918421	-0.391	-0.4137	0.800572	-0.369	-0.3828	0.904696	-0.346	-0.3659	1	X	X	X	X	X	X	X	X	X	X	X	X	X	X	X	X	X	X	X	X	X	X	X	X	X
0.000223	1	0	0	0	0	0	0	0.000715	1	NP_061924.1	39S ribosomal protein L50, mitochondrial [Homo sapiens]	MRPL50	-0.348	-0.4577	0.922108	-0.344	-0.3863	0.791551	-0.339	-0.3499	0.909395	-0.319	-0.371	1	X	X	X	X	X	X	X	X	X	X	X	X	X	X	1	1	1	0	1	12.03	0.00022344	X	X	X	X
0.000378	1	0	0	0	0	0	0	0.000366	1	NP_002558.1	phosphatidylethanolamine-binding protein 1 [Homo sapiens]	PEBP1	0.081	0.1219	0.975959	-0.401	-0.406	0.797885	-0.365	-0.3887	0.90391	-0.366	-0.3716	1	X	X	X	X	X	X	X	X	X	X	X	X	X	X	1	2	2	0	2	6.95	0.00037757	X	X	X	X
0	0	0	0	0	0	0	0	0.000862	1	NP_001316929.1	membrane magnesium transporter 1 precursor [Homo sapiens]	MMGT1	-0.362	-0.4458	0.921399	-0.389	-0.4023	0.796636	-0.377	-0.4089	0.901353	-0.339	-0.372	1	X	X	X	X	X	X	X	X	X	X	X	X	X	X	X	X	X	X	X	X	X	X	X	X	X
0	0	0	0	0	0	0	0	0.000282	1	NP_077310.1	transmembrane protein 43 [Homo sapiens]	TMEM43	-0.276	-0.3618	0.918425	-0.435	-0.4653	0.82156	-0.368	-0.4125	0.900918	-0.321	-0.3732	1	X	X	X	X	X	X	X	X	X	X	X	X	X	X	X	X	X	X	X	X	X	X	X	X	X
0	0	0	0	0	0	0	0	0.000591	1	NP_001656.2	rho-related GTP-binding protein RhoG precursor [Homo sapiens]	RHOG	-0.267	-0.3426	0.918257	-0.26	-0.282	0.771569	-0.366	-0.4285	0.899064	-0.344	-0.3751	1	X	X	X	X	X	X	X	X	X	X	X	X	X	X	X	X	X	X	X	X	X	X	X	X	X
0	0	0	0	0	0	0	0	0.001065	1	NP_620175.1	HIG1 domain family member 2A, mitochondrial [Homo sapiens]	HIGD2A	-0.302	-0.3727	0.918607	-0.388	-0.425	0.804729	-0.357	-0.3794	0.905156	-0.34	-0.3758	1	X	X	X	X	X	X	X	X	X	X	X	X	X	X	X	X	X	X	X	X	X	X	X	X	X
0	0	0	0	7.8e-05	1	0	0	7.6e-05	1	NP_055203.4	digestive organ expansion factor homolog [Homo sapiens]	UTP25	-0.258	-0.3364	0.918248	-0.435	-0.457	0.817841	-0.375	-0.382	0.904803	-0.366	-0.3763	1	X	X	X	X	X	X	X	X	X	X	X	X	X	X	X	X	X	X	X	X	X	X	X	X	X
0.000408	2	0	0	0.00065	2	0	0	0.000503	1	NP_001300872.1	transforming protein RhoA isoform 2 [Homo sapiens]	RHOA	0.783	1.2779	1	-0.321	-0.3399	0.779782	0.918	1.3782	1	-0.349	-0.3797	1	1	4	4	0	4	8.02	0.00039945	1	2	2	0	2	8.02	0.00041639	X	X	X	X	X	X	X	X	X	X	X
8.3e-05	2	0	0	6.4e-05	1	0	0	5.1e-05	2	NP_003741.1	eukaryotic translation initiation factor 3 subunit A [Homo sapiens]	EIF3A	1.057	1.8628	1	-0.44	-0.4669	0.822293	0.654	0.9339	1	-0.336	-0.3799	1	5	6	6	0	6	6.01	8.107e-05	3	3	3	0	3	3.47	8.451e-05	X	X	X	X	X	X	X	X	X	X	X
0	0	0	0	0	0	0	0	9.2e-05	1	NP_000290.2	1 genes:PKP1.NP_000290.2:plakophilin-1 isoform 1b [Homo sapiens] ;NP_001005337.1:plakophilin-1 isoform 1a [Homo sapiens] ;	PKP1	-0.238	-0.3054	0.918496	-0.427	-0.4661	0.821927	-0.487	-0.5176	0.891029	-0.34	-0.38	1	X	X	X	X	X	X	X	X	X	X	X	X	X	X	X	X	X	X	X	X	X	X	X	X	X
0	0	0	0	0.000137	1	0	0	0.000263	1	NP_001308119.1	1 genes:RUVBL2.NP_001308119.1:ruvB-like 2 isoform 2 [Homo sapiens] ;NP_001308120.1:ruvB-like 2 isoform 3 [Homo sapiens] ;NP_006657.1:ruvB-like 2 isoform 1 [Homo sapiens] ;	RUVBL2	-0.3	-0.3748	0.918647	-0.311	-0.3676	0.786269	-0.382	-0.417	0.900384	-0.361	-0.3804	1	X	X	X	X	X	X	X	X	X	X	X	X	X	X	X	X	X	X	X	X	X	X	X	X	X
0	0	0	0	0	0	0	0	0.000663	2	NP_001092755.1	1 genes:PTMA.NP_001092755.1:prothymosin alpha isoform 1 [Homo sapiens] ;NP_002814.3:prothymosin alpha isoform 2 [Homo sapiens] ;	PTMA	-0.372	-0.4902	0.924393	-0.4	-0.4544	0.816703	-0.433	-0.4042	0.901929	-0.35	-0.3819	1	X	X	X	X	X	X	X	X	X	X	X	X	X	X	X	X	X	X	X	X	X	X	X	X	X
0	0	0	0	0	0	0	0	0.000882	1	NP_001305124.1	1 genes:NDUFA8.NP_001305124.1:NADH dehydrogenase [ubiquinone] 1 alpha subcomplex subunit 8 isoform 2 [Homo sapiens] ;NP_055037.1:NADH dehydrogenase [ubiquinone] 1 alpha subcomplex subunit 8 isoform 1 [Homo sapiens] ;	NDUFA8	-0.279	-0.3405	0.918253	-0.452	-0.518	0.84811	-0.394	-0.426	0.899346	-0.374	-0.3855	1	X	X	X	X	X	X	X	X	X	X	X	X	X	X	X	X	X	X	X	X	X	X	X	X	X
0	0	0	0	0	0	0	0	3.9e-05	1	NP_000005.2	1 genes:A2M. 3 proteins in this group did not match any genes. NP_000005.2:alpha-2-macroglobulin isoform a precursor [Homo sapiens] ;NP_000005.3:alpha-2-macroglobulin isoform a precursor [Homo sapiens] ;NP_001334353.1:alpha-2-macroglobulin isoform b [Homo sapiens] ;NP_001334353.2:alpha-2-macroglobulin isoform b [Homo sapiens] ;NP_001334354.1:alpha-2-macroglobulin isoform c [Homo sapiens] ;NP_0013…		-0.288	-0.3771	0.918697	-0.384	-0.4079	0.798536	-0.341	-0.353	0.908929	-0.345	-0.3868	1	X	X	X	X	X	X	X	X	X	X	X	X	X	X	X	X	X	X	X	X	X	X	X	X	X
0	0	0	0	0	0	0	0	0.000101	1	NP_001171725.1	1 genes:ESYT1.NP_001171725.1:extended synaptotagmin-1 isoform 1 [Homo sapiens] ;NP_056107.1:extended synaptotagmin-1 isoform 2 [Homo sapiens] ;	ESYT1	-0.277	-0.3437	0.918263	-0.384	-0.4361	0.809054	-0.411	-0.4471	0.897067	-0.338	-0.3895	1	X	X	X	X	X	X	X	X	X	X	X	X	X	X	X	X	X	X	X	X	X	X	X	X	X
2.1e-05	3	0	0	3.4e-05	1	0	0	4.3e-05	1	NP_001104026.1	1 genes:FLNA.NP_001104026.1:filamin-A isoform 2 [Homo sapiens] ;NP_001447.2:filamin-A isoform 1 [Homo sapiens] ;	FLNA	0.476	0.7909	1	-0.44	-0.5207	0.849602	0.717	1.0815	1	-0.356	-0.3898	1	3	3	3	0	3	3.17	2.116e-05	2	2	2	0	2	2.76	2.942e-05	1	1	1	0	1	0.53	1.334e-05	X	X	X	X
0	0	0	0	0	0	0	0	0.000198	1	NP_055209.2	growth hormone-inducible transmembrane protein [Homo sapiens]	GHITM	-0.278	-0.3552	0.918346	-0.317	-0.3444	0.780726	-0.379	-0.4456	0.897223	-0.385	-0.3902	1	X	X	X	X	X	X	X	X	X	X	X	X	X	X	X	X	X	X	X	X	X	X	X	X	X
8.7e-05	1	0	0	0	0	0	0	0.000139	1	NP_037461.2	1 genes:PAXBP1.NP_037461.2:PAX3- and PAX7-binding protein 1 isoform 2 [Homo sapiens] ;NP_057715.2:PAX3- and PAX7-binding protein 1 isoform 1 [Homo sapiens] ;	PAXBP1	0.013	0.0184	0.952829	-0.412	-0.4559	0.817359	-0.431	-0.457	0.896074	-0.335	-0.3921	1	X	X	X	X	X	X	X	X	X	X	X	X	X	X	1	2	2	0	2	3.68	8.663e-05	X	X	X	X
0	0	0	0	0	0	0	0	0.000131	1	NP_001177957.2	1 genes:TNPO3.NP_001177957.2:transportin-3 isoform 2 [Homo sapiens] ;NP_036602.1:transportin-3 isoform 1 [Homo sapiens] ;	TNPO3	-0.288	-0.3772	0.918699	-0.347	-0.3911	0.793022	-0.423	-0.4705	0.894797	-0.364	-0.3928	1	X	X	X	X	X	X	X	X	X	X	X	X	X	X	X	X	X	X	X	X	X	X	X	X	X
0.000178	1	0	0	0	0	0	0	0.000372	2	NP_001295126.1	1 genes:SSR3.NP_001295126.1:translocon-associated protein subunit gamma isoform 1 [Homo sapiens] ;NP_009038.1:translocon-associated protein subunit gamma isoform 2 [Homo sapiens] ;	SSR3	-0.261	-0.3294	0.918258	-0.414	-0.4559	0.817359	-0.38	-0.421	0.899916	-0.384	-0.3939	1	X	X	X	X	X	X	X	X	X	X	X	X	X	X	1	1	1	0	1	7.07	0.0001783	X	X	X	X
0.000231	1	0	0	0	0	0	0	0.00024	2	NP_001316422.1	1 genes:EMC2.NP_001316422.1:ER membrane protein complex subunit 2 isoform 1 [Homo sapiens] ;NP_001316424.1:ER membrane protein complex subunit 2 isoform 4 [Homo sapiens] ;NP_055488.1:ER membrane protein complex subunit 2 isoform 2 [Homo sapiens] ;	EMC2	0.032	0.0463	0.958504	-0.41	-0.4464	0.813281	-0.462	-0.4917	0.892968	-0.374	-0.3942	1	X	X	X	X	X	X	X	X	X	X	X	X	X	X	1	2	2	0	2	5.56	0.00023074	X	X	X	X
7.9e-05	1	0	0	0	0	0	0	0.000252	1	NP_001307759.1	1 genes:SF3A3.NP_001307759.1:splicing factor 3A subunit 3 isoform 2 [Homo sapiens] ;NP_006793.1:splicing factor 3A subunit 3 isoform 1 [Homo sapiens] ;	SF3A3	-0.31	-0.3879	0.918962	-0.41	-0.459	0.818727	-0.375	-0.4027	0.902116	-0.39	-0.3964	1	X	X	X	X	X	X	X	X	X	X	X	X	X	X	1	1	1	0	1	4.69	7.88e-05	X	X	X	X
0	0	0	0	0	0	0	0	0.000154	1	NP_001139630.1	1 genes:MOGS.NP_001139630.1:mannosyl-oligosaccharide glucosidase isoform 2 [Homo sapiens] ;NP_006293.2:mannosyl-oligosaccharide glucosidase isoform 1 [Homo sapiens] ;	MOGS	-0.373	-0.4439	0.921292	-0.433	-0.4462	0.813197	-0.343	-0.3873	0.904096	-0.344	-0.3974	1	X	X	X	X	X	X	X	X	X	X	X	X	X	X	X	X	X	X	X	X	X	X	X	X	X
0	0	0	0	0	0	0	0	0.00012	1	NP_036601.2	pre-mRNA-processing factor 6 [Homo sapiens]	PRPF6	-0.297	-0.3988	0.919289	-0.342	-0.3737	0.787912	-0.33	-0.3704	0.906404	-0.383	-0.4001	1	X	X	X	X	X	X	X	X	X	X	X	X	X	X	X	X	X	X	X	X	X	X	X	X	X
0	0	0	0	8.9e-05	1	0	0	0.000103	1	NP_001232.1	1 genes:CCNT2.NP_001232.1:cyclin-T2 isoform a [Homo sapiens] ;NP_001307677.1:cyclin-T2 isoform d [Homo sapiens] ;NP_001307678.1:cyclin-T2 isoform e [Homo sapiens] ;NP_490595.1:cyclin-T2 isoform b [Homo sapiens] ;	CCNT2	-0.246	-0.317	0.918343	-0.381	-0.4167	0.801652	-0.367	-0.4246	0.899504	-0.376	-0.4006	1	X	X	X	X	X	X	X	X	X	X	X	X	X	X	X	X	X	X	X	X	X	X	X	X	X
0	0	0	0	0	0	0	0	0.000101	2	NP_000399.3	glycerol-3-phosphate dehydrogenase, mitochondrial precursor [Homo sapiens]	GPD2	-0.235	-0.3133	0.918384	-0.401	-0.4406	0.810877	-0.399	-0.4158	0.900526	-0.35	-0.4012	1	X	X	X	X	X	X	X	X	X	X	X	X	X	X	X	X	X	X	X	X	X	X	X	X	X
0	0	0	0	0	0	0	0	0.000263	1	NP_001337111.1	1 genes:GPR89B.NP_001337111.1:Golgi pH regulator B isoform 2 [Homo sapiens] ;NP_001337112.1:Golgi pH regulator B isoform 3 [Homo sapiens] ;NP_057418.1:Golgi pH regulator B isoform 1 [Homo sapiens] ;	GPR89B	-0.236	-0.2988	0.918615	-0.427	-0.4741	0.825645	-0.367	-0.3785	0.905279	-0.374	-0.4025	1	X	X	X	X	X	X	X	X	X	X	X	X	X	X	X	X	X	X	X	X	X	X	X	X	X
0	0	0	0	0	0	0	0	0.00033	2	NP_005857.1	sigma non-opioid intracellular receptor 1 isoform 1 [Homo sapiens]	SIGMAR1	-0.271	-0.3428	0.918259	-0.472	-0.4828	0.829821	-0.412	-0.4522	0.89655	-0.369	-0.4035	1	X	X	X	X	X	X	X	X	X	X	X	X	X	X	X	X	X	X	X	X	X	X	X	X	X
0.000299	2	0.001617	2	0	0	0.001772	1	0.001148	2	NP_000389.1	1 genes:CYB5R3.NP_000389.1:NADH-cytochrome b5 reductase 3 isoform 1 [Homo sapiens] ;NP_001165131.1:NADH-cytochrome b5 reductase 3 isoform 3 [Homo sapiens] ;NP_015565.1:NADH-cytochrome b5 reductase 3 isoform 2 [Homo sapiens] ;	CYB5R3	-0.818	-1.6914	0.964668	0.031	0.072	0.910383	-1.666	-2.0528	0.914938	-0.178	-0.4042	1	X	X	X	X	X	X	X	1	1	1	0	1	7.31	0.00012934	2	4	4	0	4	6.31	0.00046915	3	3	3	0
0.000411	1	0.001589	1	0	0	0	0	0.000663	2	NP_003086.1	small nuclear ribonucleoprotein F [Homo sapiens]	SNRPF	-0.296	-0.3853	0.918893	-0.42	-0.4613	0.819753	-0.356	-0.3772	0.905458	-0.372	-0.4066	1	X	X	X	X	X	X	X	X	X	X	X	X	X	X	1	1	1	0	1	40.7	0.0004105	1	1	1	0
0	0	0	0	0	0	0	0	0.000216	1	NP_001276977.1	1 genes:ATL3.NP_001276977.1:atlastin-3 isoform 2 [Homo sapiens] ;NP_056274.3:atlastin-3 isoform 1 [Homo sapiens] ;	ATL3	-0.307	-0.4019	0.919395	-0.398	-0.4559	0.817359	-0.333	-0.3553	0.908588	-0.368	-0.4073	1	X	X	X	X	X	X	X	X	X	X	X	X	X	X	X	X	X	X	X	X	X	X	X	X	X
0	0	0	0	0	0	0	0	8.8e-05	1	NP_000262.2	NPC intracellular cholesterol transporter 1 precursor [Homo sapiens]	NPC1	-0.304	-0.4046	0.91949	-0.367	-0.4115	0.799793	-0.412	-0.4515	0.896621	-0.364	-0.4074	1	X	X	X	X	X	X	X	X	X	X	X	X	X	X	X	X	X	X	X	X	X	X	X	X	X
0	0	0	0	0	0	0	0	0.000156	1	NP_851320.1	integral membrane protein GPR180 precursor [Homo sapiens]	GPR180	-0.271	-0.3601	0.918403	-0.477	-0.5184	0.84833	-0.42	-0.4418	0.89762	-0.386	-0.4084	1	X	X	X	X	X	X	X	X	X	X	X	X	X	X	X	X	X	X	X	X	X	X	X	X	X
0	0	0	0	0	0	0	0	6.9e-05	1	NP_001353298.1	1 genes:MCM3.NP_001353298.1:DNA replication licensing factor MCM3 isoform 3 [Homo sapiens] ;NP_001353299.1:DNA replication licensing factor MCM3 isoform 4 [Homo sapiens] ;NP_001353300.1:DNA replication licensing factor MCM3 isoform 5 [Homo sapiens] ;NP_001353301.1:DNA replication licensing factor MCM3 isoform 6 [Homo sapiens] ;NP_001353304.1:DNA replication licensing factor MCM3 isoform 9 [Homo s…	MCM3	-0.301	-0.4096	0.919676	-0.45	-0.4505	0.81502	-0.317	-0.3402	0.910885	-0.373	-0.4085	1	X	X	X	X	X	X	X	X	X	X	X	X	X	X	X	X	X	X	X	X	X	X	X	X	X
0	0	0	0	0	0	0	0	0.000779	1	NP_055580.1	mitochondrial import receptor subunit TOM20 homolog [Homo sapiens]	TOMM20	-0.24	-0.3128	0.91839	-0.494	-0.5036	0.840362	-0.422	-0.4678	0.895046	-0.383	-0.4092	1	X	X	X	X	X	X	X	X	X	X	X	X	X	X	X	X	X	X	X	X	X	X	X	X	X
0	0	0	0	0	0	0	0	0.000218	2	NP_006808.1	endoplasmic reticulum resident protein 29 isoform 1 precursor [Homo sapiens]	ERP29	-0.26	-0.31	0.918425	-0.39	-0.4161	0.801433	-0.406	-0.4387	0.897949	-0.407	-0.411	1	X	X	X	X	X	X	X	X	X	X	X	X	X	X	X	X	X	X	X	X	X	X	X	X	X
0.000359	1	0.000866	1	0	0	0	0	0.000265	1	NP_001303881.1	1 genes:GPALPP1.NP_001303881.1:GPALPP motifs-containing protein 1 isoform b [Homo sapiens] ;NP_061029.2:GPALPP motifs-containing protein 1 isoform a [Homo sapiens] ;	GPALPP1	0.011	0.015	0.952166	0.091	0.1172	0.957382	-0.352	-0.3561	0.908468	-0.365	-0.4131	1	X	X	X	X	X	X	X	1	2	2	0	2	6.45	0.00035882	X	X	X	X	X	X	X	X	X	X	X
0.000295	1	0	0	0	0	0	0	0.000428	1	NP_004542.1	NADH dehydrogenase [ubiquinone] iron-sulfur protein 3, mitochondrial precursor [Homo sapiens]	NDUFS3	0.047	0.0675	0.963096	-0.315	-0.3651	0.785617	-0.423	-0.4699	0.894852	-0.394	-0.4135	1	X	X	X	X	X	X	X	1	2	2	0	2	5.68	0.00029494	X	X	X	X	X	X	X	X	X	X	X
0	0	0	0	0	0	0	0	0.000275	1	NP_003070.3	SWI/SNF-related matrix-associated actin-dependent regulator of chromatin subfamily E member 1 [Homo sapiens]	SMARCE1	-0.281	-0.361	0.918415	-0.4	-0.4279	0.805836	-0.318	-0.3148	0.91501	-0.356	-0.4141	1	X	X	X	X	X	X	X	X	X	X	X	X	X	X	X	X	X	X	X	X	X	X	X	X	X
9.4e-05	1	0	0	0	0	0	0	0.000271	1	NP_001317672.1	choline/ethanolaminephosphotransferase 1 [Homo sapiens]	CEPT1	-0.334	-0.4094	0.919669	-0.277	-0.2951	0.772779	-0.314	-0.3415	0.910683	-0.393	-0.4199	1	X	X	X	X	X	X	X	1	1	1	0	1	3.85	9.359e-05	X	X	X	X	X	X	X	X	X	X	X
0	0	0	0	0	0	0	0	0.0003	1	NP_079348.1	prostaglandin E synthase 2 isoform 1 [Homo sapiens]	PTGES2	-0.223	-0.2855	0.918929	-0.391	-0.4144	0.800823	-0.408	-0.4427	0.897525	-0.372	-0.4202	1	X	X	X	X	X	X	X	X	X	X	X	X	X	X	X	X	X	X	X	X	X	X	X	X	X
0	0	0.00066	1	0	0	0	0	0.000546	1	NP_005361.2	ras-related protein Rab-8A [Homo sapiens]	RAB8A	-0.231	-0.3351	0.918247	-0.396	-0.4258	0.805032	-0.399	-0.4195	0.900092	-0.392	-0.4205	1	X	X	X	X	X	X	X	X	X	X	X	X	X	X	X	X	X	X	X	X	X	1	1	1	0
0.000143	3	0	0	0.000276	2	0	0	0.00012	2	NP_004199.1	1 genes:AIFM1.NP_004199.1:apoptosis-inducing factor 1, mitochondrial isoform AIF precursor [Homo sapiens] ;NP_665811.1:apoptosis-inducing factor 1, mitochondrial isoform AIF-exB precursor [Homo sapiens] ;	AIFM1	0.806	1.3142	1	-0.492	-0.5336	0.856905	1.014	1.8316	0.978766	-0.394	-0.4209	1	2	2	2	0	2	2.12	6.093e-05	2	4	4	0	4	7.99	0.00025404	1	2	2	0	2	5.87	0.00011518	X	X	X	X
0	0	0.001039	1	0	0	0	0	0.000219	1	NP_077295.1	multiple myeloma tumor-associated protein 2 [Homo sapiens]	C1orf35	-0.265	-0.3313	0.918252	0.096	0.126	0.967478	-0.395	-0.4219	0.899814	-0.399	-0.421	1	X	X	X	X	X	X	X	X	X	X	X	X	X	X	X	X	X	X	X	X	X	1	2	2	0
0.000875	1	0.003165	1	0.001322	1	0	0	0.000702	2	NP_003851.1	barrier-to-autointegration factor [Homo sapiens]	BANF1	0.065	0.0934	0.969027	0.407	0.548	1	0.155	0.206	1	-0.383	-0.4214	1	X	X	X	X	X	X	X	1	2	2	0	2	29.21	0.00087488	X	X	X	X	X	X	X	X	X	X	X
8.8e-05	2	0	0	0.000321	1	0	0	0.000273	1	NP_031401.1	TAR DNA-binding protein 43 [Homo sapiens]	TARDBP	0.058	0.0869	0.967506	-0.325	-0.3878	0.792005	1.038	1.6885	1	-0.412	-0.4219	1	1	2	2	0	2	5.8	9.021e-05	X	X	X	X	X	X	X	1	1	1	0	1	2.9	8.527e-05	X	X	X	X
0	0	0	0	0	0	0	0	0.000417	1	NP_000745.1	1 genes:COMT.NP_000745.1:catechol O-methyltransferase isoform MB-COMT [Homo sapiens] ;NP_009294.1:catechol O-methyltransferase isoform S-COMT [Homo sapiens] ;	COMT	-0.267	-0.3377	0.918248	-0.412	-0.4367	0.809293	-0.333	-0.34	0.910916	-0.405	-0.422	1	X	X	X	X	X	X	X	X	X	X	X	X	X	X	X	X	X	X	X	X	X	X	X	X	X
9.1e-05	1	0	0	0	0	0	0	0.000132	1	NP_001353503.1	1 genes:TMTC3.NP_001353503.1:protein O-mannosyl-transferase TMTC3 isoform 2 [Homo sapiens] ;NP_001353508.1:protein O-mannosyl-transferase TMTC3 isoform 3 [Homo sapiens] ;NP_001353509.1:protein O-mannosyl-transferase TMTC3 isoform 4 [Homo sapiens] ;NP_001353512.1:protein O-mannosyl-transferase TMTC3 isoform 5 [Homo sapiens] ;NP_861448.2:protein O-mannosyl-transferase TMTC3 isoform 1 [Homo sapiens]…	TMTC3	0.054	0.0764	0.965093	-0.375	-0.43	0.806648	-0.274	-0.3035	0.916951	-0.372	-0.4226	1	X	X	X	X	X	X	X	1	2	2	0	2	2.46	9.118e-05	X	X	X	X	X	X	X	X	X	X	X
0	0	0	0	0	0	0	0	0.000398	1	NP_001094284.1	1 genes:PIP4P1.NP_001094284.1:type 1 phosphatidylinositol 4,5-bisphosphate 4-phosphatase isoform 1 [Homo sapiens] ;NP_653169.2:type 1 phosphatidylinositol 4,5-bisphosphate 4-phosphatase isoform 2 [Homo sapiens] ;	PIP4P1	-0.297	-0.3695	0.918547	-0.332	-0.3679	0.786348	-0.452	-0.4709	0.894761	-0.424	-0.4236	1	X	X	X	X	X	X	X	X	X	X	X	X	X	X	X	X	X	X	X	X	X	X	X	X	X
0	0	0	0	0	0	0	0	0.000298	1	NP_001275.1	1 genes:AP3S1.NP_001275.1:AP-3 complex subunit sigma-1 isoform 1 [Homo sapiens] ;NP_001305020.1:AP-3 complex subunit sigma-1 isoform 4 [Homo sapiens] ;	AP3S1	-0.18	-0.2363	0.920931	-0.361	-0.395	0.79425	-0.398	-0.4176	0.900312	-0.416	-0.424	1	X	X	X	X	X	X	X	X	X	X	X	X	X	X	X	X	X	X	X	X	X	X	X	X	X
7e-05	1	0	0	0	0	0	0	0.000145	2	NP_003477.4	large neutral amino acids transporter small subunit 1 [Homo sapiens]	SLC7A5	-0.223	-0.2845	0.918957	-0.405	-0.4259	0.80507	-0.336	-0.3945	0.903155	-0.393	-0.425	1	X	X	X	X	X	X	X	X	X	X	X	X	X	X	1	1	1	0	1	2.76	6.963e-05	X	X	X	X
0	0	0	0	0	0	0	0	0.000133	1	NP_001171670.1	1 genes:FGB.NP_001171670.1:fibrinogen beta chain isoform 2 preproprotein [Homo sapiens] ;NP_005132.2:fibrinogen beta chain isoform 1 preproprotein [Homo sapiens] ;	FGB	-0.288	-0.3619	0.918427	-0.282	-0.3235	0.776711	-0.372	-0.4286	0.899053	-0.368	-0.4256	1	X	X	X	X	X	X	X	X	X	X	X	X	X	X	X	X	X	X	X	X	X	X	X	X	X
0.000346	1	0	0	0	0	0	0	0.000671	1	NP_002148.1	10 kDa heat shock protein, mitochondrial [Homo sapiens]	HSPE1	-0.309	-0.3911	0.91905	-0.311	-0.3559	0.783331	-0.363	-0.3914	0.903557	-0.381	-0.4258	1	X	X	X	X	X	X	X	X	X	X	X	X	X	X	1	1	1	0	1	11.76	0.00034611	X	X	X	X
0	0	0	0	0	0	0	0	0.000605	1	NP_036590.1	mitochondrial import inner membrane translocase subunit Tim13 [Homo sapiens]	TIMM13	-0.334	-0.4185	0.920038	-0.462	-0.4892	0.832982	-0.397	-0.4045	0.901892	-0.413	-0.4263	1	X	X	X	X	X	X	X	X	X	X	X	X	X	X	X	X	X	X	X	X	X	X	X	X	X
0	0	0	0	8e-05	1	0	0	0.000103	1	NP_003600.2	HIRA-interacting protein 3 isoform 1 [Homo sapiens]	HIRIP3	-0.286	-0.3688	0.918535	-0.433	-0.4504	0.814977	0.148	0.1956	1	-0.377	-0.4266	1	X	X	X	X	X	X	X	X	X	X	X	X	X	X	X	X	X	X	X	X	X	X	X	X	X
0.000204	2	0	0	0	0	0	0	0.000421	1	NP_001234929.1	1 genes:SET.NP_001234929.1:protein SET isoform 3 [Homo sapiens] ;NP_001234930.1:protein SET isoform 4 [Homo sapiens] ;NP_001361255.1:protein SET isoform 1 [Homo sapiens] ;NP_003002.2:protein SET isoform 2 [Homo sapiens] ;	SET	0.06	0.0855	0.96718	-0.398	-0.4545	0.816746	-0.478	-0.4966	0.892578	-0.367	-0.4276	1	X	X	X	X	X	X	X	1	1	1	0	1	11.94	0.00014527	1	2	2	0	2	11.94	0.00026346	X	X	X	X
0	0	0	0	0	0	0	0	4.6e-05	1	NP_006255.1	1 genes:PTPN13.NP_006255.1:tyrosine-protein phosphatase non-receptor type 13 isoform 2 [Homo sapiens] ;NP_542414.1:tyrosine-protein phosphatase non-receptor type 13 isoform 1 [Homo sapiens] ;NP_542415.1:tyrosine-protein phosphatase non-receptor type 13 isoform 3 [Homo sapiens] ;NP_542416.1:tyrosine-protein phosphatase non-receptor type 13 isoform 4 [Homo sapiens] ;	PTPN13	-0.335	-0.4088	0.919646	-0.325	-0.343	0.780426	-0.401	-0.4349	0.898358	-0.399	-0.4283	1	X	X	X	X	X	X	X	X	X	X	X	X	X	X	X	X	X	X	X	X	X	X	X	X	X
0	0	0.000649	1	0	0	0	0	0.000118	3	NP_075388.2	arginine/serine-rich coiled-coil protein 2 [Homo sapiens]	RSRC2	-0.352	-0.4712	0.922995	0.386	0.5299	1	-0.456	-0.473	0.89457	-0.384	-0.4318	1	X	X	X	X	X	X	X	X	X	X	X	X	X	X	X	X	X	X	X	X	X	X	X	X	X
0	0	0	0	0	0	0	0	0.000543	1	NP_001308374.1	1 genes:TMED2.NP_001308374.1:transmembrane emp24 domain-containing protein 2 isoform 2 precursor [Homo sapiens] ;NP_006806.1:transmembrane emp24 domain-containing protein 2 isoform 1 precursor [Homo sapiens] ;	TMED2	-0.297	-0.3708	0.918569	-0.47	-0.5112	0.844406	-0.257	-0.2928	0.918848	-0.394	-0.4322	1	X	X	X	X	X	X	X	X	X	X	X	X	X	X	X	X	X	X	X	X	X	X	X	X	X
0	0	0	0	0	0	0	0	0.00034	1	NP_000104.1	torsin-1A precursor [Homo sapiens]	TOR1A	-0.309	-0.4084	0.91963	-0.386	-0.4393	0.810344	-0.344	-0.3592	0.908012	-0.421	-0.4327	1	X	X	X	X	X	X	X	X	X	X	X	X	X	X	X	X	X	X	X	X	X	X	X	X	X
0	0	0	0	0	0	0	0	0.000393	2	NP_065083.3	type-1 angiotensin II receptor-associated protein isoform a [Homo sapiens]	AGTRAP	-0.315	-0.4034	0.919446	-0.296	-0.3215	0.776376	-0.42	-0.4384	0.897981	-0.408	-0.4328	1	X	X	X	X	X	X	X	X	X	X	X	X	X	X	X	X	X	X	X	X	X	X	X	X	X
0	0	0	0	0	0	0	0	0.000138	1	NP_001121173.1	alpha-1-antitrypsin precursor [Homo sapiens]	SERPINA1	-0.247	-0.3062	0.918482	-0.325	-0.3446	0.780769	-0.44	-0.4827	0.893718	-0.377	-0.4333	1	X	X	X	X	X	X	X	X	X	X	X	X	X	X	X	X	X	X	X	X	X	X	X	X	X
0	0	0	0	0	0	0	0	0.000237	1	NP_001352327.1	1 genes:PPOX.NP_001352327.1:protoporphyrinogen oxidase isoform 1 [Homo sapiens] ;NP_001352328.1:protoporphyrinogen oxidase isoform 5 [Homo sapiens] ;	PPOX	-0.252	-0.3176	0.918336	-0.396	-0.426	0.805108	-0.38	-0.4345	0.898401	-0.392	-0.4344	1	X	X	X	X	X	X	X	X	X	X	X	X	X	X	X	X	X	X	X	X	X	X	X	X	X
7.5e-05	1	0	0	0	0	0	0	0.000111	1	NP_001229852.1	1 genes:EIF3L.NP_001229852.1:eukaryotic translation initiation factor 3 subunit L isoform 2 [Homo sapiens] ;NP_057175.1:eukaryotic translation initiation factor 3 subunit L isoform 1 [Homo sapiens] ;	EIF3L	-0.294	-0.3757	0.918667	-0.427	-0.4818	0.829334	-0.419	-0.4447	0.897316	-0.386	-0.436	1	X	X	X	X	X	X	X	1	1	1	0	1	2.52	7.545e-05	X	X	X	X	X	X	X	X	X	X	X
0	0	9.5e-05	1	0	0	0	0	4e-05	1	NP_037423.2	cleavage and polyadenylation specificity factor subunit 1 [Homo sapiens]	CPSF1	-0.284	-0.3481	0.918287	-0.413	-0.4449	0.812653	-0.28	-0.3004	0.917495	-0.401	-0.4369	1	X	X	X	X	X	X	X	X	X	X	X	X	X	X	X	X	X	X	X	X	X	1	1	1	0
0	0	0	0	0	0	0	0	0.000601	1	NP_006398.1	PRA1 family protein 3 [Homo sapiens]	ARL6IP5	-0.337	-0.431	0.920614	-0.445	-0.471	0.824189	-0.473	-0.5302	0.890202	-0.415	-0.4372	1	X	X	X	X	X	X	X	X	X	X	X	X	X	X	X	X	X	X	X	X	X	X	X	X	X
4e-05	1	0	0	0	0	0	0	0.000151	1	NP_821080.1	tubulin beta-2B chain [Homo sapiens]	TUBB2B	-0.399	-0.5129	0.926285	-0.478	-0.5336	0.856905	-0.566	-0.6292	0.886272	-0.415	-0.4375	1	9	37	0	37	0	36.4	X	10	113	0	113	0	35.73	X	12	37	0	37	0.5	34.83	3.967e-05	5	8	0	8
0	0	0	0	0	0	0	0	0.001377	1	NP_001278532.1	1 genes:DYNLT1.NP_001278532.1:dynein light chain Tctex-type 1 isoform 3 [Homo sapiens] ;NP_006510.1:dynein light chain Tctex-type 1 isoform 1 [Homo sapiens] ;	DYNLT1	-0.282	-0.3751	0.918653	-0.455	-0.5134	0.845596	-0.408	-0.432	0.898676	-0.402	-0.4377	1	X	X	X	X	X	X	X	X	X	X	X	X	X	X	X	X	X	X	X	X	X	X	X	X	X
0	0	0	0	0	0	0	0	0.000275	1	NP_066552.2	NADH dehydrogenase [ubiquinone] flavoprotein 2, mitochondrial precursor [Homo sapiens]	NDUFV2	-0.255	-0.3177	0.918335	-0.36	-0.3749	0.788244	-0.327	-0.3724	0.906122	-0.397	-0.4412	1	X	X	X	X	X	X	X	X	X	X	X	X	X	X	X	X	X	X	X	X	X	X	X	X	X
0	0	0	0	0	0	0	0	0.000314	1	NP_055082.1	small acidic protein [Homo sapiens]	C11orf58	-0.322	-0.4226	0.920219	-0.358	-0.4158	0.801325	-0.34	-0.3659	0.907042	-0.371	-0.4414	1	X	X	X	X	X	X	X	X	X	X	X	X	X	X	X	X	X	X	X	X	X	X	X	X	X
0	0	0	0	0	0	0	0	0.000268	1	NP_001257411.1	26S proteasome non-ATPase regulatory subunit 11 [Homo sapiens]	PSMD11	-0.35	-0.4311	0.920619	-0.37	-0.4254	0.804881	-0.42	-0.4477	0.897006	-0.42	-0.4427	1	X	X	X	X	X	X	X	X	X	X	X	X	X	X	X	X	X	X	X	X	X	X	X	X	X
0	0	0	0	0	0	0	0	0.000545	2	NP_001008389.1	CDGSH iron-sulfur domain-containing protein 2 [Homo sapiens]	CISD2	-0.286	-0.3562	0.918357	-0.273	-0.3032	0.773719	-0.344	-0.3881	0.90399	-0.408	-0.4475	1	X	X	X	X	X	X	X	X	X	X	X	X	X	X	X	X	X	X	X	X	X	X	X	X	X
0.000449	1	0	0	0	0	0	0	0.000287	1	NP_060299.4	1 genes:HDHD5.NP_060299.4:haloacid dehalogenase-like hydrolase domain-containing 5 isoform 1 [Homo sapiens] ;NP_149061.1:haloacid dehalogenase-like hydrolase domain-containing 5 isoform 2 precursor [Homo sapiens] ;	HDHD5	0.688	1.0892	1	-0.357	-0.3858	0.7914	-0.468	-0.4963	0.892602	-0.445	-0.448	1	X	X	X	X	X	X	X	X	X	X	X	X	X	X	2	5	5	0	5	10.43	0.00044915	X	X	X	X
0	0	0	0	0	0	0	0	0.000182	1	NP_054768.2	complex I assembly factor ACAD9, mitochondrial [Homo sapiens]	ACAD9	-0.266	-0.3513	0.91831	-0.391	-0.424	0.80435	-0.319	-0.3507	0.909275	-0.411	-0.4523	1	X	X	X	X	X	X	X	X	X	X	X	X	X	X	X	X	X	X	X	X	X	X	X	X	X
0	0	0	0	0	0	0	0	0.000204	1	NP_065956.1	retinol dehydrogenase 14 [Homo sapiens]	RDH14	-0.307	-0.4158	0.919924	-0.374	-0.3955	0.794411	-0.417	-0.4511	0.896661	-0.458	-0.4523	1	X	X	X	X	X	X	X	X	X	X	X	X	X	X	X	X	X	X	X	X	X	X	X	X	X
8.5e-05	1	0	0	0	0	0	0	0.000272	1	NP_001273086.1	1 genes:DYNC1LI2.NP_001273086.1:cytoplasmic dynein 1 light intermediate chain 2 isoform 2 [Homo sapiens] ;NP_001310884.1:cytoplasmic dynein 1 light intermediate chain 2 isoform 3 [Homo sapiens] ;NP_006132.1:cytoplasmic dynein 1 light intermediate chain 2 isoform 1 [Homo sapiens] ;	DYNC1LI2	-0.194	-0.2417	0.920644	-0.327	-0.3431	0.780447	-0.499	-0.5666	0.888231	-0.388	-0.4538	1	X	X	X	X	X	X	X	X	X	X	X	X	X	X	1	1	1	0	1	4.58	8.507e-05	X	X	X	X
0	0	0	0	0	0	0	0	0.000129	1	NP_001255.4	corneodesmosin precursor [Homo sapiens]	CDSN	-0.321	-0.4142	0.919858	-0.374	-0.4261	0.805146	-0.347	-0.3701	0.906446	-0.438	-0.4548	1	X	X	X	X	X	X	X	X	X	X	X	X	X	X	X	X	X	X	X	X	X	X	X	X	X
0.000136	1	0	0	0	0	0	0	0.000395	1	NP_003135.2	translocon-associated protein subunit alpha isoform 1 precursor [Homo sapiens]	SSR1	-0.326	-0.4172	0.919984	-0.42	-0.4789	0.827932	-0.333	-0.3516	0.90914	-0.421	-0.4551	1	X	X	X	X	X	X	X	1	1	1	0	1	5.24	0.00013613	X	X	X	X	X	X	X	X	X	X	X
0	0	0	0	0	0	0	0	0.000579	1	NP_006859.2	ras-related protein Rab-31 [Homo sapiens]	RAB31	-0.297	-0.3649	0.918471	-0.416	-0.4572	0.817929	-0.461	-0.4686	0.894971	-0.432	-0.4577	1	X	X	X	X	X	X	X	X	X	X	X	X	X	X	X	X	X	X	X	X	X	X	X	X	X
4.1e-05	2	0	0	0.000196	1	0	0	0.000125	1	NP_004981.2	methionine--tRNA ligase, cytoplasmic [Homo sapiens]	MARS1	-0.294	-0.3638	0.918454	-0.412	-0.4423	0.811574	0.505	0.6951	1	-0.435	-0.4596	1	X	X	X	X	X	X	X	1	1	1	0	1	1.78	4.326e-05	1	1	1	0	1	1.44	3.923e-05	X	X	X	X
3.2e-05	1	0	0	4.9e-05	1	0	0	9.4e-05	1	NP_065801.1	exportin-5 [Homo sapiens]	XPO5	-0.247	-0.312	0.9184	-0.368	-0.4132	0.800393	-0.397	-0.4327	0.898599	-0.411	-0.462	1	X	X	X	X	X	X	X	1	1	1	0	1	1.74	3.234e-05	X	X	X	X	X	X	X	X	X	X	X
0.000552	1	0	0	0	0	0	0	0.00115	2	NP_057017.1	translation machinery-associated protein 7 isoform 1 [Homo sapiens]	TMA7	-0.365	-0.4658	0.92263	-0.413	-0.4359	0.808975	-0.408	-0.4594	0.89584	-0.409	-0.4687	1	X	X	X	X	X	X	X	X	X	X	X	X	X	X	1	1	1	0	1	15.63	0.00055161	X	X	X	X
0	0	0	0	0	0	0	0	0.000137	1	NP_003042.3	monocarboxylate transporter 1 [Homo sapiens]	SLC16A1	-0.314	-0.4056	0.919527	-0.477	-0.4827	0.829772	-0.412	-0.4165	0.900443	-0.419	-0.4704	1	X	X	X	X	X	X	X	X	X	X	X	X	X	X	X	X	X	X	X	X	X	X	X	X	X
6.5e-05	2	0	0	5.2e-05	1	0	0	9.9e-05	1	NP_001914.3	DNA damage-binding protein 1 [Homo sapiens]	DDB1	0.317	0.4873	1	-0.39	-0.3908	0.792929	-0.429	-0.473	0.89457	-0.394	-0.4754	1	X	X	X	X	X	X	X	1	2	2	0	2	2.11	6.83e-05	1	2	2	0	2	2.11	6.194e-05	X	X	X	X
0.000749	1	0	0	0.000754	1	0	0	0.000227	2	NP_116253.2	pre-mRNA-splicing factor 38A [Homo sapiens]	PRPF38A	0.798	1.2954	1	-0.296	-0.3167	0.775608	0.695	1.0578	1	-0.466	-0.4771	1	X	X	X	X	X	X	X	2	6	6	0	6	11.86	0.0007487	X	X	X	X	X	X	X	X	X	X	X
9.6e-05	1	0	0	0	0	0	0	0.000153	1	NP_000405.1	1 genes:HSD17B4.NP_000405.1:peroxisomal multifunctional enzyme type 2 isoform 2 [Homo sapiens] ;NP_001186220.1:peroxisomal multifunctional enzyme type 2 isoform 1 [Homo sapiens] ;NP_001186221.1:peroxisomal multifunctional enzyme type 2 isoform 3 [Homo sapiens] ;NP_001278956.1:peroxisomal multifunctional enzyme type 2 isoform 4 [Homo sapiens] ;NP_001278957.1:peroxisomal multifunctional enzyme type…	HSD17B4	0.074	0.1041	0.971581	-0.386	-0.3861	0.791491	-0.457	-0.5004	0.892282	-0.432	-0.4815	1	X	X	X	X	X	X	X	X	X	X	X	X	X	X	1	2	2	0	2	2.04	9.593e-05	X	X	X	X
0.000384	1	0.002972	1	0	0	0	0	0.000679	2	NP_003085.1	small nuclear ribonucleoprotein E isoform 1 [Homo sapiens]	SNRPE	-0.235	-0.3338	0.918248	0.143	0.1856	1	-0.351	-0.3716	0.906235	-0.437	-0.4852	1	X	X	X	X	X	X	X	X	X	X	X	X	X	X	1	1	1	0	1	27.17	0.00038373	2	2	2	0
0	0	0	0	0	0	0	0	0.001377	1	NP_055217.2	cytochrome b-c1 complex subunit 8 [Homo sapiens]	UQCRQ	-0.324	-0.4059	0.919537	-0.278	-0.3145	0.775271	-0.502	-0.5261	0.890464	-0.465	-0.4858	1	X	X	X	X	X	X	X	X	X	X	X	X	X	X	X	X	X	X	X	X	X	X	X	X	X
0	0	0	0	0	0	0	0	0.000606	1	NP_001335.1	dolichyl-diphosphooligosaccharide--protein glycosyltransferase subunit DAD1 [Homo sapiens]	DAD1	-0.309	-0.3714	0.918581	-0.436	-0.471	0.824189	-0.395	-0.4382	0.898002	-0.445	-0.4896	1	X	X	X	X	X	X	X	X	X	X	X	X	X	X	X	X	X	X	X	X	X	X	X	X	X
0.000419	1	0	0	0	0	0	0	0.000224	1	NP_005304.3	protein disulfide-isomerase A3 precursor [Homo sapiens]	PDIA3	0.814	1.3341	1	-0.381	-0.4344	0.808376	-0.362	-0.4007	0.902367	-0.448	-0.496	1	X	X	X	X	X	X	X	X	X	X	X	X	X	X	1	6	6	0	6	5.15	0.00041944	X	X	X	X
0	0	0	0	0.000105	1	0	0	0.000103	1	NP_115517.1	nuclear speckle splicing regulatory protein 1 isoform 1 [Homo sapiens]	NSRP1	-0.317	-0.4342	0.920776	-0.446	-0.4592	0.818815	-0.392	-0.3879	0.904016	-0.493	-0.5006	1	X	X	X	X	X	X	X	X	X	X	X	X	X	X	X	X	X	X	X	X	X	X	X	X	X
0	0	0	0	0	0	0	0	0.000551	1	NP_001350529.1	1 genes:TMEM179B.NP_001350529.1:transmembrane protein 179B isoform 3 precursor [Homo sapiens] ;NP_001350530.1:transmembrane protein 179B isoform 4 [Homo sapiens] ;NP_955369.1:transmembrane protein 179B isoform 1 precursor [Homo sapiens] ;	TMEM179B	-0.283	-0.3508	0.918305	-0.386	-0.4462	0.813197	-0.342	-0.3619	0.907619	-0.447	-0.5013	1	X	X	X	X	X	X	X	X	X	X	X	X	X	X	X	X	X	X	X	X	X	X	X	X	X
0	0	0	0	0	0	0	0	0.000162	2	NP_116185.2	synapse-associated protein 1 [Homo sapiens]	SYAP1	-0.25	-0.3373	0.918248	-0.367	-0.3987	0.795447	-0.394	-0.4099	0.901232	-0.435	-0.5034	1	X	X	X	X	X	X	X	X	X	X	X	X	X	X	X	X	X	X	X	X	X	X	X	X	X
0	0	0	0	0	0	0	0	0.000565	1	NP_057215.3	ras-related protein Rab-10 [Homo sapiens]	RAB10	-0.314	-0.4028	0.919425	-0.419	-0.4559	0.817359	-0.416	-0.4335	0.89851	-0.463	-0.505	1	X	X	X	X	X	X	X	X	X	X	X	X	X	X	X	X	X	X	X	X	X	X	X	X	X
0	0	0	0	0	0	0	0	0.000729	1	NP_001685.1	V-type proton ATPase 16 kDa proteolipid subunit [Homo sapiens]	ATP6V0C	-0.289	-0.3721	0.918595	-0.285	-0.3156	0.775439	-0.407	-0.4566	0.896113	-0.483	-0.5064	1	X	X	X	X	X	X	X	X	X	X	X	X	X	X	X	X	X	X	X	X	X	X	X	X	X
0.00011	1	0.000583	1	0	0	0.001104	1	0.000826	2	NP_001309906.1	sideroflexin-1 isoform 1 [Homo sapiens]	SFXN1	-1.241	-1.8432	0.891986	-0.895	-1.2966	1	-1.417	-1.6184	0.981443	-0.304	-0.5123	1	X	X	X	X	X	X	X	X	X	X	X	X	X	X	1	1	1	0	1	4.04	0.00010964	X	X	X	X
0	0	0	0	0	0	0	0	0.001329	1	NP_001284494.1	1 genes:UQCRH.NP_001284494.1:cytochrome b-c1 complex subunit 6, mitochondrial isoform 2 precursor [Homo sapiens] ;NP_001284495.1:cytochrome b-c1 complex subunit 6, mitochondrial isoform 3 precursor [Homo sapiens] ;NP_005995.2:cytochrome b-c1 complex subunit 6, mitochondrial isoform 1 precursor [Homo sapiens] ;	UQCRH	-0.287	-0.3496	0.918297	-0.449	-0.5191	0.848716	-0.381	-0.403	0.902079	-0.476	-0.5154	1	X	X	X	X	X	X	X	X	X	X	X	X	X	X	X	X	X	X	X	X	X	X	X	X	X
0	0	0	0	0.000574	1	0	0	0.000551	1	NP_001243093.1	1 genes:TMCO1. 1 proteins in this group did not match any genes. NP_001243093.1:calcium load-activated calcium channel isoform b [Homo sapiens] ;NP_001243094.1:calcium load-activated calcium channel isoform c [Homo sapiens] ;NP_061899.2:calcium load-activated calcium channel isoform a [Homo sapiens] ;NP_061899.3:calcium load-activated calcium channel isoform a precursor [Homo sapiens] ;	TMCO1	-0.299	-0.3621	0.918429	-0.463	-0.5188	0.84855	0.038	0.0459	1	-0.476	-0.532	1	X	X	X	X	X	X	X	X	X	X	X	X	X	X	X	X	X	X	X	X	X	X	X	X	X
0	0	0.000248	1	5.2e-05	1	0	0	5e-05	2	NP_001127836.1	1 genes:MAP4.NP_001127836.1:microtubule-associated protein 4 isoform 4 [Homo sapiens] ;NP_002366.2:microtubule-associated protein 4 isoform 1 [Homo sapiens] ;	MAP4	-0.261	-0.3274	0.918266	0.444	0.6259	1	-0.355	-0.4084	0.901413	-0.516	-0.5453	1	X	X	X	X	X	X	X	X	X	X	X	X	X	X	X	X	X	X	X	X	X	X	X	X	X
0.000203	2	0	0	0.000394	1	0	0	0.000316	3	NP_001032752.1	elongation factor 1-beta [Homo sapiens]	EEF1B2	0.174	0.2654	1	-0.553	-0.6038	0.901362	0.578	0.9039	1	-0.495	-0.5487	1	1	3	3	0	3	6.67	0.00024899	X	X	X	X	X	X	X	1	1	1	0	1	14.22	0.0001569	X	X	X	X
0	0	0	0	0	0	0.001778	1	0.001711	1	NP_004772.1	vesicle-associated membrane protein 3 [Homo sapiens]	VAMP3	-0.779	-1.0164	1	-0.868	-0.997	1	-0.859	-1.0272	0.910322	-0.404	-0.5525	1	X	X	X	X	X	X	X	X	X	X	X	X	X	X	X	X	X	X	X	X	X	X	X	X	X
0	0	0	0	0	0	0	0	0.000607	1	NP_001670.1	sodium/potassium-transporting ATPase subunit beta-3 [Homo sapiens]	ATP1B3	-0.494	-0.6728	0.945836	-0.562	-0.6275	0.918029	-0.57	-0.6624	0.885946	-0.493	-0.5646	1	X	X	X	X	X	X	X	X	X	X	X	X	X	X	X	X	X	X	X	X	X	X	X	X	X
0	0	0	0	0	0	0	0	0.000166	2	NP_001265433.1	1 genes:STT3A.NP_001265433.1:dolichyl-diphosphooligosaccharide--protein glycosyltransferase subunit STT3A isoform b [Homo sapiens] ;NP_689926.1:dolichyl-diphosphooligosaccharide--protein glycosyltransferase subunit STT3A isoform a [Homo sapiens] ;	STT3A	-0.479	-0.6637	0.944462	-0.536	-0.615	0.909141	-0.617	-0.6439	0.886068	-0.499	-0.5697	1	X	X	X	X	X	X	X	X	X	X	X	X	X	X	X	X	X	X	X	X	X	X	X	X	X
0	0	0	0	0	0	0	0	0.000324	2	NP_002991.2	succinate dehydrogenase [ubiquinone] iron-sulfur subunit, mitochondrial precursor [Homo sapiens]	SDHB	-0.544	-0.7077	0.951352	-0.623	-0.6966	0.970659	-0.598	-0.6705	0.885941	-0.519	-0.5751	1	X	X	X	X	X	X	X	X	X	X	X	X	X	X	X	X	X	X	X	X	X	X	X	X	X
0	0	0	0	0	0	0	0	0.000372	1	NP_001129490.1	epoxide hydrolase 1 [Homo sapiens]	EPHX1	-0.475	-0.6503	0.94249	-0.574	-0.6277	0.918173	-0.559	-0.6303	0.886253	-0.518	-0.5769	1	X	X	X	X	X	X	X	X	X	X	X	X	X	X	X	X	X	X	X	X	X	X	X	X	X
0.000248	1	0	0	0	0	0	0	0.000539	1	NP_076424.1	DDRGK domain-containing protein 1 [Homo sapiens]	DDRGK1	-0.179	-0.2671	0.919522	-0.705	-0.7622	1	-0.61	-0.6635	0.885944	-0.541	-0.577	1	X	X	X	X	X	X	X	1	2	2	0	2	5.41	0.00024798	X	X	X	X	X	X	X	X	X	X	X
0	0	0	0	0	0	0	0	0.000926	1	NP_115881.3	protein jagunal homolog 1 isoform a [Homo sapiens]	JAGN1	-0.473	-0.6599	0.943897	-0.661	-0.733	1	-0.688	-0.772	0.888198	-0.543	-0.5779	1	X	X	X	X	X	X	X	X	X	X	X	X	X	X	X	X	X	X	X	X	X	X	X	X	X
0	0	0	0	0	0	0	0	0.000288	1	NP_064508.3	transmembrane 9 superfamily member 3 precursor [Homo sapiens]	TM9SF3	-0.415	-0.556	0.930521	-0.508	-0.6158	0.909704	-0.571	-0.6297	0.886264	-0.55	-0.5837	1	X	X	X	X	X	X	X	X	X	X	X	X	X	X	X	X	X	X	X	X	X	X	X	X	X
5.6e-05	1	0	0	4.2e-05	1	0	0	6.1e-05	2	NP_001161328.1	1 genes:SBNO1.NP_001161328.1:protein strawberry notch homolog 1 isoform 1 [Homo sapiens] ;NP_060653.3:protein strawberry notch homolog 1 isoform 2 [Homo sapiens] ;	SBNO1	-0.135	-0.2015	0.923152	-0.531	-0.5885	0.891026	-0.65	-0.7032	0.886202	-0.522	-0.5841	1	X	X	X	X	X	X	X	2	2	2	0	2	4.74	5.59e-05	X	X	X	X	X	X	X	X	X	X	X
0	0	0	0	0	0	0	0	0.000309	1	NP_004724.1	acetyl-coenzyme A transporter 1 isoform 1 [Homo sapiens]	SLC33A1	-0.458	-0.6226	0.938616	-0.63	-0.718	0.987991	-0.536	-0.6263	0.886324	-0.561	-0.5849	1	X	X	X	X	X	X	X	X	X	X	X	X	X	X	X	X	X	X	X	X	X	X	X	X	X
0.000311	1	0	0	0.000173	1	0	0	0.000266	2	NP_001302466.1	1 genes:LDHB.NP_001302466.1:L-lactate dehydrogenase B chain isoform LDHBx [Homo sapiens] ;NP_002291.1:L-lactate dehydrogenase B chain isoform LDHB [Homo sapiens] ;	LDHB	0.084	0.1341	0.979053	-0.545	-0.6506	0.934994	-0.577	-0.6394	0.88612	-0.567	-0.5911	1	X	X	X	X	X	X	X	X	X	X	X	X	X	X	2	3	3	0	3	11.73	0.00031059	X	X	X	X
0	0	0	0	0	0	0	0	0.000422	3	NP_001171691.1	1 genes:CLTA.NP_001171691.1:clathrin light chain A isoform f [Homo sapiens] ;NP_001298132.1:clathrin light chain A isoform g [Homo sapiens] ;NP_001298135.1:clathrin light chain A isoform j [Homo sapiens] ;NP_001824.1:clathrin light chain A isoform a [Homo sapiens] ;	CLTA	-0.46	-0.5915	0.934613	-0.618	-0.7114	0.982601	-0.492	-0.5487	0.889123	-0.531	-0.5915	1	X	X	X	X	X	X	X	X	X	X	X	X	X	X	X	X	X	X	X	X	X	X	X	X	X
0.000106	2	0	0	5.7e-05	1	0	0	0.000163	1	NP_006382.1	importin-7 [Homo sapiens]	IPO7	0.429	0.721	1	-0.503	-0.5509	0.867135	-0.643	-0.6972	0.88612	-0.58	-0.5923	1	X	X	X	X	X	X	X	1	2	2	0	2	1.64	7.501e-05	2	4	4	0	4	1.73	0.00013604	X	X	X	X
0	0	0	0	0	0	0	0	3e-05	1	NP_055426.1	midasin [Homo sapiens]	MDN1	-0.436	-0.5936	0.934871	-0.637	-0.7429	1	-0.62	-0.7099	0.886311	-0.559	-0.593	1	X	X	X	X	X	X	X	X	X	X	X	X	X	X	X	X	X	X	X	X	X	X	X	X	X
0.000434	1	0.000421	1	0	0	0	0	0.000521	1	NP_054786.2	ADP-ribose glycohydrolase MACROD1 [Homo sapiens]	MACROD1	0.221	0.3719	1	-0.476	-0.5402	0.860749	-0.612	-0.6567	0.885968	-0.526	-0.5935	1	X	X	X	X	X	X	X	X	X	X	X	X	X	X	1	4	4	0	4	7.08	0.0004345	1	1	1	0
0	0	0	0	0	0	0	0	0.000444	2	NP_001138621.1	1 genes:VAMP7.NP_001138621.1:vesicle-associated membrane protein 7 isoform 2 [Homo sapiens] ;NP_005629.1:vesicle-associated membrane protein 7 isoform 1 [Homo sapiens] ;	VAMP7	-0.555	-0.7329	0.955557	-0.536	-0.5977	0.8972	-0.651	-0.682	0.88598	-0.548	-0.6078	1	X	X	X	X	X	X	X	X	X	X	X	X	X	X	X	X	X	X	X	X	X	X	X	X	X
0.002017	1	0	0	0	0	0	0	0.000568	2	NP_005013.1	profilin-1 isoform 2 [Homo sapiens]	PFN1	0.803	1.4449	1	-0.601	-0.6648	0.94575	-0.577	-0.6675	0.88594	-0.522	-0.6079	1	X	X	X	X	X	X	X	X	X	X	X	X	X	X	4	8	8	0	8	30.71	0.00201732	X	X	X	X
3.1e-05	1	0	0	3.9e-05	1	0	0	5.8e-05	2	NP_001138916.1	1 genes:SCAF4.NP_001138916.1:SR-related and CTD-associated factor 4 isoform 2 [Homo sapiens] ;NP_001138917.1:SR-related and CTD-associated factor 4 isoform 3 [Homo sapiens] ;NP_065757.1:SR-related and CTD-associated factor 4 isoform 1 [Homo sapiens] ;	SCAF4	-0.524	-0.7013	0.950312	-0.567	-0.6064	0.903152	-0.079	-0.0983	0.96344	-0.575	-0.6124	1	X	X	X	X	X	X	X	X	X	X	X	X	X	X	1	1	1	0	1	1.77	3.119e-05	X	X	X	X
0.000554	1	0	0	0.000348	1	0	0	0.000374	2	NP_001120794.1	chromobox protein homolog 5 [Homo sapiens]	CBX5	0.109	0.1787	0.990998	-0.52	-0.6193	0.912175	0.242	0.3387	1	-0.515	-0.6174	1	X	X	X	X	X	X	X	X	X	X	X	X	X	X	2	3	3	0	3	15.18	0.0005545	X	X	X	X
0	0	0	0	0	0	0	0	0.000546	1	NP_001317088.1	1 genes:DHRS7B.NP_001317088.1:dehydrogenase/reductase SDR family member 7B isoform 2 [Homo sapiens] ;NP_056325.2:dehydrogenase/reductase SDR family member 7B isoform 1 [Homo sapiens] ;	DHRS7B	-0.468	-0.6139	0.937458	-0.548	-0.617	0.910549	-0.573	-0.6542	0.885982	-0.571	-0.6199	1	X	X	X	X	X	X	X	X	X	X	X	X	X	X	X	X	X	X	X	X	X	X	X	X	X
0.00039	2	0	0	0.000333	2	0	0	0.000398	1	NP_001122383.1	poly(rC)-binding protein 2 isoform d [Homo sapiens]	PCBP2	0.895	1.7045	1	-0.453	-0.4732	0.825219	0.769	1.2767	1	-0.567	-0.6216	1	1	2	2	0	2	8.49	0.00010232	X	X	X	X	X	X	X	4	7	7	0	7	22.19	0.00067705	1	1	0	1
0	0	0	0	0	0	0	0	0.000181	1	NP_056513.2	G-patch domain and KOW motifs-containing protein [Homo sapiens]	GPKOW	-0.476	-0.6348	0.940288	-0.587	-0.6404	0.927419	-0.595	-0.6325	0.886218	-0.517	-0.6216	1	X	X	X	X	X	X	X	X	X	X	X	X	X	X	X	X	X	X	X	X	X	X	X	X	X
6.1e-05	1	0	0	0	0	0	0	0.000134	1	NP_001004060.1	3 genes:NOMO1,NOMO2,NOMO3.NP_001004060.1:nodal modulator 2 isoform 1 precursor [Homo sapiens] ;NP_001004067.1:nodal modulator 3 precursor [Homo sapiens] ;NP_055102.3:nodal modulator 1 precursor [Homo sapiens] ;NP_775885.1:nodal modulator 2 isoform 2 precursor [Homo sapiens] ;	NOMO2	-0.171	-0.2507	0.920207	-0.621	-0.6585	0.940949	-0.544	-0.6501	0.886011	-0.554	-0.6233	1	X	X	X	X	X	X	X	1	2	2	0	2	1.58	6.146e-05	X	X	X	X	X	X	X	X	X	X	X
0	0	0	0	0	0	0	0	0.000855	1	NP_077027.1	MICOS complex subunit MIC26 precursor [Homo sapiens]	APOO	-0.522	-0.7242	0.954085	-0.631	-0.6363	0.924411	-0.517	-0.5788	0.887708	-0.542	-0.6248	1	X	X	X	X	X	X	X	X	X	X	X	X	X	X	X	X	X	X	X	X	X	X	X	X	X
0	0	0	0	0	0	0	0	0.00029	2	NP_001138616.1	1 genes:SLC1A5.NP_001138616.1:neutral amino acid transporter B(0) isoform 2 [Homo sapiens] ;NP_001138617.1:neutral amino acid transporter B(0) isoform 3 [Homo sapiens] ;NP_005619.1:neutral amino acid transporter B(0) isoform 1 [Homo sapiens] ;	SLC1A5	-0.474	-0.5657	0.931587	-0.632	-0.7319	0.999462	-0.575	-0.6627	0.885945	-0.588	-0.6311	1	X	X	X	X	X	X	X	X	X	X	X	X	X	X	X	X	X	X	X	X	X	X	X	X	X
0	0	0	0	0	0	0	0	0.000141	1	NP_065143.2	manganese-transporting ATPase 13A1 [Homo sapiens]	ATP13A1	-0.516	-0.6824	0.947315	-0.665	-0.6499	0.93447	-0.565	-0.6467	0.88604	-0.532	-0.634	1	X	X	X	X	X	X	X	X	X	X	X	X	X	X	X	X	X	X	X	X	X	X	X	X	X
0	0	0	0	0	0	0	0	0.000777	1	NP_006275.1	transcription initiation factor TFIID subunit 10 [Homo sapiens]	TAF10	-0.422	-0.5581	0.930749	-0.676	-0.7554	1	-0.536	-0.5709	0.88804	-0.552	-0.6354	1	X	X	X	X	X	X	X	X	X	X	X	X	X	X	X	X	X	X	X	X	X	X	X	X	X
0	0	0	0	0	0	0	0	0.000254	2	NP_001132929.1	1 genes:BCAP31.NP_001132929.1:B-cell receptor-associated protein 31 isoform a [Homo sapiens] ;NP_001243376.1:B-cell receptor-associated protein 31 isoform b [Homo sapiens] ;	BCAP31	-0.499	-0.6401	0.941031	-0.516	-0.5584	0.871723	-0.567	-0.605	0.886818	-0.61	-0.6356	1	X	X	X	X	X	X	X	X	X	X	X	X	X	X	X	X	X	X	X	X	X	X	X	X	X
0	0	0	0	0	0	0	0	0.000271	1	NP_001350660.1	1 genes:TM9SF4.NP_001350660.1:transmembrane 9 superfamily member 4 isoform 2 [Homo sapiens] ;NP_055557.2:transmembrane 9 superfamily member 4 isoform 1 precursor [Homo sapiens] ;	TM9SF4	-0.573	-0.7708	0.962187	-0.467	-0.5333	0.856732	-0.526	-0.574	0.887907	-0.551	-0.636	1	X	X	X	X	X	X	X	X	X	X	X	X	X	X	X	X	X	X	X	X	X	X	X	X	X
0	0	0	0	0	0	0	0	0.000482	2	NP_001284578.1	1 genes:CD81.NP_001284578.1:CD81 antigen isoform 2 [Homo sapiens] ;NP_004347.1:CD81 antigen isoform 1 [Homo sapiens] ;	CD81	-0.523	-0.6601	0.943926	-0.583	-0.6489	0.933722	-0.489	-0.5369	0.889792	-0.571	-0.6362	1	X	X	X	X	X	X	X	X	X	X	X	X	X	X	X	X	X	X	X	X	X	X	X	X	X
0	0	0	0	0	0	0	0	0.000587	1	NP_000509.1	hemoglobin subunit beta [Homo sapiens]	HBB	-0.477	-0.6331	0.940051	-0.658	-0.7369	1	-0.555	-0.6533	0.885987	-0.61	-0.6377	1	X	X	X	X	X	X	X	X	X	X	X	X	X	X	X	X	X	X	X	X	X	X	X	X	X
0.001252	2	0.001327	1	0.001072	2	0	0	0.000772	2	NP_006467.4	ATP synthase subunit g, mitochondrial [Homo sapiens]	ATP5MG	0.599	1.0571	1	-0.6	-0.6311	0.920627	0.532	0.8711	1	-0.552	-0.6442	1	X	X	X	X	X	X	X	1	3	3	0	3	14.56	0.00113395	1	4	4	0	4	14.56	0.001371	1	1	1	0
0	0	0	0	0	0	0	0	0.000614	1	NP_803173.1	syntaxin-12 [Homo sapiens]	STX12	-0.5	-0.6798	0.946912	-0.678	-0.7198	0.989467	-0.644	-0.6794	0.885966	-0.594	-0.6457	1	X	X	X	X	X	X	X	X	X	X	X	X	X	X	X	X	X	X	X	X	X	X	X	X	X
4.7e-05	2	0	0	0	0	0	0	8.4e-05	2	NP_001248755.1	1 genes:AP3D1.NP_001248755.1:AP-3 complex subunit delta-1 isoform 3 [Homo sapiens] ;NP_001361728.1:AP-3 complex subunit delta-1 isoform 4 [Homo sapiens] ;NP_003929.4:AP-3 complex subunit delta-1 isoform 2 [Homo sapiens] ;	AP3D1	-0.151	-0.225	0.921578	-0.575	-0.6226	0.91452	-0.567	-0.6734	0.885945	-0.622	-0.6476	1	X	X	X	X	X	X	X	1	2	2	0	2	1.48	6.409e-05	1	1	1	0	1	1.81	2.906e-05	X	X	X	X
0	0	0	0	0	0	0	0	0.000229	1	NP_036450.1	mitochondrial proton/calcium exchanger protein precursor [Homo sapiens]	LETM1	-0.506	-0.6784	0.946695	-0.515	-0.5724	0.880527	-0.566	-0.6143	0.886577	-0.57	-0.6488	1	X	X	X	X	X	X	X	X	X	X	X	X	X	X	X	X	X	X	X	X	X	X	X	X	X
0.000417	2	0.000768	1	0	0	0	0	0.000239	2	NP_038470.1	stomatin-like protein 2, mitochondrial isoform a [Homo sapiens]	STOML2	0.707	1.3259	1	-0.055	-0.0718	0.809766	-0.58	-0.6239	0.886369	-0.583	-0.65	1	X	X	X	X	X	X	X	3	4	4	0	4	18.54	0.00043744	4	4	4	0	4	23.03	0.00039666	1	2	2	0
0.000426	2	0.0011	1	0.000147	2	0	0	0.000147	2	NP_001352289.1	1 genes:TUFM.NP_001352289.1:elongation factor Tu, mitochondrial isoform 2 precursor [Homo sapiens] ;NP_003312.3:elongation factor Tu, mitochondrial isoform 1 precursor [Homo sapiens] ;	TUFM	0.955	1.8526	1	0.709	1.2141	1	0.286	0.4225	1	-0.551	-0.6501	1	X	X	X	X	X	X	X	1	3	3	0	3	3.51	0.00027353	5	7	7	0	7	25.29	0.00057874	X	X	X	X
0	0	0	0	0	0	0	0	0.000324	1	NP_001171657.1	1 genes:PIGT.NP_001171657.1:GPI transamidase component PIG-T isoform 2 precursor [Homo sapiens] ;NP_001171659.1:GPI transamidase component PIG-T isoform 4 precursor [Homo sapiens] ;NP_057021.2:GPI transamidase component PIG-T isoform 1 precursor [Homo sapiens] ;	PIGT	-0.521	-0.6997	0.950054	-0.572	-0.6467	0.932082	-0.556	-0.57	0.888079	-0.575	-0.6512	1	X	X	X	X	X	X	X	X	X	X	X	X	X	X	X	X	X	X	X	X	X	X	X	X	X
3.5e-05	1	0.000129	1	1.4e-05	1	0	0	0.00016	1	NP_061862.1	RNA-binding protein 27 [Homo sapiens]	RBM27	-0.102	-0.1555	0.927128	-0.533	-0.5811	0.886152	-0.611	-0.6442	0.886065	-0.604	-0.6529	1	2	2	2	0	2	5.38	3.523e-05	X	X	X	X	X	X	X	X	X	X	X	X	X	X	1	1	1	0
0.000373	1	0	0	0.000207	1	0	0	0.000361	1	NP_001129166.1	1 genes:VDAC3.NP_001129166.1:voltage-dependent anion-selective channel protein 3 isoform 2 [Homo sapiens] ;NP_005653.3:voltage-dependent anion-selective channel protein 3 isoform 1 [Homo sapiens] ;	VDAC3	0.06	0.095	0.969406	-0.528	-0.636	0.924192	-0.511	-0.6006	0.886946	-0.547	-0.6535	1	X	X	X	X	X	X	X	X	X	X	X	X	X	X	1	3	3	0	3	7.04	0.00037292	X	X	X	X
0	0	0	0	0	0	0	0	0.00053	2	NP_003867.1	transmembrane protein 11, mitochondrial [Homo sapiens]	TMEM11	-0.484	-0.6589	0.943749	-0.587	-0.6578	0.940418	-0.569	-0.6311	0.88624	-0.598	-0.6542	1	X	X	X	X	X	X	X	X	X	X	X	X	X	X	X	X	X	X	X	X	X	X	X	X	X
0	0	0	0	0	0	0	0	0.000996	1	NP_003532.1	histone H4 [Homo sapiens]	H4C12	-0.469	-0.5771	0.932889	-0.56	-0.6335	0.922369	-0.459	-0.5187	0.890955	-0.613	-0.6555	1	X	X	X	X	X	X	X	X	X	X	X	X	X	X	X	X	X	X	X	X	X	X	X	X	X
0	0	0	0	0	0	0	0	0.000257	1	NP_002878.2	arginine--tRNA ligase, cytoplasmic [Homo sapiens]	RARS1	-0.575	-0.7187	0.953166	-0.491	-0.5844	0.888314	-0.592	-0.6252	0.886345	-0.606	-0.6567	1	X	X	X	X	X	X	X	X	X	X	X	X	X	X	X	X	X	X	X	X	X	X	X	X	X
0.000143	3	0.000999	2	0.000107	2	0	0	0.00013	2	NP_001177916.1	1 genes:SRSF11.NP_001177916.1:serine/arginine-rich splicing factor 11 isoform 2 [Homo sapiens] ;NP_001337535.1:serine/arginine-rich splicing factor 11 isoform 1 [Homo sapiens] ;NP_001337537.1:serine/arginine-rich splicing factor 11 isoform 3 [Homo sapiens] ;NP_001337538.1:serine/arginine-rich splicing factor 11 isoform 4 [Homo sapiens] ;	SRSF11	0.622	1.1026	1	0.965	1.7462	0.373653	-0.14	-0.1753	0.943502	-0.672	-0.6588	1	2	5	5	0	5	7.25	0.00019331	1	2	2	0	2	2.9	0.00016121	1	1	1	0	1	4.35	7.309e-05	2	5	5	0
0	0	0	0	9.5e-05	1	0	0	0.000137	1	NP_001091868.1	1 genes:COPA.NP_001091868.1:coatomer subunit alpha isoform 1 [Homo sapiens] ;NP_004362.2:coatomer subunit alpha isoform 2 [Homo sapiens] ;	COPA	-0.427	-0.5956	0.935119	-0.584	-0.6233	0.915019	-0.045	-0.0601	0.974421	-0.601	-0.6595	1	X	X	X	X	X	X	X	X	X	X	X	X	X	X	X	X	X	X	X	X	X	X	X	X	X
0	0	0	0	0	0	0	0	0.000449	1	NP_110416.1	1 genes:HM13.NP_110416.1:minor histocompatibility antigen H13 isoform 1 [Homo sapiens] ;NP_848695.1:minor histocompatibility antigen H13 isoform 2 [Homo sapiens] ;NP_848696.1:minor histocompatibility antigen H13 isoform 3 [Homo sapiens] ;	HM13	-0.516	-0.7051	0.950928	-0.654	-0.6959	0.9701	-0.658	-0.6699	0.88594	-0.598	-0.6606	1	X	X	X	X	X	X	X	X	X	X	X	X	X	X	X	X	X	X	X	X	X	X	X	X	X
0	0	0.000924	1	0	0	0	0	0.000576	2	NP_003134.1	single-stranded DNA-binding protein, mitochondrial precursor [Homo sapiens]	SSBP1	-0.486	-0.6496	0.942388	-0.65	-0.7193	0.989057	-0.559	-0.6035	0.886861	-0.62	-0.662	1	X	X	X	X	X	X	X	X	X	X	X	X	X	X	X	X	X	X	X	X	X	1	1	1	0
3.3e-05	2	0	0	0	0	0	0	0.00015	1	NP_001304893.1	1 genes:LARS1.NP_001304893.1:leucine--tRNA ligase, cytoplasmic isoform 3 [Homo sapiens] ;NP_001304894.1:leucine--tRNA ligase, cytoplasmic isoform 4 [Homo sapiens] ;NP_057544.2:leucine--tRNA ligase, cytoplasmic isoform 2 [Homo sapiens] ;NP_064502.9:leucine--tRNA ligase, cytoplasmic isoform 1 [Homo sapiens] ;	LARS1	-0.443	-0.5475	0.92962	-0.623	-0.6416	0.928303	-0.577	-0.6298	0.886262	-0.577	-0.662	1	X	X	X	X	X	X	X	1	1	1	0	1	1.77	3.445e-05	1	1	1	0	1	3.1	3.124e-05	X	X	X	X
0	0	0	0	0	0	0	0	0.001568	1	NP_060934.1	CDGSH iron-sulfur domain-containing protein 1 [Homo sapiens]	CISD1	-0.464	-0.6078	0.936664	-0.63	-0.6822	0.959246	-0.572	-0.6419	0.886091	-0.572	-0.6647	1	X	X	X	X	X	X	X	X	X	X	X	X	X	X	X	X	X	X	X	X	X	X	X	X	X
0.000139	1	0	0	0	0	0	0	0.000357	2	NP_000108.1	emerin [Homo sapiens]	EMD	-0.523	-0.6902	0.948539	-0.569	-0.6514	0.935593	-0.623	-0.6733	0.885945	-0.607	-0.6764	1	X	X	X	X	X	X	X	X	X	X	X	X	X	X	1	1	1	0	1	5.91	0.00013899	X	X	X	X
0	0	0	0	0	0	0	0	0.000364	2	NP_001238968.1	1 genes:RAB5C.NP_001238968.1:ras-related protein Rab-5C isoform b [Homo sapiens] ;NP_958842.1:ras-related protein Rab-5C isoform a [Homo sapiens] ;	RAB5C	-0.494	-0.6474	0.942071	-0.513	-0.5531	0.868472	-0.482	-0.5429	0.889444	-0.632	-0.677	1	X	X	X	X	X	X	X	X	X	X	X	X	X	X	X	X	X	X	X	X	X	X	X	X	X
0	0	0	0	0	0	0	0	0.000472	1	NP_002058.2	2 genes:GNA11,GNA14.NP_002058.2:guanine nucleotide-binding protein subunit alpha-11 [Homo sapiens] ;NP_004288.1:guanine nucleotide-binding protein subunit alpha-14 [Homo sapiens] ;	GNA11	-0.468	-0.6608	0.94403	-0.603	-0.6793	0.956974	-0.605	-0.6536	0.885986	-0.572	-0.6822	1	X	X	X	X	X	X	X	X	X	X	X	X	X	X	X	X	X	X	X	X	X	X	X	X	X
0	0	0.004857	1	0	0	0	0	0.001563	2	NP_001193356.1	ATP synthase membrane subunit DAPIT, mitochondrial [Homo sapiens]	ATP5MD	-0.514	-0.654	0.943028	0.24	0.37	1	-0.622	-0.6935	0.886077	-0.639	-0.6833	1	X	X	X	X	X	X	X	X	X	X	X	X	X	X	X	X	X	X	X	X	X	X	X	X	X
0	0	0	0	0	0	0	0	0.000376	2	NP_067026.3	signal recognition particle receptor subunit beta [Homo sapiens]	SRPRB	-0.497	-0.6692	0.945289	-0.517	-0.5625	0.87427	-0.535	-0.6261	0.886328	-0.637	-0.6835	1	X	X	X	X	X	X	X	X	X	X	X	X	X	X	X	X	X	X	X	X	X	X	X	X	X
3.8e-05	2	0	0	0	0	0	0	7.2e-05	1	NP_003283.2	nucleoprotein TPR [Homo sapiens]	TPR	0.261	0.4447	1	-0.537	-0.5851	0.888776	-0.6	-0.6122	0.886629	-0.617	-0.6858	1	X	X	X	X	X	X	X	1	1	1	0	1	0.76	1.648e-05	2	4	4	0	4	1.86	5.976e-05	X	X	X	X
0	0	0	0	0	0	0	0	0.000941	1	NP_001015509.1	peptidyl-tRNA hydrolase 2, mitochondrial isoform a [Homo sapiens]	PTRH2	-0.52	-0.7054	0.950977	-0.602	-0.7237	0.992676	-0.631	-0.7184	0.886477	-0.604	-0.6885	1	X	X	X	X	X	X	X	X	X	X	X	X	X	X	X	X	X	X	X	X	X	X	X	X	X
0	0	0	0	0	0	0	0	0.000463	1	NP_001229971.1	2 genes:HLA-B,HLA-C.NP_001229971.1:HLA class I histocompatibility antigen, C alpha chain precursor [Homo sapiens] ;NP_002108.4:HLA class I histocompatibility antigen, C alpha chain precursor [Homo sapiens] ;NP_005505.2:major histocompatibility complex, class I, B precursor [Homo sapiens] ;	HLA-C	-0.439	-0.5762	0.932784	-0.623	-0.6536	0.937246	-0.523	-0.5956	0.887102	-0.62	-0.6944	1	X	X	X	X	X	X	X	X	X	X	X	X	X	X	X	X	X	X	X	X	X	X	X	X	X
0	0	0	0	0	0	0	0	0.000279	1	NP_055635.3	mitochondrial import receptor subunit TOM70 [Homo sapiens]	TOMM70	-0.46	-0.5886	0.934258	-0.657	-0.681	0.958305	-0.652	-0.6954	0.886098	-0.588	-0.7006	1	X	X	X	X	X	X	X	X	X	X	X	X	X	X	X	X	X	X	X	X	X	X	X	X	X
0.000133	2	0.000357	2	0.0001	1	0	0	0.000122	2	NP_003370.2	ezrin [Homo sapiens]	EZR	0.115	0.184	0.992483	0.257	0.3645	1	-0.61	-0.7185	0.886479	-0.64	-0.7018	1	X	X	X	X	X	X	X	2	3	2	1	2.5	4.44	0.00016609	2	3	1	2	1.66667	4.61	0.00010041	1	2	0	2
0	0	0	0	0	0	0	0	0.000632	1	NP_005324.3	cytochrome c-type heme lyase [Homo sapiens]	HCCS	-0.494	-0.6445	0.941656	-0.627	-0.6801	0.9576	-0.612	-0.6868	0.886014	-0.633	-0.7149	1	X	X	X	X	X	X	X	X	X	X	X	X	X	X	X	X	X	X	X	X	X	X	X	X	X
0	0	0	0	0	0	0	0	0.000297	1	NP_001268666.1	1 genes:ETFDH.NP_001268666.1:electron transfer flavoprotein-ubiquinone oxidoreductase, mitochondrial isoform 2 [Homo sapiens] ;NP_001268667.1:electron transfer flavoprotein-ubiquinone oxidoreductase, mitochondrial isoform 3 [Homo sapiens] ;NP_004444.2:electron transfer flavoprotein-ubiquinone oxidoreductase, mitochondrial isoform 1 precursor [Homo sapiens] ;	ETFDH	-0.506	-0.6541	0.943043	-0.62	-0.7138	0.984557	-0.591	-0.6424	0.886085	-0.599	-0.7179	1	X	X	X	X	X	X	X	X	X	X	X	X	X	X	X	X	X	X	X	X	X	X	X	X	X
0	0	0	0	0	0	0	0	0.00096	1	NP_004031.1	rho-related GTP-binding protein RhoB precursor [Homo sapiens]	RHOB	-0.505	-0.6433	0.941485	-0.689	-0.7685	1	-0.661	-0.7223	0.886563	-0.665	-0.7214	1	X	X	X	X	X	X	X	X	X	X	X	X	X	X	X	X	X	X	X	X	X	X	X	X	X
0	0	0	0	0	0	0	0	0.000565	1	NP_057329.3	estradiol 17-beta-dehydrogenase 11 precursor [Homo sapiens]	HSD17B11	-0.505	-0.6609	0.944045	-0.561	-0.6375	0.925289	-0.495	-0.5531	0.888889	-0.683	-0.722	1	X	X	X	X	X	X	X	X	X	X	X	X	X	X	X	X	X	X	X	X	X	X	X	X	X
0.000105	1	0	0	0	0	0	0	0.000138	1	NP_068831.1	junction plakoglobin [Homo sapiens]	JUP	-0.174	-0.2725	0.919329	-0.547	-0.6093	0.90516	-0.593	-0.6792	0.885965	-0.652	-0.7231	1	X	X	X	X	X	X	X	1	2	2	0	2	2.68	0.00010452	X	X	X	X	X	X	X	X	X	X	X
0	0	0	0	0	0	0	0	0.000305	1	NP_149975.1	GPI transamidase component PIG-S [Homo sapiens]	PIGS	-0.488	-0.6537	0.942984	-0.569	-0.6187	0.91175	-0.597	-0.6515	0.886	-0.648	-0.7244	1	X	X	X	X	X	X	X	X	X	X	X	X	X	X	X	X	X	X	X	X	X	X	X	X	X
0	0	0	0	0	0	0	0	0.000298	1	NP_003892.2	sphingosine-1-phosphate lyase 1 [Homo sapiens]	SGPL1	-0.528	-0.6975	0.949701	-0.599	-0.6287	0.918893	-0.568	-0.6469	0.886038	-0.677	-0.7383	1	X	X	X	X	X	X	X	X	X	X	X	X	X	X	X	X	X	X	X	X	X	X	X	X	X
0.000319	2	0	0	0	0	0	0	0.000444	1	NP_000099.2	1 genes:DLD.NP_000099.2:dihydrolipoyl dehydrogenase, mitochondrial isoform 1 precursor [Homo sapiens] ;NP_001276679.1:dihydrolipoyl dehydrogenase, mitochondrial isoform 2 [Homo sapiens] ;NP_001276680.1:dihydrolipoyl dehydrogenase, mitochondrial isoform 3 [Homo sapiens] ;NP_001276681.1:dihydrolipoyl dehydrogenase, mitochondrial isoform 4 [Homo sapiens] ;	DLD	0.681	1.2773	1	-0.769	-0.8485	1	-0.737	-0.8989	0.896606	-0.673	-0.7607	1	X	X	X	X	X	X	X	1	2	2	0	2	3.73	0.00015298	2	7	7	0	7	5.89	0.00048551	X	X	X	X
0.000572	2	0	0	0.000869	1	0	0	0.000268	2	NP_001407.1	eukaryotic initiation factor 4A-I isoform 1 [Homo sapiens]	EIF4A1	1	1.9784	0.909553	-0.699	-0.8179	1	0.815	1.4243	1	-0.695	-0.7666	1	X	X	X	X	X	X	X	3	4	2	2	4	16.75	0.00038357	4	9	7	2	8.75	19.21	0.00076084	X	X	X	X
0	0	0	0	0	0	0	0	0.000563	1	NP_001280241.1	1 genes:DARS1.NP_001280241.1:aspartate--tRNA ligase, cytoplasmic isoform 2 [Homo sapiens] ;NP_001340.2:aspartate--tRNA ligase, cytoplasmic isoform 1 [Homo sapiens] ;	DARS1	-0.694	-0.9927	1	-0.685	-0.7733	1	-0.773	-0.8867	0.895554	-0.687	-0.772	1	X	X	X	X	X	X	X	X	X	X	X	X	X	X	X	X	X	X	X	X	X	X	X	X	X
0.000243	3	0.001185	2	0	0	0.000685	1	0.000611	2	NP_001027454.1	thymopoietin isoform beta [Homo sapiens]	TMPO	0.015	0.0343	0.956012	0.562	1.3315	0.945261	-1.458	-1.7516	0.979087	-0.435	-0.7796	1	1	2	2	0	2	3.52	8.227e-05	1	3	3	0	3	3.52	0.00025726	3	5	2	3	5	9.25	0.0003888	2	2	0	2
0	0	0.002004	1	0	0	0	0	0.000251	2	NP_001230575.1	CD2 antigen cytoplasmic tail-binding protein 2 [Homo sapiens]	CD2BP2	-0.622	-0.8597	0.97878	0.516	0.899	1	-0.775	-0.8783	0.894858	-0.727	-0.7903	1	X	X	X	X	X	X	X	X	X	X	X	X	X	X	X	X	X	X	X	X	X	4	5	5	0
4.6e-05	1	0	0	0	0	0	0	0.000156	2	NP_009145.1	translocation protein SEC63 homolog [Homo sapiens]	SEC63	-0.611	-0.8182	0.970894	-0.75	-0.8173	1	-0.793	-0.8415	0.892091	-0.693	-0.7951	1	X	X	X	X	X	X	X	X	X	X	X	X	X	X	1	1	1	0	1	1.97	4.645e-05	X	X	X	X
0	0	0.001111	1	0	0	0	0	0.000572	2	NP_001305715.1	cytochrome c oxidase subunit 4 isoform 1, mitochondrial isoform 1 precursor [Homo sapiens]	COX4I1	-0.679	-0.9329	0.99291	-0.313	-0.4345	0.808416	-0.711	-0.8367	0.891765	-0.68	-0.7984	1	X	X	X	X	X	X	X	X	X	X	X	X	X	X	X	X	X	X	X	X	X	X	X	X	X
0	0	0	0	0	0	0	0	0.000299	2	NP_006105.1	mitochondrial import receptor subunit TOM40 homolog [Homo sapiens]	TOMM40	-0.676	-0.9084	0.988182	-0.816	-0.8481	1	-0.731	-0.8045	0.889794	-0.731	-0.8407	1	X	X	X	X	X	X	X	X	X	X	X	X	X	X	X	X	X	X	X	X	X	X	X	X	X
0.000195	2	0	0	0.00031	1	0	0	0.000594	1	NP_859530.1	ceramide synthase 2 [Homo sapiens]	CERS2	-0.056	-0.0961	0.934011	-0.737	-0.8654	1	-0.193	-0.2647	0.924106	-0.705	-0.8415	1	X	X	X	X	X	X	X	1	2	2	0	2	4.21	0.00020491	1	2	2	0	2	4.21	0.00018581	X	X	X	X
0	0	0	0	0	0	0	0	0.00064	1	NP_001001563.2	mitochondrial import inner membrane translocase subunit TIM50 isoform 1 [Homo sapiens]	TIMM50	-0.685	-0.8916	0.984933	-0.731	-0.8604	1	-0.694	-0.8067	0.889917	-0.728	-0.8477	1	X	X	X	X	X	X	X	X	X	X	X	X	X	X	X	X	X	X	X	X	X	X	X	X	X
0	0	0	0	0	0	0	0	0.000792	1	NP_057673.2	complex I assembly factor TIMMDC1, mitochondrial precursor [Homo sapiens]	TIMMDC1	-0.613	-0.8584	0.978531	-0.71	-0.8242	1	-0.687	-0.8212	0.890769	-0.777	-0.848	1	X	X	X	X	X	X	X	X	X	X	X	X	X	X	X	X	X	X	X	X	X	X	X	X	X
0	0	0	0	0	0	0	0	0.000463	2	NP_570981.1	peptidyl-prolyl cis-trans isomerase-like 3 isoform PPIL3b [Homo sapiens]	PPIL3	-0.611	-0.8	0.967504	-0.772	-0.8032	1	-0.724	-0.8628	0.893636	-0.723	-0.8559	1	X	X	X	X	X	X	X	X	X	X	X	X	X	X	X	X	X	X	X	X	X	X	X	X	X
0	0	0	0	0	0	0	0	0.000306	1	NP_036221.2	ATP-binding cassette sub-family B member 10, mitochondrial [Homo sapiens]	ABCB10	-0.667	-0.8685	0.980472	-0.765	-0.8716	1	-0.74	-0.8288	0.891247	-0.708	-0.8574	1	X	X	X	X	X	X	X	X	X	X	X	X	X	X	X	X	X	X	X	X	X	X	X	X	X
0	0	0	0	0	0	0	0	0.000133	1	NP_000499.1	1 genes:FGA.NP_000499.1:fibrinogen alpha chain isoform alpha-E preproprotein [Homo sapiens] ;NP_068657.1:fibrinogen alpha chain isoform alpha precursor [Homo sapiens] ;	FGA	-0.602	-0.8341	0.973893	-0.759	-0.8625	1	-0.853	-0.916	0.898161	-0.792	-0.8589	1	X	X	X	X	X	X	X	X	X	X	X	X	X	X	X	X	X	X	X	X	X	X	X	X	X
0.000173	1	0	0	0.00013	1	0	0	0.000501	1	NP_001061.2	2 genes:TUBG1,TUBG2.NP_001061.2:tubulin gamma-1 chain [Homo sapiens] ;NP_001307438.1:tubulin gamma-2 chain isoform 1 [Homo sapiens] ;NP_057521.1:tubulin gamma-2 chain isoform 2 [Homo sapiens] ;	TUBG1	-0.292	-0.4375	0.920946	-0.744	-0.92	1	-0.669	-0.7751	0.888333	-0.753	-0.8611	1	X	X	X	X	X	X	X	1	2	2	0	2	4.66	0.00017265	X	X	X	X	X	X	X	X	X	X	X
0.000835	1	0	0	0	0	0	0	0.000269	3	NP_001269332.1	1 genes:MDH2.NP_001269332.1:malate dehydrogenase, mitochondrial isoform 2 precursor [Homo sapiens] ;NP_005909.2:malate dehydrogenase, mitochondrial isoform 1 precursor [Homo sapiens] ;	MDH2	0.524	0.9576	1	-0.718	-0.7339	1	-0.881	-0.9001	0.896712	-0.82	-0.8635	1	X	X	X	X	X	X	X	X	X	X	X	X	X	X	3	7	7	0	7	17.91	0.00083487	X	X	X	X
9.8e-05	1	0	0	0.000325	1	0	0	0.000624	1	NP_057479.2	very-long-chain (3R)-3-hydroxyacyl-CoA dehydratase 3 [Homo sapiens]	HACD3	-0.641	-0.8349	0.974045	-0.769	-0.7737	1	-0.193	-0.2782	0.92153	-0.771	-0.8655	1	X	X	X	X	X	X	X	X	X	X	X	X	X	X	1	1	1	0	1	6.08	9.752e-05	X	X	X	X
0	0	0	0	0	0	0	0	0.001017	1	NP_001161419.1	1 genes:TIMM17B.NP_001161419.1:mitochondrial import inner membrane translocase subunit Tim17-B isoform 1 [Homo sapiens] ;NP_005825.1:mitochondrial import inner membrane translocase subunit Tim17-B isoform 2 [Homo sapiens] ;	TIMM17B	-0.674	-0.9728	1	-0.76	-0.8003	1	-0.737	-0.8644	0.893758	-0.734	-0.8697	1	X	X	X	X	X	X	X	X	X	X	X	X	X	X	X	X	X	X	X	X	X	X	X	X	X
0.000138	1	0	0	0.000174	1	0	0	0.000445	2	NP_003081.2	U2 small nuclear ribonucleoprotein A' [Homo sapiens]	SNRPA1	-0.63	-0.8386	0.974748	-0.749	-0.8632	1	-0.267	-0.3809	0.904953	-0.749	-0.8733	1	X	X	X	X	X	X	X	X	X	X	X	X	X	X	1	1	1	0	1	7.45	0.00013844	X	X	X	X
0	0	0	0	0	0	0	0	0.000699	2	NP_001289987.1	2 genes:TMED4,TMED9.NP_001289987.1:transmembrane emp24 domain-containing protein 4 isoform 2 precursor [Homo sapiens] ;NP_001289988.1:transmembrane emp24 domain-containing protein 4 isoform 3 precursor [Homo sapiens] ;NP_059980.2:transmembrane emp24 domain-containing protein 9 precursor [Homo sapiens] ;NP_872353.2:transmembrane emp24 domain-containing protein 4 isoform 1 precursor [Homo sapiens] ;	TMED4	-0.68	-0.9286	0.992082	-0.717	-0.8176	1	-0.728	-0.8758	0.894655	-0.77	-0.8797	1	X	X	X	X	X	X	X	X	X	X	X	X	X	X	X	X	X	X	X	X	X	X	X	X	X
0.000232	1	0	0	0	0	0	0	0.000419	3	NP_001001975.1	ATP synthase subunit delta, mitochondrial precursor [Homo sapiens]	ATP5F1D	-0.663	-0.9044	0.987408	-0.74	-0.8542	1	-0.835	-0.9082	0.89744	-0.795	-0.8833	1	X	X	X	X	X	X	X	1	1	1	0	1	8.33	0.00023174	X	X	X	X	X	X	X	X	X	X	X
0.000146	2	0	0	0	0	0	0	0.000352	1	NP_001138630.1	1 genes:HBS1L.NP_001138630.1:HBS1-like protein isoform 2 [Homo sapiens] ;NP_001350615.1:HBS1-like protein isoform 4 [Homo sapiens] ;NP_006611.1:HBS1-like protein isoform 1 [Homo sapiens] ;	HBS1L	0.135	0.2327	1	-0.775	-0.8554	1	-0.741	-0.8728	0.894415	-0.818	-0.8847	1	X	X	X	X	X	X	X	1	3	3	0	3	2.8	0.00018193	2	2	2	0	2	6.39	0.00010998	X	X	X	X
1.5e-05	2	0	0	0	0	0	0	5.6e-05	1	NP_001305963.1	1 genes:DSP.NP_001305963.1:desmoplakin isoform Ia [Homo sapiens] ;NP_004406.2:desmoplakin isoform I [Homo sapiens] ;	DSP	-0.647	-0.8578	0.978415	-0.781	-0.9287	1	-0.786	-0.8987	0.896588	-0.793	-0.8895	1	X	X	X	X	X	X	X	1	1	1	0	1	0.66	1.603e-05	1	1	1	0	1	0.78	1.454e-05	X	X	X	X
0	0	0	0	0	0	0	0	0.000601	1	NP_001002257.1	1 genes:LCLAT1.NP_001002257.1:lysocardiolipin acyltransferase 1 isoform 2 [Homo sapiens] ;NP_001291375.1:lysocardiolipin acyltransferase 1 isoform 3 [Homo sapiens] ;NP_872357.2:lysocardiolipin acyltransferase 1 isoform 1 [Homo sapiens] ;	LCLAT1	-0.581	-0.7941	0.966417	-0.784	-0.8458	1	-0.734	-0.8415	0.892091	-0.774	-0.8904	1	X	X	X	X	X	X	X	X	X	X	X	X	X	X	X	X	X	X	X	X	X	X	X	X	X
0	0	0	0	0	0	0	0	0.00042	1	NP_110409.2	cleft lip and palate transmembrane protein 1-like protein [Homo sapiens]	CLPTM1L	-0.677	-0.8962	0.985822	-0.662	-0.7736	1	-0.74	-0.8075	0.889961	-0.824	-0.8964	1	X	X	X	X	X	X	X	X	X	X	X	X	X	X	X	X	X	X	X	X	X	X	X	X	X
0	0	0	0	0	0	0	0	0.00083	1	NP_001269468.1	guanine nucleotide-binding protein G(I)/G(S)/G(T) subunit beta-1 isoform 1 [Homo sapiens]	GNB1	-0.872	-1.2432	1	-0.889	-1.0113	1	-0.842	-0.97	0.903649	-0.838	-0.9049	1	X	X	X	X	X	X	X	X	X	X	X	X	X	X	X	X	X	X	X	X	X	X	X	X	X
0.000224	3	0	0	0.00022	2	0	0	0.000247	2	NP_001395.1	elongation factor 1-gamma [Homo sapiens]	EEF1G	0.672	1.3664	1	-0.678	-0.7894	1	0.713	1.3559	1	-0.775	-0.9128	1	2	4	4	0	4	10.07	0.00017093	1	2	2	0	2	2.97	0.00017818	3	4	4	0	4	11.21	0.00032314	X	X	X	X
0	0	0	0	0.000197	1	0	0	0.001004	1	NP_937863.1	U2 small nuclear ribonucleoprotein B'' [Homo sapiens]	SNRPB2	-0.696	-0.9615	0.998377	-0.768	-0.8188	1	-0.29	-0.3846	0.904455	-0.767	-0.9162	1	X	X	X	X	X	X	X	X	X	X	X	X	X	X	X	X	X	X	X	X	X	X	X	X	X
0.000539	1	0	0	0	0	0	0	0.001036	2	NP_004441.1	enhancer of rudimentary homolog [Homo sapiens]	ERH	-0.104	-0.165	0.926208	-0.726	-0.8331	1	-0.731	-0.8016	0.889635	-0.764	-0.9169	1	2	3	3	0	3	30.77	0.00053868	X	X	X	X	X	X	X	X	X	X	X	X	X	X	X	X	X	X
0.000138	1	0	0	0.000231	1	0	0	0.000443	1	NP_005561.1	protein ERGIC-53 precursor [Homo sapiens]	LMAN1	-0.316	-0.4826	0.923813	-0.748	-0.8493	1	-0.284	-0.3684	0.906687	-0.789	-0.9266	1	X	X	X	X	X	X	X	X	X	X	X	X	X	X	1	2	2	0	2	5.49	0.00013844	X	X	X	X
0.000243	2	0	0	0	0	0	0	0.000758	1	NP_001001973.1	1 genes:ATP5F1C.NP_001001973.1:ATP synthase subunit gamma, mitochondrial isoform L (liver) precursor [Homo sapiens] ;NP_001307815.1:ATP synthase subunit gamma, mitochondrial isoform 3 [Homo sapiens] ;NP_005165.1:ATP synthase subunit gamma, mitochondrial isoform H (heart) precursor [Homo sapiens] ;	ATP5F1C	-0.07	-0.1054	0.932803	-0.765	-0.8612	1	-0.766	-0.8303	0.891343	-0.795	-0.9362	1	X	X	X	X	X	X	X	1	1	1	0	1	4.03	0.00013065	2	3	3	0	3	7.72	0.0003554	X	X	X	X
0	0	0	0	0	0	0	0	0.000447	1	NP_006835.2	acetolactate synthase-like protein [Homo sapiens]	ILVBL	-0.766	-1.0151	1	-0.867	-1.0389	1	-0.905	-1.0155	0.908892	-0.775	-0.9528	1	X	X	X	X	X	X	X	X	X	X	X	X	X	X	X	X	X	X	X	X	X	X	X	X	X
0.000103	2	0	0	0	0	0	0	0.000288	2	NP_001244305.1	1 genes:SCFD1.NP_001244305.1:sec1 family domain-containing protein 1 isoform c [Homo sapiens] ;NP_001269961.1:sec1 family domain-containing protein 1 isoform e [Homo sapiens] ;NP_001269962.1:sec1 family domain-containing protein 1 isoform d [Homo sapiens] ;NP_057190.2:sec1 family domain-containing protein 1 isoform a [Homo sapiens] ;NP_878255.1:sec1 family domain-containing protein 1 isoform b [H…	SCFD1	-0.461	-0.7569	0.959716	-0.801	-0.9377	1	-0.84	-0.8971	0.896448	-0.8	-0.9591	1	X	X	X	X	X	X	X	1	2	2	0	2	4.73	0.00014157	1	1	1	0	1	4.73	6.419e-05	X	X	X	X
0.000297	1	0.000383	1	0.00033	1	0	0	0.000633	1	NP_004805.2	U5 small nuclear ribonucleoprotein 40 kDa protein [Homo sapiens]	SNRNP40	-0.048	-0.0825	0.935867	-0.781	-0.8839	1	-0.212	-0.3	0.917566	-0.826	-0.9685	1	X	X	X	X	X	X	X	X	X	X	X	X	X	X	3	3	3	0	3	21.29	0.00029667	1	1	1	0
0	0	0	0	0	0	0	0	0.000181	1	NP_001171669.1	1 genes:CTTN.NP_001171669.1:src substrate cortactin isoform c [Homo sapiens] ;NP_005222.2:src substrate cortactin isoform a [Homo sapiens] ;NP_612632.1:src substrate cortactin isoform b [Homo sapiens] ;	CTTN	-0.649	-0.9434	0.994927	-0.711	-0.825	1	-0.767	-0.8348	0.891638	-0.84	-0.9755	1	X	X	X	X	X	X	X	X	X	X	X	X	X	X	X	X	X	X	X	X	X	X	X	X	X
0	0	0	0	0	0	0	0	0.000843	1	NP_001191184.1	1 genes:SCARB2.NP_001191184.1:lysosome membrane protein 2 isoform 2 precursor [Homo sapiens] ;NP_005497.1:lysosome membrane protein 2 isoform 1 precursor [Homo sapiens] ;	SCARB2	-0.82	-1.1881	1	-0.871	-1.009	1	-0.85	-0.9589	0.902453	-0.984	-0.9767	1	X	X	X	X	X	X	X	X	X	X	X	X	X	X	X	X	X	X	X	X	X	X	X	X	X
0.000111	3	0	0	0.000167	2	0	0	9.4e-05	2	NP_490597.1	bromodomain-containing protein 4 isoform long [Homo sapiens]	BRD4	0.943	1.9791	0.908967	-0.858	-1.0536	1	0.822	1.7078	1	-0.845	-0.9801	1	2	6	6	0	6	3.08	8.227e-05	4	7	7	0	7	5.87	0.00020009	1	2	2	0	2	1.1	5.184e-05	X	X	X	X
0	0	0	0	0	0	0	0	0.000666	1	NP_005841.1	splicing factor 3B subunit 4 [Homo sapiens]	SF3B4	-0.814	-1.1883	1	-0.948	-1.0859	1	-0.938	-1.0362	0.911444	-0.828	-0.9902	1	X	X	X	X	X	X	X	X	X	X	X	X	X	X	X	X	X	X	X	X	X	X	X	X	X
0	0	0.000598	1	0	0	0	0	0.000398	2	NP_001304160.1	1 genes:MTCH2.NP_001304160.1:mitochondrial carrier homolog 2 isoform 1x [Homo sapiens] ;NP_055157.1:mitochondrial carrier homolog 2 isoform 1 [Homo sapiens] ;	MTCH2	-0.766	-1.2125	1	-0.423	-0.5812	0.886217	-0.894	-1.0632	0.914909	-0.884	-1.0001	1	X	X	X	X	X	X	X	X	X	X	X	X	X	X	X	X	X	X	X	X	X	X	X	X	X
0.000646	3	0	0	0.000387	1	0	0	0.001641	1	NP_001138416.1	2 genes:MYL12A,MYL12B.NP_001138416.1:myosin regulatory light chain 12B [Homo sapiens] ;NP_001289978.1:myosin regulatory light chain 12A isoform 2 [Homo sapiens] ;NP_006462.1:myosin regulatory light chain 12A isoform 1 [Homo sapiens] ;	MYL12B	0.823	1.8155	1	-0.851	-1.0001	1	-0.006	-0.0098	0.989959	-0.836	-1.0049	1	3	8	8	0	8	33.72	0.00086857	2	2	2	0	2	17.44	0.0004527	2	3	3	0	3	17.44	0.00061575	X	X	X	X
0.000101	2	0	0	0.000236	1	0	0	0.000751	1	NP_005727.1	alpha-centractin [Homo sapiens]	ACTR1A	-0.44	-0.6859	0.947862	-0.806	-0.9695	1	0.201	0.3507	1	-0.813	-1.0058	1	1	2	2	0	2	7.98	9.933e-05	1	1	1	0	1	5.85	0.00010354	X	X	X	X	X	X	X	X	X	X	X
5.9e-05	1	0	0	0	0	0	0	0.000241	2	NP_000089.1	1 genes:CPT2.NP_000089.1:carnitine O-palmitoyltransferase 2, mitochondrial isoform 1 precursor [Homo sapiens] ;NP_001317518.1:carnitine O-palmitoyltransferase 2, mitochondrial isoform 2 precursor [Homo sapiens] ;	CPT2	-0.79	-1.1538	1	-0.88	-0.9934	1	-0.999	-1.0958	0.919277	-0.99	-1.0075	1	X	X	X	X	X	X	X	1	1	1	0	1	4.1	5.917e-05	X	X	X	X	X	X	X	X	X	X	X
0.000139	1	0	0	0.000111	2	0	0	0.00037	1	NP_001259002.1	1 genes:QARS1.NP_001259002.1:glutamine--tRNA ligase isoform b [Homo sapiens] ;NP_005042.1:glutamine--tRNA ligase isoform a [Homo sapiens] ;	QARS1	-0.205	-0.3362	0.918248	-0.844	-1.0059	1	0.36	0.5967	1	-0.877	-1.0104	1	X	X	X	X	X	X	X	X	X	X	X	X	X	X	2	3	3	0	3	3.93	0.00013862	X	X	X	X
0	0	0	0	0	0	0	0	0.000366	2	NP_001307707.1	1 genes:SCAMP2.NP_001307707.1:secretory carrier-associated membrane protein 2 isoform 1 [Homo sapiens] ;NP_005688.2:secretory carrier-associated membrane protein 2 isoform 2 [Homo sapiens] ;	SCAMP2	-0.848	-1.0832	1	-0.871	-1.0202	1	-0.781	-0.9294	0.899443	-0.941	-1.0166	1	X	X	X	X	X	X	X	X	X	X	X	X	X	X	X	X	X	X	X	X	X	X	X	X	X
8.4e-05	1	0.000324	1	0.000209	1	0	0	0.000135	2	NP_001020262.1	1 genes:ABCF1.NP_001020262.1:ATP-binding cassette sub-family F member 1 isoform a [Homo sapiens] ;NP_001081.1:ATP-binding cassette sub-family F member 1 isoform b [Homo sapiens] ;	ABCF1	-0.484	-0.7324	0.955472	-0.419	-0.5743	0.881745	-0.067	-0.1052	0.961532	-0.844	-1.0199	1	X	X	X	X	X	X	X	X	X	X	X	X	X	X	1	2	2	0	2	1.54	8.356e-05	2	2	2	0
0	0	0	0	0	0	0	0	0.000193	3	NP_001924.2	dihydrolipoyllysine-residue succinyltransferase component of 2-oxoglutarate dehydrogenase complex, mitochondrial isoform 1 precursor [Homo sapiens]	DLST	-0.824	-1.0965	1	-0.857	-1.0539	1	-0.952	-1.1174	0.922268	-0.953	-1.0212	1	X	X	X	X	X	X	X	X	X	X	X	X	X	X	X	X	X	X	X	X	X	X	X	X	X
7.6e-05	2	5.5e-05	1	9.5e-05	1	0	0	6.3e-05	2	NP_001123910.1	1 genes:SPTAN1.NP_001123910.1:spectrin alpha chain, non-erythrocytic 1 isoform 1 [Homo sapiens] ;NP_001182461.1:spectrin alpha chain, non-erythrocytic 1 isoform 3 [Homo sapiens] ;NP_001350688.1:spectrin alpha chain, non-erythrocytic 1 isoform 4 [Homo sapiens] ;NP_001350694.1:spectrin alpha chain, non-erythrocytic 1 isoform 5 [Homo sapiens] ;NP_001362239.1:spectrin alpha chain, non-erythrocytic 1 …	SPTAN1	0.609	1.2511	1	-0.935	-1.0814	1	0.197	0.3268	1	-0.91	-1.0228	1	X	X	X	X	X	X	X	3	6	6	0	6	2.42	9.431e-05	3	4	4	0	4	2.38	5.701e-05	1	1	1	0
0.000102	1	0	0	0	0	0	0	0.000165	2	NP_001186910.1	1 genes:NDUFS1.NP_001186910.1:NADH-ubiquinone oxidoreductase 75 kDa subunit, mitochondrial isoform 2 precursor [Homo sapiens] ;NP_001186911.1:NADH-ubiquinone oxidoreductase 75 kDa subunit, mitochondrial isoform 3 [Homo sapiens] ;NP_001186912.1:NADH-ubiquinone oxidoreductase 75 kDa subunit, mitochondrial isoform 4 [Homo sapiens] ;NP_001186913.1:NADH-ubiquinone oxidoreductase 75 kDa subunit, mitoch…	NDUFS1	-0.387	-0.6053	0.936342	-0.937	-1.1318	1	-0.835	-0.974	0.904089	-0.911	-1.0302	1	X	X	X	X	X	X	X	X	X	X	X	X	X	X	2	2	2	0	2	4.34	0.00010218	X	X	X	X
0.001681	1	0.000651	1	0	0	0	0	0.000609	2	NP_000843.1	glutathione S-transferase P [Homo sapiens]	GSTP1	0.717	1.5306	1	-0.872	-0.9401	1	-0.826	-1.0054	0.907684	-0.925	-1.0326	1	X	X	X	X	X	X	X	X	X	X	X	X	X	X	4	10	10	0	10	31.43	0.0016811	1	1	1	0
0.000311	1	0.000715	2	0	0	0	0	0.000648	2	YP_003024029.1	cytochrome c oxidase subunit II (mitochondrion) [Homo sapiens]	COX2	-0.479	-0.764	0.960972	-0.38	-0.5059	0.841576	-0.902	-1.0729	0.916189	-0.894	-1.0421	1	X	X	X	X	X	X	X	X	X	X	X	X	X	X	1	2	2	0	2	8.81	0.00031104	1	1	1	0
0.000215	2	0	0	0.000132	1	0	0	0.000634	1	NP_055428.1	FAS-associated factor 2 [Homo sapiens]	FAF2	0.003	0.0052	0.950291	-0.873	-1.0115	1	-0.816	-0.9593	0.902495	-0.86	-1.0461	1	X	X	X	X	X	X	X	3	4	4	0	4	11.24	0.00034995	1	1	1	0	1	4.04	7.933e-05	X	X	X	X
0	0	0	0	0	0	0	0	0.000306	2	NP_003809.1	phosphatidate cytidylyltransferase 2 [Homo sapiens]	CDS2	-0.836	-1.1009	1	-0.911	-1.0157	1	-0.837	-1.0455	0.91262	-0.946	-1.0554	1	X	X	X	X	X	X	X	X	X	X	X	X	X	X	X	X	X	X	X	X	X	X	X	X	X
0	0	0	0	0	0	0	0	0.000414	1	NP_001350745.1	1 genes:LMF2.NP_001350745.1:lipase maturation factor 2 isoform 2 [Homo sapiens] ;NP_149977.2:lipase maturation factor 2 isoform 1 [Homo sapiens] ;	LMF2	-0.839	-1.2575	1	-0.935	-0.9764	1	-0.928	-1.0288	0.91052	-0.848	-1.0555	1	X	X	X	X	X	X	X	X	X	X	X	X	X	X	X	X	X	X	X	X	X	X	X	X	X
0.000561	2	0	0	0	0	0	0	0.00061	2	NP_006752.1	14-3-3 protein epsilon [Homo sapiens]	YWHAE	0.463	0.9103	1	-0.877	-1.0254	1	-0.879	-1.0049	0.907625	-0.918	-1.0557	1	X	X	X	X	X	X	X	1	1	1	0	1	11.37	0.00015268	3	7	7	0	7	20.78	0.00096911	X	X	X	X
0.000131	3	0	0	0.000116	2	0	0	0.000356	1	NP_005868.1	splicing factor 3A subunit 1 [Homo sapiens]	SF3A1	0.692	1.4441	1	-0.966	-1.0568	1	0.222	0.3808	1	-0.894	-1.0625	1	4	7	7	0	7	8.7	0.00016484	1	1	1	0	1	1.89	4.909e-05	2	4	4	0	4	4.79	0.00017807	X	X	X	X
0	0	0	0	0	0	0	0	0.00047	2	NP_073583.3	mitochondrial amidoxime-reducing component 1 precursor [Homo sapiens]	MTARC1	-0.846	-1.1461	1	-0.893	-1.0628	1	-0.936	-1.0483	0.912978	-0.917	-1.0695	1	X	X	X	X	X	X	X	X	X	X	X	X	X	X	X	X	X	X	X	X	X	X	X	X	X
0	0	0	0	0.00023	1	0	0	0.000618	2	NP_001679.2	ATP synthase F(0) complex subunit B1, mitochondrial precursor [Homo sapiens]	ATP5PB	-0.809	-1.1059	1	-0.815	-1.0041	1	-0.859	-0.9862	0.905456	-0.892	-1.0709	1	X	X	X	X	X	X	X	X	X	X	X	X	X	X	X	X	X	X	X	X	X	X	X	X	X
5.2e-05	1	0	0	8.7e-05	1	0	0	0.000234	2	NP_001153682.1	1 genes:SLC25A13.NP_001153682.1:calcium-binding mitochondrial carrier protein Aralar2 isoform 1 [Homo sapiens] ;NP_055066.1:calcium-binding mitochondrial carrier protein Aralar2 isoform 2 [Homo sapiens] ;	SLC25A13	-0.78	-1.0779	1	-0.831	-0.9506	1	-0.883	-1.0305	0.910731	-0.932	-1.0845	1	X	X	X	X	X	X	X	X	X	X	X	X	X	X	1	1	1	0	1	3.25	5.222e-05	X	X	X	X
0	0	0	0	0	0	0	0	0.000414	1	NP_001305067.1	1 genes:HP.NP_001305067.1:haptoglobin isoform 3 preproprotein [Homo sapiens] ;NP_005134.1:haptoglobin isoform 1 preproprotein [Homo sapiens] ;	HP	-0.782	-1.0952	1	-0.897	-1.0268	1	-0.92	-1.0456	0.912633	-0.942	-1.0974	1	X	X	X	X	X	X	X	X	X	X	X	X	X	X	X	X	X	X	X	X	X	X	X	X	X
0	0	0.000235	1	5.5e-05	1	0	0	0.000216	1	NP_005137.1	U4/U6.U5 tri-snRNP-associated protein 1 [Homo sapiens]	SART1	-0.873	-1.3268	1	-0.512	-0.7387	1	-0.478	-0.7114	0.886338	-0.975	-1.1209	1	X	X	X	X	X	X	X	X	X	X	X	X	X	X	X	X	X	X	X	X	X	X	X	X	X
0.000189	3	0.000336	2	0	0	0	0	0.000363	2	NP_064583.2	coiled-coil domain-containing protein 47 precursor [Homo sapiens]	CCDC47	0.383	0.8122	1	-0.507	-0.7019	0.974912	-0.982	-1.1917	0.932974	-1.018	-1.1217	1	2	5	5	0	5	8.7	0.00019331	1	1	1	0	1	3.73	8.061e-05	3	4	4	0	4	10.56	0.00029237	1	1	1	0
0	0	0	0	0	0	0	0	0.000104	1	NP_000055.2	complement C3 preproprotein [Homo sapiens]	C3	-0.918	-1.4364	1	-1.017	-1.1068	1	-1.052	-1.1863	0.93218	-1.051	-1.1341	1	X	X	X	X	X	X	X	X	X	X	X	X	X	X	X	X	X	X	X	X	X	X	X	X	X
0.00012	1	0	0	0	0	0	0	0.00112	1	NP_003565.4	vesicle-associated membrane protein-associated protein A isoform 1 [Homo sapiens]	VAPA	-0.953	-1.2825	1	-1.033	-1.1986	1	-1.011	-1.1696	0.929737	-0.914	-1.1391	1	X	X	X	X	X	X	X	X	X	X	X	X	X	X	1	1	1	0	1	4.76	0.00012008	X	X	X	X
0.000347	2	0	0	0.001141	1	0	0	0.000455	2	NP_002626.1	phosphate carrier protein, mitochondrial isoform b precursor [Homo sapiens]	SLC25A3	0.281	0.5735	1	-1.006	-1.1954	1	0.544	1.1261	1	-0.981	-1.1424	1	1	3	3	0	3	7.48	0.00015519	2	5	5	0	5	10.8	0.00053923	X	X	X	X	X	X	X	X	X	X	X
0.000379	2	0	0	0	0	0	0	0.000698	1	NP_003366.2	voltage-dependent anion-selective channel protein 2 isoform 2 [Homo sapiens]	VDAC2	0.036	0.0709	0.963855	-0.932	-1.1483	1	-0.999	-1.1907	0.932827	-1.057	-1.143	1	X	X	X	X	X	X	X	2	3	3	0	3	11.22	0.00039727	3	3	3	0	3	22.11	0.00036024	X	X	X	X
0.001701	1	0	0	0	0	0	0	0.000526	2	NP_000356.1	1 genes:TPI1.NP_000356.1:triosephosphate isomerase isoform 1 [Homo sapiens] ;NP_001152759.1:triosephosphate isomerase isoform 2 [Homo sapiens] ;	TPI1	0.744	1.7671	1	-0.974	-1.1265	1	-0.964	-1.156	0.927764	-1.016	-1.1449	1	X	X	X	X	X	X	X	X	X	X	X	X	X	X	6	12	12	0	12	29.72	0.00170136	X	X	X	X
0	0	0	0	0	0	0	0	0.000539	2	NP_057327.2	NADH-cytochrome b5 reductase 1 [Homo sapiens]	CYB5R1	-0.903	-1.3	1	-1.046	-1.2587	1	-1.051	-1.1862	0.932165	-1.049	-1.1538	1	X	X	X	X	X	X	X	X	X	X	X	X	X	X	X	X	X	X	X	X	X	X	X	X	X
0.000106	2	0	0	0.000166	2	0	0	0.000278	1	NP_036558.3	splicing factor 3B subunit 3 [Homo sapiens]	SF3B3	0.152	0.2901	1	-0.973	-1.1531	1	0.83	1.7138	1	-1.046	-1.1643	1	X	X	X	X	X	X	X	2	3	3	0	3	2.63	9.597e-05	3	4	4	0	4	3.04	0.00011603	X	X	X	X
0.001402	3	0.002405	2	0.001719	2	0.001213	2	0.00089	3	NP_001129676.1	protein RCC2 [Homo sapiens]	RCC2	0.693	3.4123	0.058216	0.125	0.5043	1	0.437	1.9428	0.880828	-0.338	-1.165	1	4	9	9	0	9	12.26	0.00032197	12	43	43	0	43	35.25	0.00320707	6	10	10	0	10	15.71	0.00067631	4	6	6	0
0.000161	2	0.000112	2	5.7e-05	1	0	0	0.000162	2	NP_001287789.1	probable ATP-dependent RNA helicase DDX46 isoform 1 [Homo sapiens]	DDX46	0.482	0.9922	1	-0.965	-1.1292	1	-0.902	-1.0939	0.919018	-1.028	-1.1655	1	X	X	X	X	X	X	X	4	4	1	3	4	6.98	0.0001509	6	10	0	10	5	6.69	0.00017104	1	1	1	0
0	0	0	0	0	0	0	0	0.000409	2	NP_005689.2	1 genes:SCAMP3.NP_005689.2:secretory carrier-associated membrane protein 3 isoform 1 [Homo sapiens] ;NP_443069.1:secretory carrier-associated membrane protein 3 isoform 2 [Homo sapiens] ;	SCAMP3	-0.977	-1.2711	1	-0.929	-1.0901	1	-1.03	-1.1238	0.923167	-1.009	-1.1713	1	X	X	X	X	X	X	X	X	X	X	X	X	X	X	X	X	X	X	X	X	X	X	X	X	X
0	0	0	0	0	0	0	0	0.000426	1	NP_004791.1	transmembrane 9 superfamily member 2 precursor [Homo sapiens]	TM9SF2	-0.787	-1.1083	1	-0.815	-0.9573	1	-0.869	-0.9776	0.904488	-0.99	-1.1761	1	X	X	X	X	X	X	X	X	X	X	X	X	X	X	X	X	X	X	X	X	X	X	X	X	X
0.000651	3	0.001669	2	0.000383	1	0	0	0.000535	2	NP_060979.2	leucine-rich repeat-containing protein 59 [Homo sapiens]	LRRC59	0.964	2.3065	0.624947	0.792	1.6089	0.504012	-0.509	-0.7054	0.886235	-0.996	-1.1849	1	2	2	2	0	2	8.14	0.00012166	3	9	9	0	9	13.03	0.00114134	3	6	6	0	6	17.26	0.00068996	1	2	2	0
0.000118	2	0.000598	1	0	0	0	0	0.000594	2	NP_003553.2	mitochondrial 2-oxoglutarate/malate carrier protein isoform 1 [Homo sapiens]	SLC25A11	-0.923	-1.3686	1	-0.498	-0.7541	1	-0.916	-1.058	0.91423	-1.003	-1.187	1	X	X	X	X	X	X	X	1	1	1	0	1	3.18	0.00012399	1	1	1	0	1	7.01	0.00011243	X	X	X	X
0	0	0	0	0	0	0	0	0.000306	2	NP_001306000.1	1 genes:SACM1L.NP_001306000.1:phosphatidylinositide phosphatase SAC1 isoform 1x [Homo sapiens] ;NP_054735.3:phosphatidylinositide phosphatase SAC1 isoform 1 [Homo sapiens] ;	SACM1L	-0.837	-1.161	1	-1.101	-1.2992	1	-0.981	-1.1217	0.922871	-1.041	-1.1899	1	X	X	X	X	X	X	X	X	X	X	X	X	X	X	X	X	X	X	X	X	X	X	X	X	X
0	0	0	0	0	0	0	0	0.000727	2	NP_055567.2	signal peptidase complex subunit 2 [Homo sapiens]	SPCS2	-0.9	-1.2987	1	-1.079	-1.2428	1	-0.978	-1.1491	0.92677	-0.997	-1.1915	1	X	X	X	X	X	X	X	X	X	X	X	X	X	X	X	X	X	X	X	X	X	X	X	X	X
7.9e-05	3	0	0	7.9e-05	2	0	0	0.000303	1	NP_036565.2	splicing factor 3B subunit 1 isoform 1 [Homo sapiens]	SF3B1	0.365	0.767	1	-1.12	-1.3383	1	0.137	0.2469	1	-1.082	-1.199	1	3	5	5	0	5	4.45	7.16e-05	1	1	1	0	1	1.3	2.986e-05	3	5	5	0	5	4.68	0.00013536	X	X	X	X
0	0	0	0	0	0	0	0	0.000666	1	NP_000777.1	lanosterol 14-alpha demethylase isoform 1 precursor [Homo sapiens]	CYP51A1	-0.937	-1.3595	1	-1.045	-1.1754	1	-1.019	-1.126	0.923477	-1.037	-1.2077	1	X	X	X	X	X	X	X	X	X	X	X	X	X	X	X	X	X	X	X	X	X	X	X	X	X
0	0	0	0	0	0	0	0	0.000422	2	NP_065392.1	adipocyte plasma membrane-associated protein [Homo sapiens]	APMAP	-0.892	-1.2023	1	-1.05	-1.1677	1	-1.079	-1.1931	0.93318	-1.036	-1.2131	1	X	X	X	X	X	X	X	X	X	X	X	X	X	X	X	X	X	X	X	X	X	X	X	X	X
0	0	0.000188	1	0.000236	1	0	0	0.000187	2	NP_001672.1	1 genes:ATP2A2.NP_001672.1:sarcoplasmic/endoplasmic reticulum calcium ATPase 2 isoform a [Homo sapiens] ;NP_733765.1:sarcoplasmic/endoplasmic reticulum calcium ATPase 2 isoform b [Homo sapiens] ;	ATP2A2	-0.98	-1.3141	1	-0.576	-0.8287	1	0.103	0.1729	1	-0.996	-1.2136	1	X	X	X	X	X	X	X	X	X	X	X	X	X	X	X	X	X	X	X	X	X	X	X	X	X
0.00218	2	0.005716	1	0	0	0	0	0.001035	3	NP_002406.1	macrophage migration inhibitory factor [Homo sapiens]	MIF	0.796	1.8755	0.993055	0.612	1.2069	1	-1.042	-1.1949	0.933445	-1.003	-1.2219	1	X	X	X	X	X	X	X	2	2	2	0	2	17.39	0.00067708	3	12	12	0	12	17.39	0.00368381	X	X	X	X
6e-05	2	0.000223	2	0.000125	1	0	0	0.000119	3	NP_987095.1	ATP-dependent RNA helicase DDX42 [Homo sapiens]	DDX42	-0.724	-1.1647	1	-0.304	-0.4694	0.823446	-0.604	-0.9159	0.898151	-1.13	-1.2483	1	X	X	X	X	X	X	X	2	2	2	0	2	3.41	8.301e-05	1	1	1	0	1	1.39	3.764e-05	1	1	1	0
0.000387	1	0.00034	1	0	0	0.000663	1	0.002528	1	NP_112243.1	ras-related protein Rab-1B [Homo sapiens]	RAB1B	-0.897	-1.4356	1	-1.259	-1.5753	1	-1.295	-1.4961	0.973523	-0.967	-1.2776	1	X	X	X	X	X	X	X	1	2	2	0	2	7.46	0.00038739	X	X	X	X	X	X	X	1	1	0	1
0	0	0.000239	2	0	0	0	0	0.000299	2	NP_001354491.1	NADPH--cytochrome P450 reductase [Homo sapiens]	POR	-0.997	-1.3258	1	-0.65	-0.8933	1	-1.19	-1.3626	0.957758	-1.172	-1.281	1	X	X	X	X	X	X	X	X	X	X	X	X	X	X	X	X	X	X	X	X	X	1	1	1	0
0	0	0.000269	1	0	0	0	0	0.000228	1	NP_001933.2	desmoglein-1 preproprotein [Homo sapiens]	DSG1	-1.069	-1.5421	1	-0.197	-0.321	0.776294	-1.112	-1.3538	0.956555	-1.131	-1.2858	1	X	X	X	X	X	X	X	X	X	X	X	X	X	X	X	X	X	X	X	X	X	X	X	X	X
0.000262	1	0	0	0.000249	1	0	0	0.000419	1	NP_938148.1	1 genes:GANAB.NP_938148.1:neutral alpha-glucosidase AB isoform 2 precursor [Homo sapiens] ;NP_938149.2:neutral alpha-glucosidase AB isoform 3 precursor [Homo sapiens] ;	GANAB	0.157	0.3397	1	-1.095	-1.3339	1	-0.062	-0.1105	0.960084	-1.074	-1.2937	1	X	X	X	X	X	X	X	X	X	X	X	X	X	X	3	7	7	0	7	5.51	0.00026178	X	X	X	X
3.6e-05	1	0	0	2.6e-05	1	0	0	0.000118	3	NP_001273561.1	RNA-binding protein 26 isoform 2 [Homo sapiens]	RBM26	-1.016	-1.471	1	-1.116	-1.3985	1	-1.007	-1.2656	0.943901	-1.121	-1.2987	1	X	X	X	X	X	X	X	X	X	X	X	X	X	X	1	1	1	0	1	1.53	3.591e-05	X	X	X	X
0	0	0	0	0	0	0	0	0.000801	2	NP_004209.2	ras-related protein Rab-11B [Homo sapiens]	RAB11B	-0.932	-1.2962	1	-1.126	-1.4154	1	-1.05	-1.1318	0.924297	-1.077	-1.3339	1	X	X	X	X	X	X	X	X	X	X	X	X	X	X	X	X	X	X	X	X	X	X	X	X	X
0.000254	1	0	0	0.00033	1	0	0	0.000422	1	NP_003391.1	exportin-1 [Homo sapiens]	XPO1	0.086	0.1979	0.996436	-1.249	-1.439	1	0.199	0.4108	1	-1.176	-1.3555	1	X	X	X	X	X	X	X	5	7	7	0	7	7.28	0.00025446	X	X	X	X	X	X	X	X	X	X	X
0	0	0	0	0	0	0	0	0.000442	2	NP_002818.1	tyrosine-protein phosphatase non-receptor type 1 isoform 1 [Homo sapiens]	PTPN1	-1.136	-1.548	1	-1.171	-1.3883	1	-1.113	-1.3179	0.951512	-1.11	-1.3563	1	X	X	X	X	X	X	X	X	X	X	X	X	X	X	X	X	X	X	X	X	X	X	X	X	X
0.000183	1	0.000642	1	0.000656	2	0	0	0.000604	3	NP_001688.1	ATP synthase subunit O, mitochondrial precursor [Homo sapiens]	ATP5PO	-0.979	-1.4538	1	-1.162	-1.3563	1	0.183	0.3388	1	-1.086	-1.3825	1	X	X	X	X	X	X	X	1	1	1	0	1	7.98	0.00018278	X	X	X	X	X	X	X	1	1	1	0
0	0	0	0	0	0	0	0	0.000972	2	NP_001278357.1	1 genes:BAX.NP_001278357.1:apoptosis regulator BAX isoform 1 [Homo sapiens] ;NP_004315.1:apoptosis regulator BAX isoform beta [Homo sapiens] ;NP_620116.1:apoptosis regulator BAX isoform alpha [Homo sapiens] ;NP_620119.2:apoptosis regulator BAX isoform sigma [Homo sapiens] ;	BAX	-1.067	-1.513	1	-1.074	-1.2555	1	-1.118	-1.2534	0.942099	-1.13	-1.3835	1	X	X	X	X	X	X	X	X	X	X	X	X	X	X	X	X	X	X	X	X	X	X	X	X	X
0	0	0	0	0	0	0	0	0.001075	1	NP_001171597.1	1 genes:IGLL5.NP_001171597.1:immunoglobulin lambda-like polypeptide 5 isoform 1 [Homo sapiens] ;NP_001243225.1:immunoglobulin lambda-like polypeptide 5 isoform 2 [Homo sapiens] ;	IGLL5	-1.087	-1.6665	0.974549	-1.207	-1.4217	1	-1.236	-1.467	0.970583	-1.229	-1.3904	1	X	X	X	X	X	X	X	X	X	X	X	X	X	X	X	X	X	X	X	X	X	X	X	X	X
0.000119	2	0	0	0.000328	1	0	0	0.000743	1	NP_001333292.1	splicing factor 1 isoform 9 [Homo sapiens]	SF1	-0.169	-0.3395	0.91825	-1.264	-1.413	1	0.586	1.2949	1	-1.234	-1.4087	1	2	4	4	0	4	10.36	0.00012286	X	X	X	X	X	X	X	2	2	2	0	2	6.91	0.00011613	X	X	X	X
0.000246	2	0.000632	1	0	0	0	0	0.00084	2	NP_006311.3	membrane-associated progesterone receptor component 2 [Homo sapiens]	PGRMC2	-0.832	-1.314	1	-0.88	-1.1758	1	-1.213	-1.407	0.963581	-1.2	-1.4087	1	X	X	X	X	X	X	X	1	1	1	0	1	6.28	0.00017458	1	2	2	0	2	6.28	0.00031662	X	X	X	X
0.001405	2	0.000722	1	0.000341	1	0	0	0.001226	3	NP_003507.1	histone H2A type 2-A [Homo sapiens]	H2AC18	0.728	1.7768	1	-1.329	-1.5548	1	-0.707	-1.0378	0.911644	-1.186	-1.4195	1	3	12	12	0	12	36.92	0.00172377	X	X	X	X	X	X	X	2	9	0	9	4	21.54	0.00108625	X	X	X	X
0.000209	1	0	0	0	0	0	0	0.000622	2	NP_057006.1	sterol-4-alpha-carboxylate 3-dehydrogenase, decarboxylating [Homo sapiens]	NSDHL	-0.808	-1.3018	1	-1.237	-1.531	1	-1.21	-1.3848	0.960726	-1.248	-1.4212	1	X	X	X	X	X	X	X	1	2	2	0	2	4.83	0.00020875	X	X	X	X	X	X	X	X	X	X	X
0	0	0	0	0	0	0	0	0.000216	2	NP_001258356.1	1 genes:EMC1.NP_001258356.1:ER membrane protein complex subunit 1 isoform 2 precursor [Homo sapiens] ;NP_001258357.1:ER membrane protein complex subunit 1 isoform 3 precursor [Homo sapiens] ;NP_001258358.1:ER membrane protein complex subunit 1 isoform 4 precursor [Homo sapiens] ;NP_001362749.1:ER membrane protein complex subunit 1 isoform 5 precursor [Homo sapiens] ;NP_001362750.1:ER membrane pro…	EMC1	-1.025	-1.4546	1	-1.045	-1.3142	1	-1.112	-1.3035	0.949442	-1.166	-1.4627	1	X	X	X	X	X	X	X	X	X	X	X	X	X	X	X	X	X	X	X	X	X	X	X	X	X
0.000432	1	0.000558	1	0.00024	1	0	0	0.00064	3	NP_001129173.1	14-3-3 protein zeta/delta [Homo sapiens]	YWHAZ	-0.547	-0.963	0.998662	-1.22	-1.4204	1	-1.24	-1.4436	0.96799	-1.214	-1.4885	1	X	X	X	X	X	X	X	X	X	X	X	X	X	X	1	3	3	0	3	7.76	0.00043228	1	1	1	0
0.000362	1	0	0	0	0	0	0	0.001027	2	NP_057406.2	ras-related protein Rab-14 [Homo sapiens]	RAB14	-0.759	-1.209	1	-1.186	-1.3329	1	-1.246	-1.4246	0.96575	-1.247	-1.4974	1	X	X	X	X	X	X	X	1	2	2	0	2	13.95	0.00036216	X	X	X	X	X	X	X	X	X	X	X
0.000268	2	0.000781	1	0.000336	1	0	0	0.000792	2	NP_001351877.1	1 genes:AGK.NP_001351877.1:acylglycerol kinase, mitochondrial isoform 2 [Homo sapiens] ;NP_060708.1:acylglycerol kinase, mitochondrial isoform 1 precursor [Homo sapiens] ;	AGK	-0.539	-1.0103	1	-0.94	-1.2921	1	-0.871	-1.2602	0.943104	-1.449	-1.5363	1	X	X	X	X	X	X	X	2	3	3	0	3	12	0.00033371	2	2	2	0	2	12	0.00020173	1	2	2	0
0	0	0	0	0.000672	2	0	0	0.001449	2	NP_001003785.1	1 genes:ATP5PD.NP_001003785.1:ATP synthase subunit d, mitochondrial isoform b [Homo sapiens] ;NP_006347.1:ATP synthase subunit d, mitochondrial isoform a [Homo sapiens] ;	ATP5PD	-1.139	-1.5735	1	-1.219	-1.3415	1	-0.175	-0.3073	0.916291	-1.248	-1.5477	1	X	X	X	X	X	X	X	X	X	X	X	X	X	X	X	X	X	X	X	X	X	X	X	X	X
2.8e-05	2	0	0	2.2e-05	1	0	0	0.00019	1	NP_006827.1	eIF-2-alpha kinase activator GCN1 [Homo sapiens]	GCN1	-0.646	-1.1708	1	-1.386	-1.5367	1	-1.295	-1.4823	0.97217	-1.262	-1.5489	1	X	X	X	X	X	X	X	3	3	3	0	3	2.17	4.373e-05	1	1	1	0	1	0.56	1.322e-05	X	X	X	X
0	0	0	0	0.00019	1	0	0	0.000196	2	NP_001361228.1	1 genes:IARS1.NP_001361228.1:isoleucine--tRNA ligase, cytoplasmic isoform 2 [Homo sapiens] ;NP_002152.2:isoleucine--tRNA ligase, cytoplasmic isoform 1 [Homo sapiens] ;	IARS1	-1.145	-1.6815	0.968676	-1.207	-1.501	1	-0.168	-0.2952	0.918416	-1.243	-1.5589	1	X	X	X	X	X	X	X	X	X	X	X	X	X	X	X	X	X	X	X	X	X	X	X	X	X
0	0	0	0	0	0	0	0	0.00107	1	NP_005848.2	CAAX prenyl protease 1 homolog [Homo sapiens]	ZMPSTE24	-1.224	-1.8427	0.892254	-1.391	-1.5884	1	-1.263	-1.5352	0.976901	-1.429	-1.5772	1	X	X	X	X	X	X	X	X	X	X	X	X	X	X	X	X	X	X	X	X	X	X	X	X	X
0.000304	3	0.000719	1	0.000545	2	0	0	0.000493	2	NP_057103.2	putative RNA-binding protein Luc7-like 2 isoform 1 [Homo sapiens]	LUC7L2	0.407	1.0386	1	-0.53	-0.8647	1	0.594	1.3294	1	-1.337	-1.5799	1	4	7	7	0	7	14.54	0.00033347	2	4	4	0	4	7.91	0.00039727	2	2	2	0	2	6.63	0.00018012	X	X	X	X
0.000635	2	0	0	0.000222	1	0	0	0.000341	3	NP_002645.3	pyruvate kinase PKM isoform a [Homo sapiens]	PKM	0.826	2.1571	0.755332	-1.285	-1.5758	1	-0.785	-1.1258	0.923449	-1.359	-1.5803	1	X	X	X	X	X	X	X	1	1	1	0	1	4.33	7.332e-05	9	18	18	0	18	30.7	0.00119672	X	X	X	X
8.5e-05	1	0	0	0.000152	1	0	0	0.000352	2	NP_005917.2	microfibrillar-associated protein 1 [Homo sapiens]	MFAP1	-0.887	-1.4542	1	-1.327	-1.4685	1	-0.488	-0.8511	0.892768	-1.363	-1.5829	1	1	2	2	0	2	5.01	8.508e-05	X	X	X	X	X	X	X	X	X	X	X	X	X	X	X	X	X	X
0	0	0.000298	1	0	0	0	0	0.00043	2	NP_001012680.1	1 genes:SLC3A2.NP_001012680.1:4F2 cell-surface antigen heavy chain isoform b [Homo sapiens] ;NP_001012682.1:4F2 cell-surface antigen heavy chain isoform e [Homo sapiens] ;NP_001013269.1:4F2 cell-surface antigen heavy chain isoform f [Homo sapiens] ;NP_002385.3:4F2 cell-surface antigen heavy chain isoform c [Homo sapiens] ;	SLC3A2	-1.231	-1.8043	0.912444	-0.763	-1.1095	1	-1.307	-1.6082	0.981104	-1.315	-1.5953	1	X	X	X	X	X	X	X	X	X	X	X	X	X	X	X	X	X	X	X	X	X	X	X	X	X
9.6e-05	1	0	0	0	0	0	0	0.002762	1	NP_001010942.1	ras-related protein Rap-1b isoform 1 precursor [Homo sapiens]	RAP1B	-1.17	-1.6709	0.972849	-1.319	-1.5752	1	-1.253	-1.5329	0.976721	-1.3	-1.5958	1	X	X	X	X	X	X	X	1	1	0	1	0	6.52	X	1	1	0	1	0.5	6.52	9.593e-05	X	X	X	X
0.000238	3	0.000275	1	0.000104	2	0	0	0.000186	3	NP_001017963.2	heat shock protein HSP 90-alpha isoform 1 [Homo sapiens]	HSP90AA1	0.893	2.4423	0.511378	-0.611	-0.91	1	-0.327	-0.5726	0.887966	-1.412	-1.6059	1	4	11	11	0	11	6.79	0.00024053	5	7	6	1	6.4	8.55	0.00029176	3	6	4	2	4.38095	4.68	0.0001811	X	X	X	X
0.000171	1	9.1e-05	1	5.7e-05	1	0	0	0.00015	2	NP_055644.2	probable ATP-dependent RNA helicase DDX46 isoform 2 [Homo sapiens]	DDX46	-0.315	-0.641	0.941158	-1.378	-1.5571	1	-1.374	-1.6386	0.981917	-1.345	-1.6064	1	X	X	X	X	X	X	X	3	3	0	3	0	5.04	X	6	10	0	10	5	6.69	0.00017121	X	X	X	X
0.000171	1	0	0	0	0	0.000585	1	0.000955	2	NP_005207.2	1 genes:DDOST. 1 proteins in this group did not match any genes. NP_005207.2:dolichyl-diphosphooligosaccharide--protein glycosyltransferase 48 kDa subunit precursor [Homo sapiens] ;NP_005207.3:dolichyl-diphosphooligosaccharide--protein glycosyltransferase 48 kDa subunit precursor [Homo sapiens] ;		-1.369	-2.3957	0.549555	-1.77	-2.1228	0.714412	-1.81	-2.1388	0.880097	-1.006	-1.6297	1	X	X	X	X	X	X	X	1	2	2	0	2	6.36	0.00017076	X	X	X	X	X	X	X	X	X	X	X
0.000543	2	0.001413	2	0.000905	1	0.001823	1	0.002325	2	NP_006658.1	membrane-associated progesterone receptor component 1 isoform 1 [Homo sapiens]	PGRMC1	-0.734	-1.7294	0.948396	-0.975	-1.8571	0.978915	-1.147	-1.9248	0.953171	-0.891	-1.6303	1	2	3	3	0	3	23.59	0.0002873	1	4	4	0	4	15.9	0.00079861	X	X	X	X	X	X	X	2	3	3	0
0.000259	1	0	0	0.000391	1	0	0	0.000543	2	NP_443109.2	1 genes:MED8.NP_443109.2:mediator of RNA polymerase II transcription subunit 8 isoform 3 [Homo sapiens] ;NP_963836.2:mediator of RNA polymerase II transcription subunit 8 isoform 4 [Homo sapiens] ;	MED8	-1.018	-1.7152	0.95464	-1.398	-1.558	1	-0.944	-1.3633	0.957853	-1.438	-1.6619	0.999023	X	X	X	X	X	X	X	1	2	2	0	2	6.31	0.00025869	X	X	X	X	X	X	X	X	X	X	X
0	0	0	0	0	0	0	0	0.000412	1	NP_001054.2	1 genes:TF.NP_001054.2:serotransferrin isoform 1 precursor [Homo sapiens] ;NP_001341632.2:serotransferrin isoform 2 [Homo sapiens] ;	TF	-1.335	-1.8938	0.863819	-1.437	-1.7216	1	-1.402	-1.5621	0.978791	-1.442	-1.6756	0.987221	X	X	X	X	X	X	X	X	X	X	X	X	X	X	X	X	X	X	X	X	X	X	X	X	X
0	0	0	0	0	0	0	0	0.003042	1	NP_004654.1	ras-related protein Rab-11A isoform 1 [Homo sapiens]	RAB11A	-1.463	-2.19	0.67935	-1.475	-1.8057	1	-1.559	-1.8661	0.965169	-1.6	-1.6911	0.973616	X	X	X	X	X	X	X	X	X	X	X	X	X	X	X	X	X	X	X	X	X	X	X	X	X
0	0	0	0	0	0	0	0	0.001265	2	NP_004883.3	vesicle-trafficking protein SEC22b precursor [Homo sapiens]	SEC22B	-1.349	-1.9818	0.811546	-1.495	-1.7923	1	-1.387	-1.7012	0.981564	-1.497	-1.6948	0.970326	X	X	X	X	X	X	X	X	X	X	X	X	X	X	X	X	X	X	X	X	X	X	X	X	X
0.000118	2	0	0	0	0	0	0	0.000556	2	NP_003356.2	cytochrome b-c1 complex subunit 1, mitochondrial precursor [Homo sapiens]	UQCRC1	-1.139	-1.915	0.851569	-1.494	-1.7461	1	-1.437	-1.8075	0.973799	-1.484	-1.7113	0.955498	X	X	X	X	X	X	X	1	2	2	0	2	3.96	0.00016222	1	1	1	0	1	2.92	7.355e-05	X	X	X	X
0.000444	1	0.001719	1	0	0	0	0	0.001533	2	NP_001267718.1	1 genes:SURF4.NP_001267718.1:surfeit locus protein 4 isoform 3 [Homo sapiens] ;NP_149351.1:surfeit locus protein 4 isoform 1 [Homo sapiens] ;	SURF4	-0.958	-1.6286	0.988335	-0.974	-1.4081	1	-1.477	-1.5744	0.97953	-1.473	-1.7172	0.950125	X	X	X	X	X	X	X	X	X	X	X	X	X	X	1	2	2	0	2	11.32	0.00044406	1	2	2	0
0.000116	3	0	0	0.000114	2	0	0	0.000448	1	NP_004437.2	bifunctional glutamate/proline--tRNA ligase [Homo sapiens]	EPRS1	0.387	1.0518	1	-1.556	-1.8143	1	0.164	0.3765	1	-1.591	-1.7243	0.943613	3	3	3	0	3	4.17	3.705e-05	3	3	3	0	3	3.24	7.725e-05	6	10	10	0	10	6.61	0.00023349	X	X	X	X
0.000499	1	0.001947	2	0	0	0	0	0.000704	2	NP_003365.1	voltage-dependent anion-selective channel protein 1 [Homo sapiens]	VDAC1	-0.499	-0.9472	0.995654	0.303	0.6631	1	-1.34	-1.5958	0.980605	-1.439	-1.7307	0.937707	X	X	X	X	X	X	X	X	X	X	X	X	X	X	3	4	4	0	4	19.79	0.00049898	4	6	6	0
0.000109	1	0	0	0	0	0	0	0.000968	2	NP_006807.1	vesicular integral-membrane protein VIP36 precursor [Homo sapiens]	LMAN2	-1.473	-2.1767	0.687904	-1.566	-1.7098	1	-1.533	-1.8171	0.972608	-1.533	-1.7359	0.93288	X	X	X	X	X	X	X	1	1	1	0	1	5.9	0.00010936	X	X	X	X	X	X	X	X	X	X	X
0	0	0	0	0	0	0	0	0.000886	2	NP_001273196.1	1 genes:HMOX2.NP_001273196.1:heme oxygenase 2 isoform a [Homo sapiens] ;NP_001273197.1:heme oxygenase 2 isoform b [Homo sapiens] ;NP_001273200.1:heme oxygenase 2 isoform c [Homo sapiens] ;	HMOX2	-1.411	-1.9965	0.802501	-1.521	-1.7047	1	-1.452	-1.7616	0.978343	-1.42	-1.7487	0.920885	X	X	X	X	X	X	X	X	X	X	X	X	X	X	X	X	X	X	X	X	X	X	X	X	X
0.000172	3	0.00027	1	9.9e-05	2	0	0	0.000185	3	NP_056175.3	exosome RNA helicase MTR4 [Homo sapiens]	MTREX	0.439	1.1642	1	-0.592	-1.004	1	-0.159	-0.3185	0.914389	-1.419	-1.791	0.880313	2	3	3	0	3	4.7	5.376e-05	4	6	6	0	6	8.83	0.00022418	3	7	7	0	7	6.05	0.00023716	X	X	X	X
0.000348	1	0.006102	1	0	0	0	0	0.002475	2	NP_057546.1	transmembrane protein 14C [Homo sapiens]	TMEM14C	-1.352	-1.9489	0.831502	-0.135	-0.2626	0.770492	-1.433	-1.6576	0.98211	-1.428	-1.8026	0.868954	X	X	X	X	X	X	X	1	1	1	0	1	25.89	0.00034761	X	X	X	X	X	X	X	2	5	5	0
0.000169	2	0	0	0.000173	2	0	0	0.000522	2	NP_006614.2	D-3-phosphoglycerate dehydrogenase [Homo sapiens]	PHGDH	-0.711	-1.425	1	-1.481	-1.9211	0.915141	-0.465	-0.8475	0.89251	-1.537	-1.8255	0.846294	X	X	X	X	X	X	X	1	1	1	0	1	3.56	7.304e-05	3	4	4	0	4	9.38	0.00026494	X	X	X	X
0.001544	2	0	0	0.000417	2	0	0	0.00066	3	NP_001276674.1	glyceraldehyde-3-phosphate dehydrogenase isoform 1 [Homo sapiens]	GAPDH	0.928	3.0592	0.146747	-1.601	-1.8717	0.964396	-0.338	-0.6872	0.886017	-1.678	-1.8365	0.8353	X	X	X	X	X	X	X	1	3	3	0	3	7.16	0.00034865	9	26	26	0	26	34.03	0.00273995	X	X	X	X
0.000187	3	0.000729	1	0.00022	2	0	0	0.000288	2	NP_001136077.1	1 genes:EFTUD2.NP_001136077.1:116 kDa U5 small nuclear ribonucleoprotein component isoform b [Homo sapiens] ;NP_001245283.1:116 kDa U5 small nuclear ribonucleoprotein component isoform c [Homo sapiens] ;NP_004238.3:116 kDa U5 small nuclear ribonucleoprotein component isoform a [Homo sapiens] ;	EFTUD2	0.542	1.549	1	-0.247	-0.4974	0.83714	0.422	1.1185	1	-1.6	-1.8738	0.79761	4	9	9	0	9	6.4	0.00017937	1	1	1	0	1	1.39	4.155e-05	6	9	9	0	9	10.57	0.00033909	5	5	5	0
0.000684	3	0.000871	1	0.000609	2	0	0	0.000565	3	NP_001129512.1	1 genes:CPSF7.NP_001129512.1:cleavage and polyadenylation specificity factor subunit 7 isoform 2 [Homo sapiens] ;NP_001136037.1:cleavage and polyadenylation specificity factor subunit 7 isoform 3 [Homo sapiens] ;NP_079087.3:cleavage and polyadenylation specificity factor subunit 7 isoform 1 [Homo sapiens] ;	CPSF7	0.735	2.202	0.715918	-0.86	-1.5858	1	0.202	0.5271	1	-1.786	-1.9402	0.729425	1	5	5	0	5	5.31	0.00019824	2	17	17	0	17	7.86	0.0014052	2	6	6	0	6	7.86	0.00044972	1	3	3	0
0.00064	3	0.00223	2	0.000892	1	0.0004	1	0.000536	3	NP_006079.1	tubulin beta-4B chain [Homo sapiens]	TUBB4B	0.612	2.0271	0.86834	0.486	1.4313	0.753452	-0.265	-0.6462	0.886044	-1.266	-1.9783	0.690043	11	39	2	37	4.83333	45.17	0.00020283	13	117	1	116	8.02381	46.52	0.00070199	15	48	5	43	12.7778	42.92	0.0010137	9	13	1	12
0.000435	2	0.000807	1	0.000218	1	0	0	0.000642	2	NP_000909.2	protein disulfide-isomerase precursor [Homo sapiens]	P4HB	0.076	0.195	0.995605	-0.785	-1.3485	1	-0.395	-0.8236	0.890917	-1.672	-1.998	0.669691	X	X	X	X	X	X	X	2	5	5	0	5	9.25	0.00038319	4	7	7	0	7	14.57	0.00048646	1	3	3	0
0.000322	3	0.000979	2	0.000355	1	0	0	0.000586	2	NP_003463.1	protein DEK isoform 1 [Homo sapiens]	DEK	-0.011	-0.027	0.9445	-0.251	-0.4858	0.831292	-0.093	-0.2054	0.936518	-1.539	-1.9989	0.66876	2	2	2	0	2	6.93	9.96e-05	2	2	2	0	2	6.67	0.00020764	5	7	7	0	7	18.13	0.00065899	4	4	4	0
7.4e-05	1	0	0	0.000247	1	0	0	0.000866	2	NP_037468.1	protein transport protein Sec61 subunit alpha isoform 1 [Homo sapiens]	SEC61A1	-1.557	-2.366	0.567832	-1.74	-2.0659	0.770874	-1.136	-1.7325	0.980271	-1.659	-2.002	0.665563	X	X	X	X	X	X	X	X	X	X	X	X	X	X	1	1	1	0	1	4.2	7.417e-05	X	X	X	X
0.000226	1	0.000529	1	0.000114	1	0	0	0.000443	3	NP_002087.2	general transcription factor IIF subunit 1 [Homo sapiens]	GTF2F1	-0.979	-1.9036	0.858189	-1.2	-1.8792	0.956929	-1.685	-2.0944	0.898972	-1.612	-2.0311	0.635609	X	X	X	X	X	X	X	2	3	3	0	3	9.09	0.00022591	X	X	X	X	X	X	X	1	2	2	0
0.002063	2	0.002134	1	0.001532	2	0	0	0.000824	3	NP_001189431.1	1 genes:NIPSNAP1.NP_001189431.1:protein NipSnap homolog 1 isoform 2 [Homo sapiens] ;NP_003625.2:protein NipSnap homolog 1 isoform 1 [Homo sapiens] ;	NIPSNAP1	0.925	2.9426	0.193278	-0.182	-0.409	0.798919	0.607	1.6509	1	-1.535	-2.0336	0.633043	X	X	X	X	X	X	X	6	18	18	0	18	41.67	0.00265448	5	11	11	0	11	35.61	0.00147097	X	X	X	X
0	0	0.001823	1	0	0	0.001057	1	0.003091	2	NP_085056.2	cytochrome b5 type B [Homo sapiens]	CYB5B	-1.732	-2.596	0.432235	-1.353	-2.029	0.80756	-1.873	-2.1155	0.890236	-1.332	-2.0354	0.631196	X	X	X	X	X	X	X	X	X	X	X	X	X	X	X	X	X	X	X	X	X	1	2	2	0
0.001719	3	0	0	0.000668	2	0	0	0.001785	3	NP_006704.3	activated RNA polymerase II transcriptional coactivator p15 [Homo sapiens]	SUB1	0.729	2.4	0.545949	-1.562	-2.03	0.806564	-0.339	-0.7297	0.886743	-1.564	-2.059	0.607071	5	15	15	0	15	28.35	0.00220562	4	6	6	0	6	37.8	0.00183932	2	4	4	0	4	19.69	0.00111191	X	X	X	X
0.000233	1	0.000519	2	0	0	0	0	0.000464	2	NP_001093639.1	1 genes:IMMT.NP_001093639.1:MICOS complex subunit MIC60 isoform 2 [Homo sapiens] ;NP_001093640.1:MICOS complex subunit MIC60 isoform 3 [Homo sapiens] ;NP_006830.2:MICOS complex subunit MIC60 isoform 1 [Homo sapiens] ;	IMMT	-0.711	-1.5444	1	-0.272	-0.5864	0.889634	-1.738	-2.011	0.929248	-1.661	-2.1303	0.535445	X	X	X	X	X	X	X	X	X	X	X	X	X	X	2	5	5	0	5	3.7	0.00023318	3	3	3	0
0.000178	1	0	0	0	0	0.000812	1	0.002535	2	NP_006818.3	transmembrane emp24 domain-containing protein 10 precursor [Homo sapiens]	TMED10	-2.02	-2.9874	0.238499	-2.029	-2.6476	0.233154	-2.154	-2.709	0.532028	-1.617	-2.418	0.283169	X	X	X	X	X	X	X	1	1	1	0	1	5.48	0.00017777	X	X	X	X	X	X	X	X	X	X	X
0.000338	2	0.000149	1	0.000129	1	0	0	0.001111	1	NP_001243064.1	1 genes:CSE1L.NP_001243064.1:exportin-2 isoform 2 [Homo sapiens] ;NP_001307.2:exportin-2 isoform 1 [Homo sapiens] ;NP_001349691.1:exportin-2 isoform 3 [Homo sapiens] ;	CSE1L	0.106	0.3312	1	-1.908	-2.3668	0.474939	-1.391	-2.0568	0.913478	-1.908	-2.423	0.279492	X	X	X	X	X	X	X	6	15	15	0	15	13.22	0.00063823	1	1	1	0	1	2.3	3.858e-05	1	1	1	0
0.000495	2	0.000911	1	0.000296	1	0	0	0.002657	2	NP_004246.2	cytochrome c oxidase subunit 5A, mitochondrial precursor [Homo sapiens]	COX5A	-1.324	-2.5187	0.476192	-2.033	-2.3456	0.495321	-1.503	-2.3614	0.760913	-2.018	-2.4277	0.276061	X	X	X	X	X	X	X	1	2	2	0	2	20	0.0005191	2	2	2	0	2	23.33	0.00047071	1	1	1	0
0.000126	2	6.7e-05	2	0.00019	2	0.000151	1	0.000268	2	NP_008835.5	DNA-dependent protein kinase catalytic subunit isoform 1 [Homo sapiens]	PRKDC	-0.126	-0.5463	0.929496	-1.508	-3.0753	0.043544	0.361	1.4961	1	-1.007	-2.4709	0.245698	X	X	X	X	X	X	X	11	24	24	0	24	4.92	0.00022635	3	3	3	0	3	1.24	2.566e-05	1	2	2	0
0.000248	3	0.000206	1	0.000177	1	0.000402	1	0.001107	2	NP_004159.2	succinate dehydrogenase [ubiquinone] flavoprotein subunit, mitochondrial isoform 1 [Homo sapiens]	SDHA	-0.504	-1.575	1	-2.31	-2.8301	0.123305	-1.717	-2.6944	0.54177	-1.413	-2.4754	0.242658	1	2	2	0	2	5.12	5.625e-05	4	9	9	0	9	14.61	0.0005277	1	3	3	0	3	5.12	0.0001595	1	1	1	0
0.000426	2	0.00078	2	0	0	0	0	0.000879	3	NP_006187.2	poly(rC)-binding protein 1 [Homo sapiens]	PCBP1	-0.534	-1.4306	1	-0.991	-1.9784	0.857963	-2.037	-2.3326	0.778263	-2.022	-2.5533	0.193773	2	3	3	0	3	11.24	0.00015737	X	X	X	X	X	X	X	5	7	7	0	7	29.21	0.00069416	2	2	1	1
0.000115	3	0.000512	1	0.000124	2	0	0	0.000241	3	NP_054733.2	U5 small nuclear ribonucleoprotein 200 kDa helicase [Homo sapiens]	SNRNP200	-0.185	-0.672	0.945714	-0.746	-1.8982	0.93799	0.036	0.1257	1	-2.5	-2.6767	0.130808	3	5	5	0	5	3.65	4.371e-05	2	2	2	0	2	2.15	3.645e-05	12	16	16	0	16	9.88	0.00026444	8	8	8	0
0	0	0	0	0.000346	1	0	0	0.008635	1	NP_077001.1	dCTP pyrophosphatase 1 [Homo sapiens]	DCTPP1	-2.139	-3.1203	0.185097	-2.314	-2.4573	0.390224	-2.234	-2.7464	0.507249	-2.303	-2.6958	0.122601	X	X	X	X	X	X	X	X	X	X	X	X	X	X	X	X	X	X	X	X	X	X	X	X	X
0.000718	3	0.001332	1	0.001096	2	0	0	0.001208	3	NP_001203.1	complement component 1 Q subcomponent-binding protein, mitochondrial precursor [Homo sapiens]	C1QBP	-0.213	-0.6872	0.948066	-1.2	-2.2424	0.596141	-0.175	-0.526	0.89047	-2.302	-2.7494	0.101654	1	6	6	0	6	10.64	0.00039732	4	10	10	0	10	36.88	0.00138058	2	3	3	0	3	14.54	0.00037557	X	X	X	X
6.2e-05	3	0.000293	1	8.7e-05	2	0	0	0.000211	3	NP_006436.3	pre-mRNA-processing-splicing factor 8 [Homo sapiens]	PRPF8	-0.596	-1.8952	0.86302	-1.087	-2.2929	0.546552	-0.094	-0.3122	0.915452	-2.416	-2.7804	0.090881	3	4	4	0	4	2.87	3.199e-05	2	2	2	0	2	2.1	3.335e-05	7	8	8	0	8	6.21	0.00012095	4	5	5	0
7.2e-05	1	0.000173	1	0	0	0	0	0.000517	2	NP_892022.2	NAD(P) transhydrogenase, mitochondrial isoform 1 [Homo sapiens]	NNT	-1.733	-3.0262	0.222188	-1.676	-2.5717	0.29142	-2.177	-2.5097	0.665818	-2.118	-2.8657	0.065888	X	X	X	X	X	X	X	1	2	2	0	2	1.57	7.17e-05	X	X	X	X	X	X	X	X	X	X	X
3.8e-05	1	0	0	0.000236	1	0	0	0.001054	3	NP_001129505.1	poly(U)-binding-splicing factor PUF60 isoform c [Homo sapiens]	PUF60	-2.323	-3.5951	0.056969	-2.414	-3.1641	0.029175	-1.051	-2.4659	0.694688	-2.468	-2.9006	0.057453	3	7	0	7	0	14.53	X	1	1	0	1	0.5	5.43	3.773e-05	6	9	0	9	0	20.74	X	5	16	0	16
0.000584	3	0.002445	2	0.000699	2	0	0	0.001727	4	NP_008937.1	cleavage and polyadenylation specificity factor subunit 5 [Homo sapiens]	NUDT21	-0.602	-1.898	0.861411	-0.503	-1.4021	1	-0.41	-1.1549	0.927605	-2.262	-2.9293	0.051217	1	5	5	0	5	12.78	0.00041133	4	6	6	0	6	37.89	0.00102905	2	2	2	0	2	14.54	0.00031104	2	4	4	0
0.001187	1	0.000763	1	0.000478	1	0	0	0.000851	3	NP_624311.1	peptidyl-prolyl cis-trans isomerase-like 4 [Homo sapiens]	PPIL4	-0.368	-1.1271	1	-1.242	-2.4822	0.367785	-1.282	-2.7076	0.532962	-2.413	-2.9435	0.048351	X	X	X	X	X	X	X	5	15	15	0	15	20.33	0.00118696	X	X	X	X	X	X	X	X	X	X	X
0.000367	2	0	0	0.00039	1	0	0	0.001737	2	NP_003357.2	cytochrome b-c1 complex subunit 2, mitochondrial precursor [Homo sapiens]	UQCRC2	-0.997	-2.786	0.3319	-2.432	-3.2567	0.019291	-1.563	-2.8605	0.433844	-2.419	-3.041	0.032159	X	X	X	X	X	X	X	2	4	4	0	4	8.61	0.00034377	3	5	5	0	5	11.7	0.00038966	X	X	X	X
0.000244	2	0.000305	1	0.000383	1	0	0	0.001565	2	NP_001129243.1	1 genes:RPN2.NP_001129243.1:dolichyl-diphosphooligosaccharide--protein glycosyltransferase subunit 2 isoform 2 precursor [Homo sapiens] ;NP_001311228.1:dolichyl-diphosphooligosaccharide--protein glycosyltransferase subunit 2 isoform 3 precursor [Homo sapiens] ;NP_001311231.1:dolichyl-diphosphooligosaccharide--protein glycosyltransferase subunit 2 isoform 5 precursor [Homo sapiens] ;NP_001311232.1…	RPN2	-1.295	-3.5342	0.067882	-2.098	-3.4501	0.00856	-1.519	-3.0262	0.335822	-2.684	-3.2025	0.015679	X	X	X	X	X	X	X	5	5	5	0	5	18.86	0.00031652	2	3	3	0	3	8.13	0.00017221	X	X	X	X
0.000751	2	0.000612	2	0.000194	1	0	0	0.00206	2	NP_002941.1	dolichyl-diphosphooligosaccharide--protein glycosyltransferase subunit 1 precursor [Homo sapiens]	RPN1	-0.448	-1.9062	0.856683	-1.39	-3.4432	0.008797	-2.384	-3.6894	0.084624	-2.82	-3.3616	0.007397	X	X	X	X	X	X	X	5	8	8	0	8	13.01	0.00051311	9	17	17	0	17	26.36	0.00098872	2	2	2	0
0.000541	3	0.001249	2	0.000344	2	0	0	0.001038	3	NP_001287876.1	1 genes:CPSF6.NP_001287876.1:cleavage and polyadenylation specificity factor subunit 6 isoform 2 [Homo sapiens] ;NP_008938.2:cleavage and polyadenylation specificity factor subunit 6 isoform 1 [Homo sapiens] ;	CPSF6	-0.013	-0.0565	0.939696	-0.579	-1.7544	1	-0.758	-2.2015	0.850393	-2.535	-3.387	0.006539	3	11	11	0	11	9.18	0.00034935	1	12	12	0	12	4.25	0.00079454	2	8	8	0	8	6.63	0.00048032	2	8	8	0
0.001921	2	0.000882	2	0.002841	2	0.001449	1	0.002685	4	NP_001137232.1	1 genes:EIF5A.NP_001137232.1:eukaryotic translation initiation factor 5A-1 isoform A [Homo sapiens] ;NP_001137234.1:eukaryotic translation initiation factor 5A-1 isoform B [Homo sapiens] ;	EIF5A	-0.566	-1.9642	0.822278	-2.198	-3.3546	0.012643	0.02	0.0815	1	-1.837	-3.4043	0.00601	X	X	X	X	X	X	X	4	10	10	0	10	35.87	0.00211589	4	9	9	0	9	29.35	0.00172679	1	1	1	0
0.00137	2	0.004914	2	0.000393	1	0.001784	1	0.003685	2	NP_001138303.1	prohibitin-2 isoform 1 [Homo sapiens]	PHB2	-0.572	-2.3446	0.581122	-0.169	-0.6731	0.952146	-2.45	-3.6393	0.09566	-1.458	-3.5125	0.003515	X	X	X	X	X	X	X	2	2	2	0	2	9.7	0.00026042	7	21	21	0	21	29.43	0.00247949	4	16	16	0
4.6e-05	1	0	0	1e-05	1	0	0	0.000263	2	NP_001367.2	cytoplasmic dynein 1 heavy chain 1 [Homo sapiens]	DYNC1H1	-1.512	-3.8557	0.025082	-2.657	-3.1095	0.037328	-2.253	-3.3371	0.188699	-2.702	-3.6186	0.002054	X	X	X	X	X	X	X	X	X	X	X	X	X	X	4	6	6	0	6	1.7	4.559e-05	X	X	X	X
0	0	0	0	0	0	0	0	0.002979	1	gi|178344|gb|AAA98797.1|	albumin [Human]	ALB	-2.914	-4.4262	0.003113	-2.931	-4.166	0.000485	-3.043	-3.8837	0.051565	-2.981	-3.8067	0.000776	X	X	X	X	X	X	X	X	X	X	X	X	X	X	X	X	X	X	X	X	X	X	X	X	X
0.000868	2	0.001174	2	0.000799	2	0.003054	1	0.003066	3	NP_004037.1	ATP synthase subunit alpha, mitochondrial isoform a precursor [Homo sapiens]	ATP5F1A	-1.046	-5.0453	0.000263	-1.508	-4.6745	1.7e-05	-0.973	-3.8611	0.054697	-0.957	-3.8091	0.000766	X	X	X	X	X	X	X	1	2	2	0	2	3.8	0.0001408	9	25	25	0	25	27.49	0.00159598	3	4	4	0
0.001571	2	0.003736	2	0	0	0	0	0.004509	3	NP_002625.1	prohibitin isoform 1 [Homo sapiens]	PHB	-0.945	-4.2873	0.005313	-0.857	-3.3082	0.015408	-3.264	-4.2903	0.017436	-3.3	-3.9076	0.000457	X	X	X	X	X	X	X	1	2	2	0	2	9.93	0.00028627	7	22	22	0	22	48.16	0.0028554	4	8	8	0
0.002784	3	0.002405	2	0.0022	2	0.002121	2	0.00502	3	NP_001677.2	ATP synthase subunit beta, mitochondrial precursor [Homo sapiens]	ATP5F1B	0.032	0.2834	1	-1.33	-6.0583	0	-0.324	-2.1664	0.867448	-1.228	-5.641	0	8	27	27	0	27	27.6	0.00095313	17	57	57	0	57	56.71	0.00419497	17	48	48	0	48	52.36	0.00320331	4	9	9	0
0.000903	3	0.000619	1	0.000402	1	0	0	0.010931	3	gi|162648|gb|AAA51411.1|	albumin [Bos taurus]	ALB	-2.132	-14.4733	0	-4.166	-8.6266	0	-3.208	-11.4718	0	-5.215	-7.0508	0	10	17	17	0	17	24.05	0.000523	11	25	25	0	25	20.92	0.00160347	5	10	10	0	10	12.03	0.0005816	X	X	X	X
3e-05	1	0	0	0.000109	1	0	0	0	0	NP_001102.3	1 genes:ADAR.NP_001102.3:double-stranded RNA-specific adenosine deaminase isoform a [Homo sapiens] ;NP_001351974.1:double-stranded RNA-specific adenosine deaminase isoform e [Homo sapiens] ;NP_001351976.1:double-stranded RNA-specific adenosine deaminase isoform d [Homo sapiens] ;NP_001351978.1:double-stranded RNA-specific adenosine deaminase isoform f [Homo sapiens] ;NP_056655.3:double-stranded R…	ADAR	0.371	0.4651	1				1.21	1.9587	0.866681				2	2	2	0	2	3.26	3.046e-05	X	X	X	X	X	X	X	X	X	X	X	X	X	X	X	X	X	X
5.8e-05	2	0	0	8.8e-05	2	0	0	0	0	NP_001307475.1	1 genes:WDR6.NP_001307475.1:WD repeat-containing protein 6 isoform 2 [Homo sapiens] ;NP_001307476.1:WD repeat-containing protein 6 isoform 3 [Homo sapiens] ;NP_060501.4:WD repeat-containing protein 6 isoform 1 [Homo sapiens] ;	WDR6	0.765	1.0965	1				1.344	1.9532	0.871576				3	3	3	0	3	6.85	5.116e-05	X	X	X	X	X	X	X	1	2	2	0	2	3.11	6.448e-05	X	X	X	X
8e-06	1	0	0	2.8e-05	1	0	0	0	0	NP_055872.4	E3 ubiquitin-protein ligase MYCBP2 [Homo sapiens]	MYCBP2	0.312	0.408	1				1.328	1.9145	0.90596				1	2	2	0	2	0.3	7.98e-06	X	X	X	X	X	X	X	X	X	X	X	X	X	X	X	X	X	X
5.9e-05	1	0	0	0.000141	1	0	0	0	0	NP_006775.1	WD repeat-containing protein 3 [Homo sapiens]	WDR3	0.532	0.751	1				1.281	1.8881	0.929311				2	3	3	0	3	4.14	5.941e-05	X	X	X	X	X	X	X	X	X	X	X	X	X	X	X	X	X	X
8.2e-05	2	0	0	0.000148	1	0	0	0	0	NP_064504.2	1 genes:ZC3HAV1.NP_064504.2:zinc finger CCCH-type antiviral protein 1 isoform 1 [Homo sapiens] ;NP_078901.3:zinc finger CCCH-type antiviral protein 1 isoform 2 [Homo sapiens] ;	ZC3HAV1	1.038	1.6921	1				1.299	1.8536	0.959612				3	6	6	0	6	7.1	0.00012422	X	X	X	X	X	X	X	1	1	1	0	1	3.44	3.914e-05	X	X	X	X
0.000502	2	0	0	0.000739	1	0	0	0	0	NP_001269688.1	1 genes:TRA2A.NP_001269688.1:transformer-2 protein homolog alpha isoform 3 [Homo sapiens] ;NP_001349690.1:transformer-2 protein homolog alpha isoform 2 [Homo sapiens] ;NP_037425.1:transformer-2 protein homolog alpha isoform 1 [Homo sapiens] ;	TRA2A	0.946	1.4901	1				1.255	1.8402	0.971297				3	4	4	0	4	24.44	0.00041498	X	X	X	X	X	X	X	2	3	3	0	3	12.78	0.00058839	X	X	X	X
6.4e-05	1	0	0	0.000229	1	0	0	0	0	NP_892021.1	DBIRD complex subunit ZNF326 isoform 1 [Homo sapiens]	ZNF326	0.258	0.3598	1				1.334	1.8322	0.978246				2	2	2	0	2	8.08	6.417e-05	X	X	X	X	X	X	X	X	X	X	X	X	X	X	X	X	X	X
0	0	0	0	0.000171	1	0	0	0	0	NP_000218.3	1 genes:LAMA3.NP_000218.3:laminin subunit alpha-3 isoform 2 precursor [Homo sapiens] ;NP_001121189.2:laminin subunit alpha-3 isoform 3 precursor [Homo sapiens] ;NP_001121190.2:laminin subunit alpha-3 isoform 4 precursor [Homo sapiens] ;NP_937762.2:laminin subunit alpha-3 isoform 1 precursor [Homo sapiens] ;	LAMA3							1.2	1.8173	0.991131				X	X	X	X	X	X	X	X	X	X	X	X	X	X	X	X	X	X	X	X	X	X	X	X	X
0	0	0	0	0.000332	1	0	0	0	0	NP_060058.1	WD repeat-containing protein 5 [Homo sapiens]	WDR5							1.224	1.7793	1				X	X	X	X	X	X	X	X	X	X	X	X	X	X	X	X	X	X	X	X	X	X	X	X	X
0.000295	2	0	0	0.000606	1	0	0	0	0	NP_001186703.1	1 genes:PSMA5.NP_001186703.1:proteasome subunit alpha type-5 isoform 2 [Homo sapiens] ;NP_002781.2:proteasome subunit alpha type-5 isoform 1 [Homo sapiens] ;	PSMA5	0.555	0.8124	1				1.17	1.7471	1				1	2	2	0	2	10.38	0.00020409	X	X	X	X	X	X	X	2	2	2	0	2	20.77	0.00038583	X	X	X	X
4.3e-05	1	0	0	0.00017	2	0	0	0	0	NP_009135.4	probable ATP-dependent RNA helicase DDX20 [Homo sapiens]	DDX20	-0.019	-0.0238	0.945049				1.123	1.7116	1				X	X	X	X	X	X	X	X	X	X	X	X	X	X	1	1	1	0	1	1.82	4.284e-05	X	X	X	X
0.000102	1	0	0	0.000304	1	0	0	0	0	NP_001020276.1	1 genes:CSNK1A1.NP_001020276.1:casein kinase I isoform alpha isoform 1 [Homo sapiens] ;NP_001258670.1:casein kinase I isoform alpha isoform 3 [Homo sapiens] ;NP_001883.4:casein kinase I isoform alpha isoform 2 [Homo sapiens] ;	CSNK1A1	0.219	0.2892	1				1.178	1.7043	1				1	2	2	0	2	3.29	0.00010232	X	X	X	X	X	X	X	X	X	X	X	X	X	X	X	X	X	X
0.0001	1	0	0	0.000315	1	0	0	0	0	NP_003747.1	eukaryotic translation initiation factor 3 subunit H [Homo sapiens]	EIF3H	-0.092	-0.1133	0.931815				1.193	1.6678	1				X	X	X	X	X	X	X	X	X	X	X	X	X	X	1	1	1	0	1	4.83	0.00010029	X	X	X	X
3e-05	1	0	0	9e-05	1	0	0	0	0	NP_005026.3	DNA-directed RNA polymerase, mitochondrial precursor [Homo sapiens]	POLRMT	0.245	0.3239	1				1.139	1.659	1				2	2	2	0	2	2.68	3.036e-05	X	X	X	X	X	X	X	X	X	X	X	X	X	X	X	X	X	X
0.000921	1	0	0	0.000964	1	0	0	0	0	NP_001020.2	40S ribosomal protein S26 [Homo sapiens]	RPS26	0.508	0.7385	1				1.121	1.6484	1				X	X	X	X	X	X	X	X	X	X	X	X	X	X	2	3	3	0	3	23.48	0.00092095	X	X	X	X
5.1e-05	1	0	0	0.000152	1	0	0	0	0	NP_001317344.1	1 genes:LARP4.NP_001317344.1:la-related protein 4 isoform g [Homo sapiens] ;NP_001339234.1:la-related protein 4 isoform i [Homo sapiens] ;NP_001339235.1:la-related protein 4 isoform j [Homo sapiens] ;NP_001339236.1:la-related protein 4 isoform k [Homo sapiens] ;NP_001339237.1:la-related protein 4 isoform l [Homo sapiens] ;NP_001339243.1:la-related protein 4 isoform m [Homo sapiens] ;NP_001339244.…	LARP4	0.292	0.3806	1				1.209	1.6363	1				1	2	2	0	2	1.92	5.116e-05	X	X	X	X	X	X	X	X	X	X	X	X	X	X	X	X	X	X
0.000211	1	0	0	0.000664	1	0	0	0	0	NP_114403.1	28S ribosomal protein S24, mitochondrial precursor [Homo sapiens]	MRPS24	-0.072	-0.0893	0.934926				1.145	1.6302	1				X	X	X	X	X	X	X	X	X	X	X	X	X	X	1	1	1	0	1	11.38	0.0002114	X	X	X	X
0.000205	1	0	0	0.000304	1	0	0	0	0	NP_001015877.1	PHD finger protein 6 isoform 1 [Homo sapiens]	PHF6	0.67	1.0486	1				1.072	1.6297	1				3	4	4	0	4	14.52	0.00020465	X	X	X	X	X	X	X	X	X	X	X	X	X	X	X	X	X	X
0	0	0	0	0.000266	1	0	0	0	0	NP_001341837.1	1 genes:PSPC1.NP_001341837.1:paraspeckle component 1 isoform 2 [Homo sapiens] ;NP_001341838.1:paraspeckle component 1 isoform 1 [Homo sapiens] ;NP_001350589.1:paraspeckle component 1 isoform 3 [Homo sapiens] ;	PSPC1							1.1	1.6247	1				X	X	X	X	X	X	X	X	X	X	X	X	X	X	X	X	X	X	X	X	X	X	X	X	X
0.000131	1	0	0	0.00013	1	0	0	0	0	NP_001191395.1	1 genes:RBM10.NP_001191395.1:RNA-binding protein 10 isoform 3 [Homo sapiens] ;NP_001191396.1:RNA-binding protein 10 isoform 4 [Homo sapiens] ;NP_001191397.1:RNA-binding protein 10 isoform 5 [Homo sapiens] ;NP_005667.2:RNA-binding protein 10 isoform 1 [Homo sapiens] ;NP_690595.1:RNA-binding protein 10 isoform 2 [Homo sapiens] ;	RBM10	1.036	1.6363	1				1.073	1.559	1				3	6	6	0	6	6.68	0.00013135	X	X	X	X	X	X	X	X	X	X	X	X	X	X	X	X	X	X
0.000172	1	0	0	0.000409	1	0	0	0	0	NP_061856.1	H/ACA ribonucleoprotein complex subunit 1 [Homo sapiens]	GAR1	0.217	0.3021	1				0.983	1.4384	1				2	2	2	0	2	14.75	0.00017211	X	X	X	X	X	X	X	X	X	X	X	X	X	X	X	X	X	X
0.000371	2	0	0	0.00046	1	0	0	0	0	NP_001308899.1	1 genes:MRPS11.NP_001308899.1:28S ribosomal protein S11, mitochondrial isoform c [Homo sapiens] ;NP_001308901.1:28S ribosomal protein S11, mitochondrial isoform d [Homo sapiens] ;NP_073750.2:28S ribosomal protein S11, mitochondrial isoform a [Homo sapiens] ;	MRPS11	0.751	1.0589	1				0.943	1.4335	1				1	2	2	0	2	8.81	0.00019352	X	X	X	X	X	X	X	2	3	3	0	3	23.83	0.00054875	X	X	X	X
0.000543	1	0	0	0.000682	1	0	0	0	0	NP_057053.1	28S ribosomal protein S17, mitochondrial [Homo sapiens]	MRPS17	0.215	0.2798	1				0.94	1.4327	1				X	X	X	X	X	X	X	X	X	X	X	X	X	X	1	2	2	0	2	22.31	0.00054313	X	X	X	X
0	0	0	0	0.000129	2	0	0	0	0	NP_001157852.1	1 genes:STAU2.NP_001157852.1:double-stranded RNA-binding protein Staufen homolog 2 isoform a [Homo sapiens] ;NP_001157853.1:double-stranded RNA-binding protein Staufen homolog 2 isoform b [Homo sapiens] ;NP_001157857.1:double-stranded RNA-binding protein Staufen homolog 2 isoform f [Homo sapiens] ;NP_055208.2:double-stranded RNA-binding protein Staufen homolog 2 isoform e [Homo sapiens] ;	STAU2							0.924	1.412	1				X	X	X	X	X	X	X	X	X	X	X	X	X	X	X	X	X	X	X	X	X	X	X	X	X
0.000105	1	0	0	0.0001	1	0	0	0	0	NP_037418.3	putative RNA-binding protein 15B [Homo sapiens]	RBM15B	0.885	1.3208	1				0.974	1.4117	1				3	5	5	0	5	7.64	0.00010491	X	X	X	X	X	X	X	X	X	X	X	X	X	X	X	X	X	X
0.000205	1	0	0	0.000195	1	0	0	0	0	NP_056139.1	ribosomal RNA-processing protein 8 [Homo sapiens]	RRP8	0.853	1.2727	1				0.972	1.3928	1				1	5	5	0	5	4.17	0.00020476	X	X	X	X	X	X	X	X	X	X	X	X	X	X	X	X	X	X
5.2e-05	1	0	0	8.3e-05	1	0	0	0	0	NP_057191.2	zinc finger RNA-binding protein [Homo sapiens]	ZFR	0.56	0.8025	1				0.999	1.374	1				2	3	3	0	3	2.79	5.216e-05	X	X	X	X	X	X	X	X	X	X	X	X	X	X	X	X	X	X
0.000519	1	0	0	0.000199	2	0	0	0	0	NP_001307143.1	serine/arginine-rich splicing factor 5 [Homo sapiens]	SRSF5	0.783	1.1523	1				0.959	1.3655	1				X	X	X	X	X	X	X	X	X	X	X	X	X	X	1	4	4	0	4	5.51	0.00051916	X	X	X	X
0.000107	2	0	0	8.8e-05	2	0	0	0	0	NP_003595.1	insulin receptor substrate 4 [Homo sapiens]	IRS4	1.098	1.7901	1				0.943	1.3398	1				X	X	X	X	X	X	X	3	6	6	0	6	4.61	0.00018583	1	1	1	0	1	1.03	2.809e-05	X	X	X	X
2e-05	2	0	0	4.9e-05	1	0	0	0	0	NP_008841.2	1 genes:RBBP6.NP_008841.2:E3 ubiquitin-protein ligase RBBP6 isoform 1 [Homo sapiens] ;NP_061173.1:E3 ubiquitin-protein ligase RBBP6 isoform 2 [Homo sapiens] ;	RBBP6	0.25	0.3436	1				0.941	1.3384	1				2	2	2	0	2	1.62	2.084e-05	X	X	X	X	X	X	X	1	1	1	0	1	0.45	1.97e-05	X	X	X	X
0.000793	2	0	0	0.001272	1	0	0	0	0	NP_001007215.1	1 genes:CACYBP.NP_001007215.1:calcyclin-binding protein isoform 2 [Homo sapiens] ;NP_055227.1:calcyclin-binding protein isoform 1 [Homo sapiens] ;	CACYBP	1.149	1.6689	1				0.931	1.3256	1				X	X	X	X	X	X	X	2	3	3	0	3	23.78	0.00063133	2	5	5	0	5	25.41	0.00095414	X	X	X	X
9.4e-05	2	0	0	0.000229	1	0	0	0	0	NP_001231642.1	1 genes:RAD23B.NP_001231642.1:UV excision repair protein RAD23 homolog B isoform 2 [Homo sapiens] ;NP_001231653.1:UV excision repair protein RAD23 homolog B isoform 3 [Homo sapiens] ;NP_002865.1:UV excision repair protein RAD23 homolog B isoform 1 [Homo sapiens] ;	RAD23B	0.298	0.413	1				0.923	1.3241	1				1	2	2	0	2	7.47	9.626e-05	X	X	X	X	X	X	X	1	1	1	0	1	4.9	9.099e-05	X	X	X	X
9.8e-05	2	0	0	0.00019	1	0	0	0	0	NP_001344660.1	2 genes:EIF2S3,EIF2S3B.NP_001344660.1:eukaryotic translation initiation factor 2 subunit 3B isoform 2 [Homo sapiens] ;NP_001344663.1:eukaryotic translation initiation factor 2 subunit 3B isoform 1 [Homo sapiens] ;NP_001406.1:eukaryotic translation initiation factor 2 subunit 3 [Homo sapiens] ;	EIF2S3B	0.55	0.7767	1				0.985	1.317	1				2	3	3	0	3	8.8	0.00012022	X	X	X	X	X	X	X	1	1	1	0	1	5.36	7.576e-05	X	X	X	X
0.000183	1	0	0	0.001219	1	0	0	0	0	NP_001350631.1	1 genes:RTN1.NP_001350631.1:reticulon-1 isoform D [Homo sapiens] ;NP_066959.1:reticulon-1 isoform A [Homo sapiens] ;NP_996734.1:reticulon-1 isoform C [Homo sapiens] ;	RTN1	-0.103	-0.1259	0.930311				0.905	1.3087	1				X	X	X	X	X	X	X	X	X	X	X	X	X	X	1	1	1	0	1	9.84	0.00018292	X	X	X	X
0.000263	2	0	0	0.000643	1	0	0	0	0	NP_758455.1	39S ribosomal protein L54, mitochondrial [Homo sapiens]	MRPL54	0.24	0.3315	1				0.946	1.3058	1				1	2	2	0	2	18.84	0.00027064	X	X	X	X	X	X	X	1	1	1	0	1	22.46	0.00025582	X	X	X	X
0	0	0	0	4.8e-05	1	0	0	0	0	NP_001287954.2	1 genes:TJP1.NP_001287954.2:tight junction protein ZO-1 isoform c [Homo sapiens] ;NP_001287955.1:tight junction protein ZO-1 isoform d [Homo sapiens] ;NP_001317168.1:tight junction protein ZO-1 isoform e [Homo sapiens] ;NP_001341941.1:tight junction protein ZO-1 isoform f [Homo sapiens] ;NP_001341942.1:tight junction protein ZO-1 isoform g [Homo sapiens] ;NP_001341943.1:tight junction protein ZO-…	TJP1							0.949	1.2908	1				X	X	X	X	X	X	X	X	X	X	X	X	X	X	X	X	X	X	X	X	X	X	X	X	X
0.000109	1	0	0	0.000274	1	0	0	0	0	NP_001309179.1	1 genes:MSI2.NP_001309179.1:RNA-binding protein Musashi homolog 2 isoform c [Homo sapiens] ;NP_001309180.1:RNA-binding protein Musashi homolog 2 isoform d [Homo sapiens] ;NP_620412.1:RNA-binding protein Musashi homolog 2 isoform a [Homo sapiens] ;NP_733839.1:RNA-binding protein Musashi homolog 2 isoform b [Homo sapiens] ;	MSI2	-0.025	-0.0334	0.943418				0.921	1.2851	1				X	X	X	X	X	X	X	X	X	X	X	X	X	X	1	1	1	0	1	4.94	0.00010896	X	X	X	X
0.000113	1	0	0	0.000268	1	0	0	0	0	NP_001309369.1	1 genes:HNRNPH3.NP_001309369.1:heterogeneous nuclear ribonucleoprotein H3 isoform b [Homo sapiens] ;NP_001309372.1:heterogeneous nuclear ribonucleoprotein H3 isoform c [Homo sapiens] ;NP_001309373.1:heterogeneous nuclear ribonucleoprotein H3 isoform d [Homo sapiens] ;NP_001309375.1:heterogeneous nuclear ribonucleoprotein H3 isoform e [Homo sapiens] ;NP_001309379.1:heterogeneous nuclear ribonucleo…	HNRNPH3	0.324	0.3996	1				0.94	1.2832	1				1	2	2	0	2	7.85	0.00011284	X	X	X	X	X	X	X	X	X	X	X	X	X	X	X	X	X	X
5.4e-05	2	0	0	8.9e-05	1	0	0	0	0	NP_001107869.1	1 genes:DHX36.NP_001107869.1:ATP-dependent DNA/RNA helicase DHX36 isoform 2 [Homo sapiens] ;NP_065916.2:ATP-dependent DNA/RNA helicase DHX36 isoform 1 [Homo sapiens] ;	DHX36	0.571	0.8477	1				0.91	1.2777	1				2	2	2	0	2	3.12	3.757e-05	X	X	X	X	X	X	X	1	2	2	0	2	1.61	7.103e-05	X	X	X	X
0	0	0	0	0.000116	2	0	0	0	0	NP_001137534.1	coatomer subunit beta [Homo sapiens]	COPB1							0.899	1.2757	1				X	X	X	X	X	X	X	X	X	X	X	X	X	X	X	X	X	X	X	X	X	X	X	X	X
0	0	0	0	4.2e-05	1	0	0	0	0	NP_001273490.1	1 genes:NUMA1.NP_001273490.1:nuclear mitotic apparatus protein 1 isoform 2 [Homo sapiens] ;NP_006176.2:nuclear mitotic apparatus protein 1 isoform 1 [Homo sapiens] ;	NUMA1							0.915	1.2649	1				X	X	X	X	X	X	X	X	X	X	X	X	X	X	X	X	X	X	X	X	X	X	X	X	X
0	0	0.000327	1	0.000212	1	0	0	0	0	NP_006494.1	1 genes:PSMC4.NP_006494.1:26S proteasome regulatory subunit 6B isoform 1 [Homo sapiens] ;NP_694546.1:26S proteasome regulatory subunit 6B isoform 2 [Homo sapiens] ;	PSMC4				-0.196	-0.1979	0.773309	0.897	1.2513	1				X	X	X	X	X	X	X	X	X	X	X	X	X	X	X	X	X	X	X	X	X	1	1	1	0
0.000115	2	0.000657	1	0.000148	2	0	0	0	0	NP_001070667.1	1 genes:SREK1.NP_001070667.1:splicing regulatory glutamine/lysine-rich protein 1 isoform a [Homo sapiens] ;NP_001310458.1:splicing regulatory glutamine/lysine-rich protein 1 isoform e [Homo sapiens] ;NP_001310462.1:splicing regulatory glutamine/lysine-rich protein 1 isoform f [Homo sapiens] ;	SREK1	0.708	1.0725	1	0.751	0.9614	1	0.852	1.2459	1				2	2	2	0	2	5.93	5.985e-05	X	X	X	X	X	X	X	2	3	3	0	3	6.89	0.00016973	2	3	3	0
0.0001	2	0.000188	1	0.000122	1	0	0	0	0	NP_000293.2	1 genes:PLOD1.NP_000293.2:procollagen-lysine,2-oxoglutarate 5-dioxygenase 1 isoform 2 precursor [Homo sapiens] ;NP_001303249.1:procollagen-lysine,2-oxoglutarate 5-dioxygenase 1 isoform 1 precursor [Homo sapiens] ;	PLOD1	0.939	1.4788	1	-0.065	-0.0662	0.812424	0.897	1.2309	1				2	4	4	0	4	4.68	0.00010275	X	X	X	X	X	X	X	2	2	2	0	2	4.68	9.712e-05	1	1	1	0
0.000342	1	0	0	0.000232	1	0	0	0	0	NP_001002836.2	zinc finger protein 787 isoform 1 [Homo sapiens]	ZNF787	1.177	1.8408	1				0.864	1.2248	1				4	7	7	0	7	14.66	0.0003422	X	X	X	X	X	X	X	X	X	X	X	X	X	X	X	X	X	X
0.000224	1	0	0	0.000355	1	0	0	0	0	NP_001266278.1	1 genes:REXO4.NP_001266278.1:RNA exonuclease 4 isoform 2 [Homo sapiens] ;NP_065118.2:RNA exonuclease 4 isoform 1 [Homo sapiens] ;	REXO4	0.543	0.8206	1				0.877	1.2059	1				1	3	3	0	3	5.6	0.00022409	X	X	X	X	X	X	X	X	X	X	X	X	X	X	X	X	X	X
0.000101	1	0	0	0.000225	1	0	0	0	0	NP_001258698.1	1 genes:AP3B1.NP_001258698.1:AP-3 complex subunit beta-1 isoform 2 [Homo sapiens] ;NP_003655.3:AP-3 complex subunit beta-1 isoform 1 [Homo sapiens] ;	AP3B1	0.546	0.7509	1				0.904	1.2046	1				X	X	X	X	X	X	X	X	X	X	X	X	X	X	2	3	3	0	3	2.01	0.00010135	X	X	X	X
0.000611	2	0	0	0.000745	1	0	0	0	0	NP_001014.1	1 genes:RPS20.NP_001014.1:40S ribosomal protein S20 isoform 2 [Homo sapiens] ;NP_001139699.1:40S ribosomal protein S20 isoform 1 [Homo sapiens] ;	RPS20	0.867	1.3451	1				0.848	1.1552	1				2	4	4	0	4	22.69	0.0006277	X	X	X	X	X	X	X	2	2	2	0	2	22.69	0.00059333	X	X	X	X
2.9e-05	1	0	0	0.000173	1	0	0	0	0	NP_000170.1	DNA mismatch repair protein Msh6 isoform 1 [Homo sapiens]	MSH6	-0.044	-0.0516	0.940461				0.84	1.112	1				X	X	X	X	X	X	X	1	1	1	0	1	0.96	2.863e-05	X	X	X	X	X	X	X	X	X	X	X
0	0	0	0	0.000166	1	0	0	0	0	NP_116294.1	splicing factor 45 [Homo sapiens]	RBM17							0.746	1.0461	1				X	X	X	X	X	X	X	X	X	X	X	X	X	X	X	X	X	X	X	X	X	X	X	X	X
0.000139	2	0	0	0.000125	1	0	0	0	0	NP_001138360.1	1 genes:BAIAP2.NP_001138360.1:brain-specific angiogenesis inhibitor 1-associated protein 2 isoform 4 [Homo sapiens] ;NP_006331.1:brain-specific angiogenesis inhibitor 1-associated protein 2 isoform 3 [Homo sapiens] ;NP_059344.1:brain-specific angiogenesis inhibitor 1-associated protein 2 isoform 1 [Homo sapiens] ;NP_059345.1:brain-specific angiogenesis inhibitor 1-associated protein 2 isoform 2 […	BAIAP2	0.558	0.7387	1				0.771	1.0247	1				X	X	X	X	X	X	X	1	2	2	0	2	5.06	0.00014581	1	2	2	0	2	3.93	0.00013222	X	X	X	X
0.000202	2	0	0	0.000213	1	0	0	0	0	NP_055288.1	probable dimethyladenosine transferase isoform 1 [Homo sapiens]	DIMT1	0.754	1.1204	1				0.763	1.001	1				2	3	3	0	3	12.46	0.00017899	X	X	X	X	X	X	X	2	2	2	0	2	9.58	0.00022558	X	X	X	X
0.000198	2	0	0	0.000278	1	0	0	0	0	NP_005683.2	2 genes:ABCF2,ABCF2-H2BE1.NP_005683.2:ABCF2-H2B protein [Homo sapiens] ;NP_009120.1:ATP-binding cassette sub-family F member 2 [Homo sapiens] ;	ABCF2-H2BE1	1.149	1.8222	1				0.756	0.9991	1				2	3	3	0	3	4.26	8.836e-05	2	5	5	0	5	4.57	0.00030704	X	X	X	X	X	X	X	X	X	X	X
0	0	0	0	0.000111	1	0	0	0	0	NP_065987.1	ATP-dependent RNA helicase DDX55 [Homo sapiens]	DDX55							0.7	0.9971	1				X	X	X	X	X	X	X	X	X	X	X	X	X	X	X	X	X	X	X	X	X	X	X	X	X
0	0	0	0	8.8e-05	1	0	0	0	0	NP_004783.2	peptidyl-prolyl cis-trans isomerase G [Homo sapiens]	PPIG							0.774	0.9926	1				X	X	X	X	X	X	X	X	X	X	X	X	X	X	X	X	X	X	X	X	X	X	X	X	X
6.1e-05	2	0	0	7.3e-05	1	0	0	0	0	NP_002799.3	26S proteasome non-ATPase regulatory subunit 2 isoform 1 [Homo sapiens]	PSMD2	0.78	1.1928	1				0.72	0.9896	1				2	4	4	0	4	2.75	8.227e-05	X	X	X	X	X	X	X	1	1	1	0	1	2.75	3.888e-05	X	X	X	X
0.000816	1	0	0	0.000385	1	0	0	0	0	NP_071942.1	28S ribosomal protein S25, mitochondrial [Homo sapiens]	MRPS25	0.717	1.032	1				0.716	0.989	1				X	X	X	X	X	X	X	X	X	X	X	X	X	X	3	4	4	0	4	17.34	0.00081626	X	X	X	X
7.4e-05	1	0	0	6.5e-05	1	0	0	0	0	NP_001013865.1	1 genes:SLTM.NP_001013865.1:SAFB-like transcription modulator isoform b [Homo sapiens] ;NP_079031.2:SAFB-like transcription modulator isoform a [Homo sapiens] ;	SLTM	0.74	1.1532	1				0.726	0.9797	1				2	4	4	0	4	3.35	7.352e-05	X	X	X	X	X	X	X	X	X	X	X	X	X	X	X	X	X	X
0.000143	1	0	0	0.000102	1	0	0	0	0	NP_003128.3	SRSF protein kinase 1 [Homo sapiens]	SRPK1	0.93	1.4543	1				0.723	0.9721	1				3	5	5	0	5	10.53	0.00014255	X	X	X	X	X	X	X	X	X	X	X	X	X	X	X	X	X	X
0.000178	2	0	0	0.000137	1	0	0	0	0	NP_001020767.1	1 genes:CELF1.NP_001020767.1:CUGBP Elav-like family member 1 isoform 3 [Homo sapiens] ;NP_001166110.1:CUGBP Elav-like family member 1 isoform 4 [Homo sapiens] ;NP_001166111.1:CUGBP Elav-like family member 1 isoform 5 [Homo sapiens] ;NP_001317201.1:CUGBP Elav-like family member 1 isoform 6 [Homo sapiens] ;NP_001363307.1:CUGBP Elav-like family member 1 isoform 7 [Homo sapiens] ;NP_001363311.1:CUGBP…	CELF1	0.872	1.3596	1				0.753	0.9712	1				1	3	3	0	3	7.41	0.00011527	2	3	3	0	3	10.08	0.00024032	X	X	X	X	X	X	X	X	X	X	X
0.000195	1	0	0	0.000368	1	0	0	0	0	NP_001168.1	1 genes:ARL1.NP_001168.1:ADP-ribosylation factor-like protein 1 isoform 1 [Homo sapiens] ;NP_001287997.1:ADP-ribosylation factor-like protein 1 isoform 2 [Homo sapiens] ;	ARL1	-0.038	-0.0476	0.941095				0.685	0.9632	1				X	X	X	X	X	X	X	X	X	X	X	X	X	X	1	1	1	0	1	8.84	0.00019505	X	X	X	X
5.7e-05	1	0	0	5e-05	1	0	0	0	0	NP_001332893.1	1 genes:DHX29.NP_001332893.1:ATP-dependent RNA helicase DHX29 isoform 2 [Homo sapiens] ;NP_061903.2:ATP-dependent RNA helicase DHX29 isoform 1 [Homo sapiens] ;	DHX29	0.708	1.1	1				0.715	0.959	1				3	4	4	0	4	4.02	5.667e-05	X	X	X	X	X	X	X	X	X	X	X	X	X	X	X	X	X	X
0.000401	3	0.002241	1	0.000545	1	0	0	0	0	NP_001093115.1	1 genes:RPL22L1.NP_001093115.1:60S ribosomal protein L22-like 1 isoform 1 [Homo sapiens] ;NP_001307380.1:60S ribosomal protein L22-like 1 isoform 2 [Homo sapiens] ;	RPL22L1	0.506	0.6971	1	0.299	0.373	1	0.672	0.9574	1				1	2	2	0	2	19.67	0.00030613	1	1	1	0	1	19.67	0.00031912	1	2	2	0	2	19.67	0.00057874	1	2	2	0
9.5e-05	1	0	0	8.4e-05	1	0	0	0	0	NP_002477.1	nuclear cap-binding protein subunit 1 isoform 1 [Homo sapiens]	NCBP1	0.787	1.0835	1				0.685	0.9555	1				2	4	4	0	4	5.7	9.455e-05	X	X	X	X	X	X	X	X	X	X	X	X	X	X	X	X	X	X
0	0	0	0	0.000105	1	0	0	0	0	NP_001164608.1	spermatid perinuclear RNA-binding protein isoform 2 [Homo sapiens]	STRBP							0.718	0.9506	1				1	2	0	2	0	2.13	X	X	X	X	X	X	X	X	X	X	X	X	X	X	X	X	X	X	X
0	0	0	0	0.000165	1	0	0	0	0	NP_002888.1	1 genes:RBMS1.NP_002888.1:RNA-binding motif, single-stranded-interacting protein 1 isoform c [Homo sapiens] ;NP_058520.1:RNA-binding motif, single-stranded-interacting protein 1 isoform a [Homo sapiens] ;	RBMS1							0.728	0.9502	1				X	X	X	X	X	X	X	X	X	X	X	X	X	X	X	X	X	X	X	X	X	X	X	X	X
9.7e-05	1	0	0	0.000166	1	0	0	0	0	NP_006362.1	cartilage-associated protein precursor [Homo sapiens]	CRTAP	0.008	0.0087	0.950953				0.693	0.9489	1				X	X	X	X	X	X	X	1	1	1	0	1	2.74	9.709e-05	X	X	X	X	X	X	X	X	X	X	X
0	0	0	0	0.000181	1	0	0	0	0	NP_001015885.1	mRNA export factor [Homo sapiens]	RAE1							0.694	0.9479	1				X	X	X	X	X	X	X	X	X	X	X	X	X	X	X	X	X	X	X	X	X	X	X	X	X
0	0	0	0	0.000396	1	0	0	0	0	NP_001353572.1	1 genes:SAP18.NP_001353572.1:histone deacetylase complex subunit SAP18 isoform 2 [Homo sapiens] ;NP_005861.2:histone deacetylase complex subunit SAP18 isoform 1 [Homo sapiens] ;	SAP18							0.697	0.9449	1				X	X	X	X	X	X	X	X	X	X	X	X	X	X	X	X	X	X	X	X	X	X	X	X	X
0	0	0	0	0.000266	1	0	0	0	0	NP_001004317.1	protein lin-28 homolog B [Homo sapiens]	LIN28B							0.688	0.9447	1				X	X	X	X	X	X	X	X	X	X	X	X	X	X	X	X	X	X	X	X	X	X	X	X	X
0.0001	2	0	0	0.000224	2	0	0	0	0	NP_002433.1	RNA-binding protein Musashi homolog 1 [Homo sapiens]	MSI1	0.328	0.4292	1				0.685	0.9426	1				1	2	2	0	2	9.39	0.00010317	X	X	X	X	X	X	X	1	1	1	0	1	9.39	9.752e-05	X	X	X	X
0	0	0	0	9.5e-05	1	0	0	0	0	NP_001035374.2	1 genes:TENT4B.NP_001035374.2:terminal nucleotidyltransferase 4B isoform a [Homo sapiens] ;NP_001035375.2:terminal nucleotidyltransferase 4B isoform b [Homo sapiens] ;NP_001352252.1:terminal nucleotidyltransferase 4B isoform c [Homo sapiens] ;NP_001352253.1:terminal nucleotidyltransferase 4B isoform d [Homo sapiens] ;	TENT4B							0.704	0.9293	1				X	X	X	X	X	X	X	X	X	X	X	X	X	X	X	X	X	X	X	X	X	X	X	X	X
0.000227	2	0	0	0.000365	1	0	0	0	0	NP_001159830.1	1 genes:SHMT2.NP_001159830.1:serine hydroxymethyltransferase, mitochondrial isoform 3 [Homo sapiens] ;NP_005403.2:serine hydroxymethyltransferase, mitochondrial isoform 1 precursor [Homo sapiens] ;	SHMT2	0.89	1.3951	1				0.749	0.9284	1				X	X	X	X	X	X	X	1	2	2	0	2	7.87	0.00016121	3	4	4	0	4	8.7	0.00029237	X	X	X	X
0	0	0	0	0.000189	1	0	0	0	0	NP_000242.1	1 genes:MSH2.NP_000242.1:DNA mismatch repair protein Msh2 isoform 1 [Homo sapiens] ;NP_001245210.1:DNA mismatch repair protein Msh2 isoform 2 [Homo sapiens] ;	MSH2							0.701	0.9251	1				X	X	X	X	X	X	X	X	X	X	X	X	X	X	X	X	X	X	X	X	X	X	X	X	X
0.000215	2	0	0	0.000186	2	0	0	0	0	NP_001193730.1	1 genes:RFC5.NP_001193730.1:replication factor C subunit 5 isoform 4 [Homo sapiens] ;NP_031396.1:replication factor C subunit 5 isoform 1 [Homo sapiens] ;NP_853556.2:replication factor C subunit 5 isoform 2 [Homo sapiens] ;	RFC5	0.62	0.8423	1				0.681	0.9236	1				X	X	X	X	X	X	X	1	1	1	0	1	5.93	0.00011553	1	3	3	0	3	6.23	0.00031427	X	X	X	X
0.000315	1	0	0	0.000788	1	0	0	0	0	NP_002004.1	peptidyl-prolyl cis-trans isomerase FKBP3 [Homo sapiens]	FKBP3	0.31	0.4075	1				0.705	0.9205	1				X	X	X	X	X	X	X	X	X	X	X	X	X	X	1	2	2	0	2	12.5	0.00031521	X	X	X	X
0	0	0	0	0.000411	1	0	0	0	0	NP_001305080.1	1 genes:MRPL40.NP_001305080.1:39S ribosomal protein L40, mitochondrial isoform 2 [Homo sapiens] ;NP_003767.2:39S ribosomal protein L40, mitochondrial isoform 1 [Homo sapiens] ;	MRPL40							0.665	0.9187	1				X	X	X	X	X	X	X	X	X	X	X	X	X	X	X	X	X	X	X	X	X	X	X	X	X
0	0	0	0	2.4e-05	1	0	0	0	0	NP_055987.2	protein PRRC2C [Homo sapiens]	PRRC2C							0.711	0.9138	1				X	X	X	X	X	X	X	X	X	X	X	X	X	X	X	X	X	X	X	X	X	X	X	X	X
0	0	0	0	0.00013	1	0	0	0	0	NP_001284519.1	1 genes:POLR1G.NP_001284519.1:DNA-directed RNA polymerase I subunit RPA34 isoform 1 [Homo sapiens] ;NP_036231.1:DNA-directed RNA polymerase I subunit RPA34 isoform 2 [Homo sapiens] ;	POLR1G							0.698	0.9112	1				X	X	X	X	X	X	X	X	X	X	X	X	X	X	X	X	X	X	X	X	X	X	X	X	X
0.000128	1	0	0	6.5e-05	1	0	0	0	0	NP_001139333.1	ribonucleases P/MRP protein subunit POP1 [Homo sapiens]	POP1	1.233	1.8747	0.993679				0.712	0.9023	1				3	7	7	0	7	4.79	0.00012766	X	X	X	X	X	X	X	X	X	X	X	X	X	X	X	X	X	X
0.000541	1	0	0	0.000964	1	0	0	0	0	NP_001022.1	40S ribosomal protein S28 [Homo sapiens]	RPS28	0.321	0.4562	1				0.671	0.89	1				1	2	2	0	2	17.39	0.00054128	X	X	X	X	X	X	X	X	X	X	X	X	X	X	X	X	X	X
0.000123	1	0	0	7.7e-05	1	0	0	0	0	NP_065147.1	ATP-dependent RNA helicase DDX24 [Homo sapiens]	DDX24	0.546	0.7297	1				0.672	0.8896	1				X	X	X	X	X	X	X	X	X	X	X	X	X	X	1	3	3	0	3	1.51	0.00012329	X	X	X	X
0	0	0	0	8.1e-05	2	0	0	0	0	NP_009121.1	SEC23-interacting protein [Homo sapiens]	SEC23IP							0.701	0.8888	1				X	X	X	X	X	X	X	X	X	X	X	X	X	X	X	X	X	X	X	X	X	X	X	X	X
0.00016	1	0	0	0.00019	1	0	0	0	0	NP_001887.1	casein kinase II subunit alpha' [Homo sapiens]	CSNK2A2	0.538	0.7741	1				0.684	0.8824	1				2	3	3	0	3	9.14	0.00016006	X	X	X	X	X	X	X	X	X	X	X	X	X	X	X	X	X	X
0.000113	1	0	0	0.000201	1	0	0	0	0	NP_002219.1	transcription factor AP-1 [Homo sapiens]	JUN	0.243	0.3165	1				0.651	0.8806	1				1	2	2	0	2	9.37	0.00011284	X	X	X	X	X	X	X	X	X	X	X	X	X	X	X	X	X	X
0.000209	1	0	0	0.000372	1	0	0	0	0	NP_001120664.1	1 genes:CNBP.NP_001120664.1:cellular nucleic acid-binding protein isoform 1 [Homo sapiens] ;NP_001120665.1:cellular nucleic acid-binding protein isoform 2 [Homo sapiens] ;NP_001120666.1:cellular nucleic acid-binding protein isoform 4 [Homo sapiens] ;NP_001120667.1:cellular nucleic acid-binding protein isoform 5 [Homo sapiens] ;NP_001120668.1:cellular nucleic acid-binding protein isoform 6 [Homo s…	CNBP	0.296	0.402	1				0.655	0.878	1				1	2	2	0	2	8.38	0.00020865	X	X	X	X	X	X	X	X	X	X	X	X	X	X	X	X	X	X
7.8e-05	3	0	0	8.3e-05	1	0	0	0	0	NP_001310552.1	1 genes:GNL2.NP_001310552.1:nucleolar GTP-binding protein 2 isoform 2 [Homo sapiens] ;NP_037417.1:nucleolar GTP-binding protein 2 isoform 1 [Homo sapiens] ;	GNL2	0.67	1.0416	1				0.64	0.8776	1				1	2	2	0	2	2.25	4.674e-05	1	2	2	0	2	2.25	9.745e-05	1	2	2	0	2	2.25	8.837e-05	X	X	X	X
0	0	0	0	0.001649	1	0	0	0	0	NP_001254792.1	1 genes:SLIRP.NP_001254792.1:SRA stem-loop-interacting RNA-binding protein, mitochondrial isoform 2 precursor [Homo sapiens] ;NP_001254793.1:SRA stem-loop-interacting RNA-binding protein, mitochondrial isoform 3 precursor [Homo sapiens] ;NP_112487.1:SRA stem-loop-interacting RNA-binding protein, mitochondrial isoform 1 precursor [Homo sapiens] ;	SLIRP							0.63	0.8692	1				X	X	X	X	X	X	X	X	X	X	X	X	X	X	X	X	X	X	X	X	X	X	X	X	X
0	0	0	0	0.000314	1	0	0	0	0	NP_001308392.1	1 genes:NCLN.NP_001308392.1:nicalin isoform 2 precursor [Homo sapiens] ;NP_064555.2:nicalin isoform 1 precursor [Homo sapiens] ;	NCLN							0.662	0.8658	1				X	X	X	X	X	X	X	X	X	X	X	X	X	X	X	X	X	X	X	X	X	X	X	X	X
3.1e-05	1	0	0	5.9e-05	1	0	0	0	0	NP_055204.4	proline-, glutamic acid- and leucine-rich protein 1 isoform 1 [Homo sapiens]	PELP1	-0.002	-0.0018	0.948984				0.676	0.865	1				X	X	X	X	X	X	X	X	X	X	X	X	X	X	1	1	1	0	1	1.15	3.124e-05	X	X	X	X
0.000107	2	0	0	9.9e-05	1	0	0	0	0	NP_008878.3	signal recognition particle subunit SRP72 isoform 1 [Homo sapiens]	SRP72	0.731	1.0859	1				0.644	0.862	1				1	2	2	0	2	3.73	5.566e-05	X	X	X	X	X	X	X	2	3	3	0	3	7.75	0.00015784	X	X	X	X
0.000326	1	0	0	0.00029	1	0	0	0	0	NP_075568.1	UPF0488 protein C8orf33 [Homo sapiens]	C8orf33	0.733	1.0768	1				0.681	0.8574	1				2	4	4	0	4	21.4	0.00032619	X	X	X	X	X	X	X	X	X	X	X	X	X	X	X	X	X	X
7.4e-05	1	0	0	0.000132	1	0	0	0	0	NP_001188493.1	1 genes:PLRG1.NP_001188493.1:pleiotropic regulator 1 isoform 2 [Homo sapiens] ;NP_002660.1:pleiotropic regulator 1 isoform 1 [Homo sapiens] ;	PLRG1	0.308	0.4286	1				0.658	0.8562	1				1	2	2	0	2	2.57	7.396e-05	X	X	X	X	X	X	X	X	X	X	X	X	X	X	X	X	X	X
0.000232	1	0	0	0.000165	1	0	0	0	0	NP_940835.1	aurora kinase A [Homo sapiens]	AURKA	0.9	1.3246	1				0.633	0.8495	1				3	5	5	0	5	13.65	0.00023169	X	X	X	X	X	X	X	X	X	X	X	X	X	X	X	X	X	X
0	0	0	0	0.000158	1	0	0	0	0	NP_001357141.1	zinc finger protein 362 [Homo sapiens]	ZNF362							0.657	0.8492	1				X	X	X	X	X	X	X	X	X	X	X	X	X	X	X	X	X	X	X	X	X	X	X	X	X
0	0	0	0	0.000374	1	0	0	0	0	NP_008924.1	nucleoplasmin-3 [Homo sapiens]	NPM3							0.616	0.8485	1				X	X	X	X	X	X	X	X	X	X	X	X	X	X	X	X	X	X	X	X	X	X	X	X	X
8.1e-05	1	0	0	0.000152	1	0	0	0	0	NP_001265586.1	1 genes:POLDIP3.NP_001265586.1:polymerase delta-interacting protein 3 isoform 3 [Homo sapiens] ;NP_001349981.1:polymerase delta-interacting protein 3 isoform 4 [Homo sapiens] ;NP_115687.2:polymerase delta-interacting protein 3 isoform 1 [Homo sapiens] ;NP_835237.1:polymerase delta-interacting protein 3 isoform 2 [Homo sapiens] ;	POLDIP3	-0.07	-0.0901	0.934818				0.676	0.8426	1				X	X	X	X	X	X	X	X	X	X	X	X	X	X	1	1	1	0	1	4.34	8.06e-05	X	X	X	X
0	0	0	0	0.000328	1	0	0	0	0	NP_001137325.1	1 genes:PYM1.NP_001137325.1:partner of Y14 and mago isoform 2 [Homo sapiens] ;NP_115721.1:partner of Y14 and mago isoform 1 [Homo sapiens] ;	PYM1							0.657	0.8424	1				X	X	X	X	X	X	X	X	X	X	X	X	X	X	X	X	X	X	X	X	X	X	X	X	X
0	0	0	0	8.9e-05	1	0	0	0	0	NP_001139542.1	1 genes:TDRD3.NP_001139542.1:tudor domain-containing protein 3 isoform 1 [Homo sapiens] ;NP_001139543.1:tudor domain-containing protein 3 isoform 2 [Homo sapiens] ;	TDRD3							0.653	0.83	1				X	X	X	X	X	X	X	X	X	X	X	X	X	X	X	X	X	X	X	X	X	X	X	X	X
0	0	0	0	6.9e-05	1	0	0	0	0	NP_001034679.2	1 genes:USP9X.NP_001034679.2:probable ubiquitin carboxyl-terminal hydrolase FAF-X isoform 3 [Homo sapiens] ;NP_001034680.2:probable ubiquitin carboxyl-terminal hydrolase FAF-X isoform 4 [Homo sapiens] ;	USP9X							0.638	0.823	1				X	X	X	X	X	X	X	X	X	X	X	X	X	X	X	X	X	X	X	X	X	X	X	X	X
0.000235	2	0	0	0.000119	2	0	0	0	0	NP_006266.2	serine/arginine-rich splicing factor 6 [Homo sapiens]	SRSF6	0.93	1.4224	1				0.634	0.8197	1				4	7	2	5	3	11.34	0.00016286	X	X	X	X	X	X	X	3	3	2	1	3	7.56	0.00030788	X	X	X	X
1.6e-05	1	0	0	3.1e-05	1	0	0	0	0	NP_004629.3	protein PRRC2A [Homo sapiens]	PRRC2A	-0.04	-0.0501	0.940699				0.613	0.8161	1				X	X	X	X	X	X	X	X	X	X	X	X	X	X	1	1	1	0	1	1.44	1.637e-05	X	X	X	X
0	0	0	0	0.000153	1	0	0	0	0	NP_031393.2	1 genes:RALY.NP_031393.2:RNA-binding protein Raly isoform 2 [Homo sapiens] ;NP_057951.1:RNA-binding protein Raly isoform 1 [Homo sapiens] ;	RALY							0.44	0.5766	1				X	X	X	X	X	X	X	X	X	X	X	X	X	X	X	X	X	X	X	X	X	X	X	X	X
0	0	0	0	4.8e-05	1	0	0	0	0	NP_001355167.1	2 genes:LOC102724159,PWP2.NP_001355167.1:periodic tryptophan protein 2 homolog [Homo sapiens] ;NP_005040.2:periodic tryptophan protein 2 homolog [Homo sapiens] ;	LOC102724159							0.445	0.5666	1				X	X	X	X	X	X	X	X	X	X	X	X	X	X	X	X	X	X	X	X	X	X	X	X	X
6.9e-05	2	0	0	0.000222	1	0	0	0	0	NP_001124441.1	1 genes:NSMF.NP_001124441.1:NMDA receptor synaptonuclear signaling and neuronal migration factor isoform a [Homo sapiens] ;NP_001124442.1:NMDA receptor synaptonuclear signaling and neuronal migration factor isoform c [Homo sapiens] ;NP_001124443.1:NMDA receptor synaptonuclear signaling and neuronal migration factor isoform d [Homo sapiens] ;NP_001171535.1:NMDA receptor synaptonuclear signaling an…	NSMF	0.332	0.4589	1				0.466	0.5643	1				1	2	2	0	2	3.21	7.047e-05	X	X	X	X	X	X	X	1	1	1	0	1	3.21	6.661e-05	X	X	X	X
0.000628	2	0	0	0.000389	1	0	0	0	0	NP_001191331.1	2 genes:PRPS1,PRPS1L1.NP_001191331.1:ribose-phosphate pyrophosphokinase 1 isoform 2 [Homo sapiens] ;NP_002755.1:ribose-phosphate pyrophosphokinase 1 isoform 1 [Homo sapiens] ;NP_787082.1:ribose-phosphate pyrophosphokinase 3 [Homo sapiens] ;	PRPS1	0.686	1.0444	1				0.458	0.5591	1				2	2	2	0	2	28.95	0.00032762	X	X	X	X	X	X	X	1	3	3	0	3	14.91	0.00092903	X	X	X	X
0.000552	1	0	0	0.000231	1	0	0	0	0	NP_057134.1	1 genes:MRPL11.NP_057134.1:39S ribosomal protein L11, mitochondrial isoform a [Homo sapiens] ;NP_733935.1:39S ribosomal protein L11, mitochondrial isoform c [Homo sapiens] ;	MRPL11	0.509	0.7127	1				0.469	0.5571	1				X	X	X	X	X	X	X	X	X	X	X	X	X	X	2	3	3	0	3	8.85	0.00055161	X	X	X	X
0.000415	2	0	0	0.000207	1	0	0	0	0	NP_001026854.1	serine/arginine-rich splicing factor 7 isoform 1 [Homo sapiens]	SRSF7	1.087	1.7165	1				0.463	0.5415	1				3	9	3	6	4.09091	15.97	0.00032099	1	1	0	1	0	5.88	X	3	4	3	1	3.42857	15.97	0.00050857	X	X	X	X
0.000125	2	0	0	7.5e-05	1	0	0	0	0	NP_001247431.1	1 genes:SRP68.NP_001247431.1:signal recognition particle subunit SRP68 isoform 2 [Homo sapiens] ;NP_055045.2:signal recognition particle subunit SRP68 isoform 1 [Homo sapiens] ;	SRP68	1.028	1.6062	1				0.44	0.5386	1				2	6	6	0	6	5.77	0.00019023	X	X	X	X	X	X	X	1	1	1	0	1	4.07	5.994e-05	X	X	X	X
0.000603	1	0	0	0.000379	1	0	0	0	0	NP_001306163.1	60S ribosomal protein L34 [Homo sapiens]	RPL34	0.314	0.4484	1				0.434	0.5346	1				X	X	X	X	X	X	X	X	X	X	X	X	X	X	1	2	2	0	2	8.55	0.00060347	X	X	X	X
0.000554	1	0	0	0.000174	1	0	0	0	0	NP_002779.1	1 genes:PSMA3.NP_002779.1:proteasome subunit alpha type-3 isoform 1 [Homo sapiens] ;NP_687033.1:proteasome subunit alpha type-3 isoform 2 [Homo sapiens] ;	PSMA3	0.764	1.0845	1				0.43	0.5306	1				X	X	X	X	X	X	X	X	X	X	X	X	X	X	1	4	4	0	4	5.49	0.00055378	X	X	X	X
0.000101	1	0	0	8e-05	1	0	0	0	0	NP_001439.2	glypican-4 precursor [Homo sapiens]	GPC4	0.522	0.7327	1				0.412	0.5206	1				2	3	3	0	3	5.58	0.00010076	X	X	X	X	X	X	X	X	X	X	X	X	X	X	X	X	X	X
0	0	0	0	0.000252	2	0	0	0	0	NP_852615.1	1 genes:MRPL21.NP_852615.1:39S ribosomal protein L21, mitochondrial isoform d [Homo sapiens] ;NP_852616.1:39S ribosomal protein L21, mitochondrial isoform a [Homo sapiens] ;	MRPL21							0.424	0.5163	1				X	X	X	X	X	X	X	X	X	X	X	X	X	X	X	X	X	X	X	X	X	X	X	X	X
0.000235	1	0	0	0.000237	1	0	0	0	0	NP_066565.1	glycylpeptide N-tetradecanoyltransferase 1 [Homo sapiens]	NMT1	0.482	0.7147	1				0.41	0.5131	1				X	X	X	X	X	X	X	2	3	3	0	3	8.47	0.00023548	X	X	X	X	X	X	X	X	X	X	X
0	0	0	0	0.000129	1	0	0	0	0	NP_001350496.1	1 genes:HLA-G.NP_001350496.1:HLA class I histocompatibility antigen, alpha chain G isoform 1 precursor [Homo sapiens] ;NP_002118.1:HLA class I histocompatibility antigen, alpha chain G isoform 2 precursor [Homo sapiens] ;	HLA-G							0.429	0.5089	1				X	X	X	X	X	X	X	X	X	X	X	X	X	X	X	X	X	X	X	X	X	X	X	X	X
0	0	0	0	0.000182	1	0	0	0	0	NP_006322.4	ribosomal RNA small subunit methyltransferase NEP1 isoform 1 [Homo sapiens]	EMG1							0.387	0.5085	1				X	X	X	X	X	X	X	X	X	X	X	X	X	X	X	X	X	X	X	X	X	X	X	X	X
6e-05	1	0	0	7.5e-05	1	0	0	0	0	NP_065750.1	transcriptional repressor p66-beta [Homo sapiens]	GATAD2B	0.006	0.0078	0.950782				0.431	0.5065	1				X	X	X	X	X	X	X	X	X	X	X	X	X	X	1	1	1	0	1	4.22	5.953e-05	X	X	X	X
0.000297	1	0	0	0.000339	1	0	0	0	0	NP_078983.1	gem-associated protein 7 [Homo sapiens]	GEMIN7	-0.041	-0.0503	0.940668				0.4	0.5055	1				X	X	X	X	X	X	X	1	1	1	0	1	20.61	0.00029719	X	X	X	X	X	X	X	X	X	X	X
9e-05	2	0	0	8.4e-05	1	0	0	0	0	NP_001166299.1	1 genes:YTHDF2.NP_001166299.1:YTH domain-containing family protein 2 isoform 2 [Homo sapiens] ;NP_001166599.1:YTH domain-containing family protein 2 isoform 1 [Homo sapiens] ;	YTHDF2	0.594	0.7794	1				0.398	0.5052	1				2	3	3	0	3	9.45	0.0001059	1	1	1	0	1	2.65	7.36e-05	X	X	X	X	X	X	X	X	X	X	X
8e-05	1	0	0	9.6e-05	1	0	0	0	0	NP_009096.2	splicing factor 3A subunit 2 [Homo sapiens]	SF3A2	0.258	0.3495	1				0.39	0.502	1				1	2	2	0	2	3.66	8.049e-05	X	X	X	X	X	X	X	X	X	X	X	X	X	X	X	X	X	X
3e-05	1	0	0	3.6e-05	1	0	0	0	0	NP_001207402.1	3 genes:PPFIA1,PPFIA2,PPFIA4.NP_001207402.1:liprin-alpha-2 isoform b [Homo sapiens] ;NP_001207403.1:liprin-alpha-2 isoform c [Homo sapiens] ;NP_001207404.1:liprin-alpha-2 isoform d [Homo sapiens] ;NP_001207405.1:liprin-alpha-2 isoform e [Homo sapiens] ;NP_001207406.1:liprin-alpha-2 isoform f [Homo sapiens] ;NP_001207407.1:liprin-alpha-2 isoform g [Homo sapiens] ;NP_001207408.1:liprin-alpha-2 isof…	PPFIA2	0.228	0.2993	1				0.379	0.4979	1				1	2	2	0	2	1.52	2.995e-05	X	X	X	X	X	X	X	X	X	X	X	X	X	X	X	X	X	X
0.000278	2	0	0	0.000229	1	0	0	0	0	NP_001305181.1	1 genes:C7orf50.NP_001305181.1:uncharacterized protein C7orf50 isoform a [Homo sapiens] ;NP_001337897.1:uncharacterized protein C7orf50 isoform b [Homo sapiens] ;	C7orf50	0.512	0.7052	1				0.398	0.4973	1				1	2	2	0	2	22.16	0.00019252	X	X	X	X	X	X	X	2	2	2	0	2	28.35	0.00036395	X	X	X	X
0	0	0	0	4.6e-05	1	0	0	0	0	NP_004949.1	serine/threonine-protein kinase mTOR [Homo sapiens]	MTOR							0.418	0.4963	1				X	X	X	X	X	X	X	X	X	X	X	X	X	X	X	X	X	X	X	X	X	X	X	X	X
0.00018	1	0	0	0.000142	1	0	0	0	0	NP_150093.1	transcriptional activator protein Pur-beta [Homo sapiens]	PURB	0.567	0.7798	1				0.429	0.4953	1				2	3	3	0	3	10.58	0.00017956	X	X	X	X	X	X	X	X	X	X	X	X	X	X	X	X	X	X
4.1e-05	1	0	0	5.6e-05	2	0	0	0	0	NP_001349997.1	1 genes:CCAR2.NP_001349997.1:cell cycle and apoptosis regulator protein 2 isoform 2 [Homo sapiens] ;NP_066997.3:cell cycle and apoptosis regulator protein 2 isoform 1 [Homo sapiens] ;	CCAR2	0.248	0.3195	1				0.398	0.4943	1				2	2	2	0	2	4.34	4.051e-05	X	X	X	X	X	X	X	X	X	X	X	X	X	X	X	X	X	X
0	0	0	0	5.1e-05	1	0	0	0	0	NP_001269041.1	1 genes:TOP3B.NP_001269041.1:DNA topoisomerase 3-beta-1 isoform 1 [Homo sapiens] ;NP_001336777.1:DNA topoisomerase 3-beta-1 isoform 2 [Homo sapiens] ;NP_001336781.1:DNA topoisomerase 3-beta-1 isoform 3 [Homo sapiens] ;	TOP3B							0.408	0.4913	1				X	X	X	X	X	X	X	X	X	X	X	X	X	X	X	X	X	X	X	X	X	X	X	X	X
0	0	0	0	9.3e-05	1	0	0	0	0	NP_001352508.1	1 genes:RBM45.NP_001352508.1:RNA-binding protein 45 isoform 2 [Homo sapiens] ;NP_694453.2:RNA-binding protein 45 isoform 1 [Homo sapiens] ;	RBM45							0.384	0.4886	1				X	X	X	X	X	X	X	X	X	X	X	X	X	X	X	X	X	X	X	X	X	X	X	X	X
4e-05	1	0	0	0.000121	1	0	0	0	0	NP_001157108.1	1 genes:GTF2I.NP_001157108.1:general transcription factor II-I isoform 5 [Homo sapiens] ;NP_001509.3:general transcription factor II-I isoform 4 [Homo sapiens] ;NP_127492.1:general transcription factor II-I isoform 1 [Homo sapiens] ;NP_127493.1:general transcription factor II-I isoform 2 [Homo sapiens] ;NP_127494.1:general transcription factor II-I isoform 3 [Homo sapiens] ;	GTF2I	-0.032	-0.0374	0.942753				0.385	0.4805	1				X	X	X	X	X	X	X	1	1	1	0	1	1.64	3.989e-05	X	X	X	X	X	X	X	X	X	X	X
0	0	0	0	5.9e-05	1	0	0	0	0	NP_001305820.1	1 genes:ZNF184.NP_001305820.1:zinc finger protein 184 isoform 1 [Homo sapiens] ;NP_001305822.1:zinc finger protein 184 isoform 2 [Homo sapiens] ;	ZNF184							0.423	0.4786	1				X	X	X	X	X	X	X	X	X	X	X	X	X	X	X	X	X	X	X	X	X	X	X	X	X
0.000264	1	0	0	8.3e-05	1	0	0	0	0	NP_000908.2	1 genes:P4HA1.NP_000908.2:prolyl 4-hydroxylase subunit alpha-1 isoform 1 precursor [Homo sapiens] ;NP_001136067.1:prolyl 4-hydroxylase subunit alpha-1 isoform 2 precursor [Homo sapiens] ;NP_001136068.1:prolyl 4-hydroxylase subunit alpha-1 isoform 3 precursor [Homo sapiens] ;	P4HA1	0.739	1.1282	1				0.385	0.4771	1				X	X	X	X	X	X	X	X	X	X	X	X	X	X	3	4	4	0	4	8.61	0.00026444	X	X	X	X
0.000132	1	0	0	0.000105	1	0	0	0	0	NP_001128727.1	1 genes:RBBP4.NP_001128727.1:histone-binding protein RBBP4 isoform b [Homo sapiens] ;NP_001128728.1:histone-binding protein RBBP4 isoform c [Homo sapiens] ;NP_005601.1:histone-binding protein RBBP4 isoform a [Homo sapiens] ;	RBBP4	0.48	0.6699	1				0.39	0.4757	1				2	3	3	0	3	6.84	0.00013213	X	X	X	X	X	X	X	X	X	X	X	X	X	X	X	X	X	X
0	0	0	0	0.000272	1	0	0	0	0	NP_001008530.1	1 genes:LGMN.NP_001008530.1:legumain isoform 1 preproprotein [Homo sapiens] ;NP_001350625.1:legumain isoform 2 precursor [Homo sapiens] ;NP_001350628.1:legumain isoform 3 precursor [Homo sapiens] ;	LGMN							0.38	0.4746	1				X	X	X	X	X	X	X	X	X	X	X	X	X	X	X	X	X	X	X	X	X	X	X	X	X
6.4e-05	1	0	0	5.1e-05	1	0	0	0	0	NP_001304310.1	1 genes:HSPA4L.NP_001304310.1:heat shock 70 kDa protein 4L isoform 2 [Homo sapiens] ;NP_001304311.1:heat shock 70 kDa protein 4L isoform 3 [Homo sapiens] ;NP_001304312.1:heat shock 70 kDa protein 4L isoform 4 [Homo sapiens] ;NP_055093.2:heat shock 70 kDa protein 4L isoform 1 [Homo sapiens] ;	HSPA4L	0.562	0.8274	1				0.372	0.4737	1				2	3	3	0	3	3.79	6.439e-05	X	X	X	X	X	X	X	X	X	X	X	X	X	X	X	X	X	X
4.8e-05	1	0	0	7.1e-05	2	0	0	0	0	NP_001158222.1	1 genes:ASPH.NP_001158222.1:aspartyl/asparaginyl beta-hydroxylase isoform f [Homo sapiens] ;NP_004309.2:aspartyl/asparaginyl beta-hydroxylase isoform a [Homo sapiens] ;	ASPH	-0.054	-0.0626	0.938766				0.397	0.4716	1				X	X	X	X	X	X	X	X	X	X	X	X	X	X	1	1	1	0	1	2.74	4.843e-05	X	X	X	X
0	0	0	0	2.1e-05	1	0	0	0	0	NP_001273171.1	1 genes:GTF3C1.NP_001273171.1:general transcription factor 3C polypeptide 1 isoform 2 [Homo sapiens] ;NP_001511.2:general transcription factor 3C polypeptide 1 isoform 1 [Homo sapiens] ;	GTF3C1							0.403	0.4713	1				X	X	X	X	X	X	X	X	X	X	X	X	X	X	X	X	X	X	X	X	X	X	X	X	X
0	0	0	0	4.5e-05	1	0	0	0	0	NP_002171.2	DNA-binding protein SMUBP-2 [Homo sapiens]	IGHMBP2							0.381	0.4697	1				X	X	X	X	X	X	X	X	X	X	X	X	X	X	X	X	X	X	X	X	X	X	X	X	X
0.00042	1	0	0	0.000528	1	0	0	0	0	NP_001021.1	2 genes:RPS27,RPS27L.NP_001021.1:40S ribosomal protein S27 isoform 1 [Homo sapiens] ;NP_057004.1:40S ribosomal protein S27-like [Homo sapiens] ;	RPS27	-0.061	-0.0736	0.937136				0.392	0.4696	1				X	X	X	X	X	X	X	X	X	X	X	X	X	X	1	1	1	0	1	15.48	0.00042028	X	X	X	X
0.000552	1	0	0	0.000693	1	0	0	0	0	NP_061118.1	H/ACA ribonucleoprotein complex subunit 3 [Homo sapiens]	NOP10	-0.054	-0.0652	0.938374				0.379	0.4695	1				X	X	X	X	X	X	X	X	X	X	X	X	X	X	1	1	1	0	1	20.31	0.00055161	X	X	X	X
0	0	0	0	6.5e-05	1	0	0	0	0	NP_005782.1	U3 small nucleolar ribonucleoprotein protein MPP10 [Homo sapiens]	MPHOSPH10							0.384	0.4691	1				X	X	X	X	X	X	X	X	X	X	X	X	X	X	X	X	X	X	X	X	X	X	X	X	X
0.000679	1	0	0	0.000403	1	0	0	0	0	NP_001303240.1	60S ribosomal protein L35a [Homo sapiens]	RPL35A	0.713	1.0529	1				0.391	0.4677	1				1	4	4	0	4	8.18	0.00067906	X	X	X	X	X	X	X	X	X	X	X	X	X	X	X	X	X	X
4.5e-05	1	0	0	3.6e-05	1	0	0	0	0	NP_001291693.1	zinc finger protein 687 [Homo sapiens]	ZNF687	0.502	0.728	1				0.351	0.4617	1				1	3	3	0	3	0.97	4.529e-05	X	X	X	X	X	X	X	X	X	X	X	X	X	X	X	X	X	X
3.2e-05	1	0	0	3.6e-05	1	0	0	0	0	NP_005436.1	structural maintenance of chromosomes protein 3 [Homo sapiens]	SMC3	-0.057	-0.0681	0.93794				0.362	0.4588	1				X	X	X	X	X	X	X	1	1	1	0	1	1.31	3.199e-05	X	X	X	X	X	X	X	X	X	X	X
0	0	0	0	9.9e-05	1	0	0	0	0	NP_001305257.1	1 genes:WAPL.NP_001305257.1:wings apart-like protein homolog isoform 2 [Homo sapiens] ;NP_055860.1:wings apart-like protein homolog isoform 1 [Homo sapiens] ;	WAPL							0.366	0.4583	1				X	X	X	X	X	X	X	X	X	X	X	X	X	X	X	X	X	X	X	X	X	X	X	X	X
0	0	0	0	5.8e-05	1	0	0	0	0	NP_001008938.1	1 genes:CKAP5.NP_001008938.1:cytoskeleton-associated protein 5 isoform a [Homo sapiens] ;NP_055571.2:cytoskeleton-associated protein 5 isoform b [Homo sapiens] ;	CKAP5							0.396	0.4577	1				X	X	X	X	X	X	X	X	X	X	X	X	X	X	X	X	X	X	X	X	X	X	X	X	X
0	0	0	0	2.3e-05	1	0	0	0	0	NP_001273003.1	2 genes:TAF1,TAF1L. 3 proteins in this group did not match any genes. NP_001273003.1:transcription initiation factor TFIID subunit 1 isoform 3 [Homo sapiens] ;NP_001273003.2:transcription initiation factor TFIID subunit 1 isoform 3 [Homo sapiens] ;NP_004597.2:transcription initiation factor TFIID subunit 1 isoform 1 [Homo sapiens] ;NP_004597.3:transcription initiation factor TFIID subunit 1 isofo…								0.37	0.4574	1				X	X	X	X	X	X	X	X	X	X	X	X	X	X	X	X	X	X	X	X	X	X	X	X	X
0	0	0	0	6.3e-05	1	0	0	0	0	NP_031385.2	protein CASC3 [Homo sapiens]	CASC3							0.384	0.456	1				X	X	X	X	X	X	X	X	X	X	X	X	X	X	X	X	X	X	X	X	X	X	X	X	X
0	0	0	0	0.000289	1	0	0	0	0	hnRNPL-N2	hnRNPL-N2-STB								0.37	0.4531	1				12	600	0	600	0	45.34	X	8	103	0	103	0	61.49	X	7	91	0	91	0	40.37	X	X	X	X	X
0	0	0	0	0.000119	1	0	0	0	0	NP_001276332.1	1 genes:MMS19.NP_001276332.1:MMS19 nucleotide excision repair protein homolog isoform 2 [Homo sapiens] ;NP_001276333.1:MMS19 nucleotide excision repair protein homolog isoform 3 [Homo sapiens] ;NP_001317057.1:MMS19 nucleotide excision repair protein homolog isoform 5 [Homo sapiens] ;NP_001338285.1:MMS19 nucleotide excision repair protein homolog isoform 6 [Homo sapiens] ;NP_001338286.1:MMS19 nucl…	MMS19							0.367	0.4531	1				X	X	X	X	X	X	X	X	X	X	X	X	X	X	X	X	X	X	X	X	X	X	X	X	X
0	0	0	0	0.000248	1	0	0	0	0	NP_619646.1	M-phase-specific PLK1-interacting protein [Homo sapiens]	MPLKIP							0.363	0.4507	1				X	X	X	X	X	X	X	X	X	X	X	X	X	X	X	X	X	X	X	X	X	X	X	X	X
7.5e-05	1	0	0	9.5e-05	1	0	0	0	0	NP_001185648.1	1 genes:RBBP7.NP_001185648.1:histone-binding protein RBBP7 isoform 1 [Homo sapiens] ;NP_002884.1:histone-binding protein RBBP7 isoform 2 [Homo sapiens] ;	RBBP7	-0.075	-0.0918	0.934587				0.379	0.4501	1				X	X	X	X	X	X	X	X	X	X	X	X	X	X	1	1	1	0	1	5.76	7.527e-05	X	X	X	X
0	0	0	0	0.000183	1	0	0	0	0	NP_001248763.1	1 genes:TBRG4.NP_001248763.1:FAST kinase domain-containing protein 4 isoform 3 [Homo sapiens] ;NP_004740.2:FAST kinase domain-containing protein 4 isoform 1 [Homo sapiens] ;	TBRG4							0.367	0.4484	1				X	X	X	X	X	X	X	X	X	X	X	X	X	X	X	X	X	X	X	X	X	X	X	X	X
0	0	0	0	5e-05	1	0	0	0	0	NP_060548.2	la-related protein 1B isoform 1 [Homo sapiens]	LARP1B							0.359	0.4479	1				X	X	X	X	X	X	X	X	X	X	X	X	X	X	1	1	0	1	0	1.53	X	X	X	X	X
0	0	0	0	0.000189	1	0	0	0	0	NP_064543.3	exosome complex component RRP46 [Homo sapiens]	EXOSC5							0.37	0.4477	1				X	X	X	X	X	X	X	X	X	X	X	X	X	X	X	X	X	X	X	X	X	X	X	X	X
2e-05	1	0	0	2.4e-05	1	0	0	0	0	NP_055791.1	protein RRP5 homolog [Homo sapiens]	PDCD11	0.236	0.3299	1				0.365	0.4474	1				1	2	2	0	2	1.55	1.996e-05	X	X	X	X	X	X	X	X	X	X	X	X	X	X	X	X	X	X
7.7e-05	1	0	0	6.1e-05	1	0	0	0	0	NP_001026902.1	1 genes:YTHDC1.NP_001026902.1:YTH domain-containing protein 1 isoform 1 [Homo sapiens] ;NP_001317627.1:YTH domain-containing protein 1 isoform 3 [Homo sapiens] ;NP_588611.2:YTH domain-containing protein 1 isoform 2 [Homo sapiens] ;	YTHDC1	0.544	0.7797	1				0.378	0.4459	1				2	3	3	0	3	7.15	7.706e-05	X	X	X	X	X	X	X	X	X	X	X	X	X	X	X	X	X	X
0	0	0	0	7.6e-05	1	0	0	0	0	NP_060579.3	poly(A) RNA polymerase, mitochondrial precursor [Homo sapiens]	MTPAP							0.382	0.4443	1				X	X	X	X	X	X	X	X	X	X	X	X	X	X	X	X	X	X	X	X	X	X	X	X	X
2.5e-05	1	0	0	2.8e-05	1	0	0	0	0	NP_004765.2	mediator of RNA polymerase II transcription subunit 1 [Homo sapiens]	MED1	-0.053	-0.0672	0.938075				0.348	0.4438	1				X	X	X	X	X	X	X	1	1	1	0	1	1.64	2.463e-05	X	X	X	X	X	X	X	X	X	X	X
0.000111	1	0	0	0.000336	1	0	0	0	0	NP_001277074.1	1 genes:POLDIP2.NP_001277074.1:polymerase delta-interacting protein 2 isoform 2 [Homo sapiens] ;NP_056399.1:polymerase delta-interacting protein 2 isoform 1 [Homo sapiens] ;	POLDIP2	-0.082	-0.1079	0.932487				0.369	0.4427	1				X	X	X	X	X	X	X	1	1	1	0	1	9.71	0.00011124	X	X	X	X	X	X	X	X	X	X	X
2.3e-05	1	0	0	2.9e-05	1	0	0	0	0	NP_001166902.1	1 genes:OBSL1.NP_001166902.1:obscurin-like protein 1 isoform 2 precursor [Homo sapiens] ;NP_056126.1:obscurin-like protein 1 isoform 1 precursor [Homo sapiens] ;	OBSL1	-0.13	-0.1683	0.925903				0.343	0.4419	1				X	X	X	X	X	X	X	X	X	X	X	X	X	X	1	1	1	0	1	1.43	2.288e-05	X	X	X	X
0.000228	1	0	0	0.00027	1	0	0	0	0	NP_001002269.1	1 genes:EXOSC3.NP_001002269.1:exosome complex component RRP40 isoform 2 [Homo sapiens] ;NP_057126.2:exosome complex component RRP40 isoform 1 [Homo sapiens] ;	EXOSC3	0.29	0.3969	1				0.365	0.4411	1				1	2	2	0	2	9.76	0.00022773	X	X	X	X	X	X	X	X	X	X	X	X	X	X	X	X	X	X
6.3e-05	2	0	0	5e-05	1	0	0	0	0	NP_006833.2	splicing factor 3B subunit 2 [Homo sapiens]	SF3B2	0.206	0.2673	1				0.347	0.4381	1				X	X	X	X	X	X	X	1	2	2	0	2	1.34	8.7e-05	1	1	1	0	1	2.46	3.944e-05	X	X	X	X
0	0	0	0	9.9e-05	1	0	0	0	0	NP_001357372.1	1 genes:NUP42.NP_001357372.1:nucleoporin NUP42 isoform 1 [Homo sapiens] ;NP_001357373.1:nucleoporin NUP42 isoform 3 [Homo sapiens] ;NP_001357374.1:nucleoporin NUP42 isoform 4 [Homo sapiens] ;NP_031368.1:nucleoporin NUP42 isoform 2 [Homo sapiens] ;	NUP42							0.356	0.4371	1				X	X	X	X	X	X	X	X	X	X	X	X	X	X	X	X	X	X	X	X	X	X	X	X	X
4.6e-05	1	0	0	5.8e-05	1	0	0	0	0	NP_001230076.1	1 genes:NVL.NP_001230076.1:nuclear valosin-containing protein-like isoform 4 [Homo sapiens] ;NP_002524.2:nuclear valosin-containing protein-like isoform 1 [Homo sapiens] ;NP_996671.1:nuclear valosin-containing protein-like isoform 2 [Homo sapiens] ;	NVL	-0.079	-0.0898	0.934858				0.376	0.4337	1				X	X	X	X	X	X	X	X	X	X	X	X	X	X	1	1	1	0	1	2.22	4.615e-05	X	X	X	X
0	0	0	0	0.000209	1	0	0	0	0	NP_000382.3	tripeptidyl-peptidase 1 preproprotein [Homo sapiens]	TPP1							0.364	0.4337	1				X	X	X	X	X	X	X	X	X	X	X	X	X	X	X	X	X	X	X	X	X	X	X	X	X
0	0	0	0	0.000136	1	0	0	0	0	NP_001307155.1	1 genes:LUC7L.NP_001307155.1:putative RNA-binding protein Luc7-like 1 isoform a [Homo sapiens] ;NP_958815.1:putative RNA-binding protein Luc7-like 1 isoform b [Homo sapiens] ;	LUC7L							0.38	0.4318	1				X	X	X	X	X	X	X	X	X	X	X	X	X	X	X	X	X	X	X	X	X	X	X	X	X
0.000268	1	0	0	0.000159	1	0	0	0	0	NP_001284707.1	nicotinamide/nicotinic acid mononucleotide adenylyltransferase 1 isoform 1 [Homo sapiens]	NMNAT1	0.667	1.0338	1				0.347	0.4307	1				2	4	4	0	4	14.34	0.00026773	X	X	X	X	X	X	X	X	X	X	X	X	X	X	X	X	X	X
0	0	0	0	0.000228	1	0	0	0	0	NP_000683.3	aldehyde dehydrogenase X, mitochondrial precursor [Homo sapiens]	ALDH1B1							0.359	0.4264	1				X	X	X	X	X	X	X	X	X	X	X	X	X	X	X	X	X	X	X	X	X	X	X	X	X
0.000115	1	0	0	0.000137	1	0	0	0	0	NP_000316.2	3 genes:PITX1,PITX2,PITX3.NP_000316.2:pituitary homeobox 2 isoform c [Homo sapiens] ;NP_001191326.1:pituitary homeobox 2 isoform b [Homo sapiens] ;NP_001191328.1:pituitary homeobox 2 isoform a [Homo sapiens] ;NP_002644.4:pituitary homeobox 1 [Homo sapiens] ;NP_005020.1:pituitary homeobox 3 [Homo sapiens] ;	PITX2	0.271	0.374	1				0.356	0.4251	1				1	2	2	0	2	5.25	0.00011527	X	X	X	X	X	X	X	X	X	X	X	X	X	X	X	X	X	X
0	0	0	0	0.000204	1	0	0	0	0	NP_149105.3	zinc finger CCHC-type and RNA-binding motif-containing protein 1 [Homo sapiens]	ZCRB1							0.356	0.4236	1				X	X	X	X	X	X	X	X	X	X	X	X	X	X	X	X	X	X	X	X	X	X	X	X	X
7.8e-05	1	0	0	9.8e-05	1	0	0	0	0	NP_079112.1	zinc finger protein 672 [Homo sapiens]	ZNF672	-0.065	-0.0739	0.937092				0.331	0.4227	1				X	X	X	X	X	X	X	X	X	X	X	X	X	X	1	1	1	0	1	2.43	7.81e-05	X	X	X	X
0	0	0	0	0.000256	1	0	0	0	0	NP_001304904.1	1 genes:NOP16.NP_001304904.1:nucleolar protein 16 isoform 8 [Homo sapiens] ;NP_057475.2:nucleolar protein 16 isoform 3 [Homo sapiens] ;	NOP16							0.349	0.4197	1				X	X	X	X	X	X	X	X	X	X	X	X	X	X	X	X	X	X	X	X	X	X	X	X	X
0.000121	1	0	0	0.000364	1	0	0	0	0	NP_001308099.1	1 genes:TECR.NP_001308099.1:very-long-chain enoyl-CoA reductase isoform 2 [Homo sapiens] ;NP_612510.1:very-long-chain enoyl-CoA reductase isoform 1 [Homo sapiens] ;	TECR	-0.061	-0.08	0.936217				0.347	0.4191	1				X	X	X	X	X	X	X	1	1	1	0	1	5.26	0.00012053	X	X	X	X	X	X	X	X	X	X	X
0	0	0	0	8.9e-05	1	0	0	0	0	NP_001271359.1	1 genes:UTP15.NP_001271359.1:U3 small nucleolar RNA-associated protein 15 homolog isoform 2 [Homo sapiens] ;NP_115551.2:U3 small nucleolar RNA-associated protein 15 homolog isoform 1 [Homo sapiens] ;	UTP15							0.337	0.4185	1				X	X	X	X	X	X	X	X	X	X	X	X	X	X	X	X	X	X	X	X	X	X	X	X	X
5.3e-05	3	0	0	4.7e-05	1	0	0	0	0	NP_002798.2	26S proteasome non-ATPase regulatory subunit 1 isoform 1 [Homo sapiens]	PSMD1	0.528	0.7458	1				0.341	0.4151	1				2	2	2	0	2	4.93	3.919e-05	1	2	2	0	2	1.89	8.17e-05	1	1	1	0	1	2.2	3.704e-05	X	X	X	X
0	0	0	0	0.000676	1	0	0	0	0	NP_005096.1	RNA-binding protein 8A [Homo sapiens]	RBM8A							0.319	0.4147	1				X	X	X	X	X	X	X	X	X	X	X	X	X	X	X	X	X	X	X	X	X	X	X	X	X
0	0	0	0	0.000125	2	0	0	0	0	NP_001349589.1	1 genes:TBL2.NP_001349589.1:transducin beta-like protein 2 isoform 2 [Homo sapiens] ;NP_036585.1:transducin beta-like protein 2 isoform 1 precursor [Homo sapiens] ;	TBL2							0.339	0.4142	1				X	X	X	X	X	X	X	X	X	X	X	X	X	X	X	X	X	X	X	X	X	X	X	X	X
0.000611	1	0	0	0.000308	1	0	0	0	0	NP_476502.1	kelch domain-containing protein 3 [Homo sapiens]	KLHDC3	1.063	1.4937	1				0.351	0.414	1				X	X	X	X	X	X	X	3	6	6	0	6	14.4	0.0006115	X	X	X	X	X	X	X	X	X	X	X
0.000168	2	0	0	9.4e-05	2	0	0	0	0	NP_003744.1	eukaryotic translation initiation factor 3 subunit D [Homo sapiens]	EIF3D	0.744	1.1827	1				0.359	0.4091	1				X	X	X	X	X	X	X	1	2	2	0	2	3.47	0.00014209	2	3	3	0	3	5.66	0.00019327	X	X	X	X
0	0	0	0	2.1e-05	1	0	0	0	0	NP_062535.2	YLP motif-containing protein 1 [Homo sapiens]	YLPM1							0.346	0.4079	1				X	X	X	X	X	X	X	X	X	X	X	X	X	X	X	X	X	X	X	X	X	X	X	X	X
0.00016	2	0	0	8.8e-05	1	0	0	0	0	NP_055121.1	tRNA-splicing ligase RtcB homolog [Homo sapiens]	RTCB	0.916	1.3902	1				0.339	0.4077	1				3	3	3	0	3	8.91	0.00011094	X	X	X	X	X	X	X	2	3	3	0	3	5.94	0.00020972	X	X	X	X
0	0	0	0	0.00013	1	0	0	0	0	NP_001008709.1	2 genes:PPP1CA,PPP1CC.NP_001008709.1:serine/threonine-protein phosphatase PP1-alpha catalytic subunit isoform 3 [Homo sapiens] ;NP_001231903.1:serine/threonine-protein phosphatase PP1-gamma catalytic subunit isoform 2 [Homo sapiens] ;NP_002699.1:serine/threonine-protein phosphatase PP1-alpha catalytic subunit isoform 1 [Homo sapiens] ;NP_002701.1:serine/threonine-protein phosphatase PP1-gamma cat…	PPP1CA							0.331	0.4066	1				X	X	X	X	X	X	X	X	X	X	X	X	X	X	X	X	X	X	X	X	X	X	X	X	X
0.000263	1	0	0	0.000331	1	0	0	0	0	NP_001317439.1	1 genes:PPIH.NP_001317439.1:peptidyl-prolyl cis-trans isomerase H isoform 2 [Homo sapiens] ;NP_006338.1:peptidyl-prolyl cis-trans isomerase H isoform 1 [Homo sapiens] ;	PPIH	0.001	0.0012	0.949541				0.334	0.4053	1				X	X	X	X	X	X	X	X	X	X	X	X	X	X	1	1	1	0	1	20.15	0.00026346	X	X	X	X
0.000131	1	0	0	0.000198	1	0	0	0	0	NP_002078.1	progranulin precursor [Homo sapiens]	GRN	0.223	0.2906	1				0.321	0.4046	1				X	X	X	X	X	X	X	1	2	2	0	2	5.23	0.00013131	X	X	X	X	X	X	X	X	X	X	X
0	0	0	0	5.7e-05	1	0	0	0	0	NP_115545.3	acyl-CoA dehydrogenase family member 11 [Homo sapiens]	ACAD11							0.323	0.4003	1				X	X	X	X	X	X	X	X	X	X	X	X	X	X	X	X	X	X	X	X	X	X	X	X	X
0.000227	1	0	0	9e-05	1	0	0	0	0	NP_001036004.1	myc-associated zinc finger protein isoform 2 [Homo sapiens]	MAZ	1.062	1.6464	1				0.34	0.3969	1				4	6	6	0	6	11.36	0.00022727	X	X	X	X	X	X	X	X	X	X	X	X	X	X	X	X	X	X
0.000188	1	0	0	0.000179	1	0	0	0	0	NP_001036816.1	tropomyosin alpha-3 chain isoform Tpm3.2cy [Homo sapiens]	TPM3	0.415	0.5693	1				0.323	0.3962	1				2	3	2	1	2.5	9.68	0.00018825	X	X	X	X	X	X	X	X	X	X	X	X	X	X	X	X	X	X
6.8e-05	1	0	0	4e-05	1	0	0	0	0	NP_001087.2	1 genes:ACLY.NP_001087.2:ATP-citrate synthase isoform 1 [Homo sapiens] ;NP_001290203.1:ATP-citrate synthase isoform 3 [Homo sapiens] ;NP_001290204.1:ATP-citrate synthase isoform 4 [Homo sapiens] ;NP_942127.1:ATP-citrate synthase isoform 2 [Homo sapiens] ;	ACLY	0.7	1.0259	1				0.346	0.3946	1				2	4	4	0	4	3.09	6.784e-05	X	X	X	X	X	X	X	X	X	X	X	X	X	X	X	X	X	X
0.000115	2	0	0	0.00014	1	0	0	0	0	NP_006089.1	receptor of activated protein C kinase 1 [Homo sapiens]	RACK1	0.349	0.4433	1				0.309	0.394	1				1	2	2	0	2	7.57	0.00011782	X	X	X	X	X	X	X	1	1	1	0	1	7.57	0.00011137	X	X	X	X
0	0	0	0	8.4e-05	1	0	0	0	0	NP_001035828.1	1 genes:RO60.NP_001035828.1:60 kDa SS-A/Ro ribonucleoprotein isoform 1 [Homo sapiens] ;NP_001035829.2:60 kDa SS-A/Ro ribonucleoprotein isoform 3 [Homo sapiens] ;NP_001166995.1:60 kDa SS-A/Ro ribonucleoprotein isoform 2 [Homo sapiens] ;NP_001166996.1:60 kDa SS-A/Ro ribonucleoprotein isoform 4 [Homo sapiens] ;	RO60							0.326	0.3939	1				X	X	X	X	X	X	X	X	X	X	X	X	X	X	X	X	X	X	X	X	X	X	X	X	X
0	0	0	0	4.9e-05	1	0	0	0	0	NP_001341360.1	1 genes:PRPF40A.NP_001341360.1:pre-mRNA-processing factor 40 homolog A isoform 2 [Homo sapiens] ;NP_001341361.1:pre-mRNA-processing factor 40 homolog A isoform 3 [Homo sapiens] ;NP_001352525.1:pre-mRNA-processing factor 40 homolog A isoform 4 [Homo sapiens] ;NP_001352526.1:pre-mRNA-processing factor 40 homolog A isoform 5 [Homo sapiens] ;NP_001352527.1:pre-mRNA-processing factor 40 homolog A isof…	PRPF40A							0.321	0.3935	1				X	X	X	X	X	X	X	X	X	X	X	X	X	X	X	X	X	X	X	X	X	X	X	X	X
0	0	0	0	0.000101	1	0	0	0	0	NP_001171812.1	1 genes:PLCB3.NP_001171812.1:1-phosphatidylinositol 4,5-bisphosphate phosphodiesterase beta-3 isoform 2 [Homo sapiens] ;NP_001303243.1:1-phosphatidylinositol 4,5-bisphosphate phosphodiesterase beta-3 isoform 1 [Homo sapiens] ;	PLCB3							0.331	0.3913	1				X	X	X	X	X	X	X	X	X	X	X	X	X	X	X	X	X	X	X	X	X	X	X	X	X
0	0	0	0	0.000141	1	0	0	0	0	NP_001229668.1	1 genes:ZNF691.NP_001229668.1:zinc finger protein 691 isoform 1 [Homo sapiens] ;NP_056995.1:zinc finger protein 691 isoform 2 [Homo sapiens] ;	ZNF691							0.318	0.3846	1				X	X	X	X	X	X	X	X	X	X	X	X	X	X	X	X	X	X	X	X	X	X	X	X	X
0	0	0	0	0.000137	1	0	0	0	0	NP_078974.1	mitochondrial glutamate carrier 1 [Homo sapiens]	SLC25A22							0.323	0.3776	1				X	X	X	X	X	X	X	X	X	X	X	X	X	X	X	X	X	X	X	X	X	X	X	X	X
0.000126	2	0	0	0.000199	1	0	0	0	0	NP_001350658.1	1 genes:SAMHD1.NP_001350658.1:deoxynucleoside triphosphate triphosphohydrolase SAMHD1 isoform 2 [Homo sapiens] ;NP_001350662.1:deoxynucleoside triphosphate triphosphohydrolase SAMHD1 isoform 3 [Homo sapiens] ;NP_056289.2:deoxynucleoside triphosphate triphosphohydrolase SAMHD1 isoform 1 [Homo sapiens] ;	SAMHD1	0.532	0.7173	1				0.304	0.3775	1				X	X	X	X	X	X	X	1	2	2	0	2	2.54	0.00013175	1	2	2	0	2	2.54	0.00011947	X	X	X	X
0.000515	1	0	0	0.000324	1	0	0	0	0	NP_115866.1	39S ribosomal protein L41, mitochondrial [Homo sapiens]	MRPL41	0.298	0.3988	1				0.325	0.3775	1				X	X	X	X	X	X	X	X	X	X	X	X	X	X	1	2	2	0	2	24.09	0.00051537	X	X	X	X
0.000221	1	0	0	5.5e-05	1	0	0	0	0	NP_071896.8	nucleolar complex protein 3 homolog [Homo sapiens]	NOC3L	0.882	1.4964	1				0.304	0.3648	1				X	X	X	X	X	X	X	X	X	X	X	X	X	X	1	5	5	0	5	2.88	0.00022064	X	X	X	X
0	0	0	0	0.000178	1	0	0	0	0	NP_001193541.1	1 genes:CHTOP.NP_001193541.1:chromatin target of PRMT1 protein isoform 2 [Homo sapiens] ;NP_001304006.1:chromatin target of PRMT1 protein isoform 4 [Homo sapiens] ;NP_056422.2:chromatin target of PRMT1 protein isoform 1 [Homo sapiens] ;	CHTOP							0.302	0.3596	1				X	X	X	X	X	X	X	X	X	X	X	X	X	X	X	X	X	X	X	X	X	X	X	X	X
1.9e-05	1	0	0	2.2e-05	1	0	0	0	0	NP_001014972.1	1 genes:ZNF638.NP_001014972.1:zinc finger protein 638 isoform 1 [Homo sapiens] ;NP_001239542.1:zinc finger protein 638 isoform 2 [Homo sapiens] ;	ZNF638	0.303	0.3655	1				0.307	0.3584	1				1	2	2	0	2	0.86	1.888e-05	X	X	X	X	X	X	X	X	X	X	X	X	X	X	X	X	X	X
0.001033	1	0	0	0.000216	1	0	0	0	0	NP_110438.1	28S ribosomal protein S26, mitochondrial [Homo sapiens]	MRPS26	1.038	1.6032	1				0.296	0.3565	1				X	X	X	X	X	X	X	X	X	X	X	X	X	X	3	6	6	0	6	8.78	0.00103326	X	X	X	X
0.000651	1	0	0	0.000516	1	0	0	0	0	NP_003124.1	signal recognition particle 9 kDa protein isoform 2 [Homo sapiens]	SRP9	0.586	0.8509	1				0.315	0.3548	1				1	3	3	0	3	12.79	0.00065143	X	X	X	X	X	X	X	X	X	X	X	X	X	X	X	X	X	X
0.000597	1	0	0	0.000136	1	0	0	0	0	NP_490647.1	dnaJ homolog subfamily B member 6 isoform a [Homo sapiens]	DNAJB6	0.901	1.3318	1				0.298	0.3545	1				X	X	X	X	X	X	X	2	5	5	0	5	10.43	0.00059712	X	X	X	X	X	X	X	X	X	X	X
0.000701	1	0	0	0.000147	1	0	0	0	0	NP_001132989.1	1 genes:PRKRA.NP_001132989.1:interferon-inducible double-stranded RNA-dependent protein kinase activator A isoform 2 [Homo sapiens] ;NP_001132990.1:interferon-inducible double-stranded RNA-dependent protein kinase activator A isoform 3 [Homo sapiens] ;NP_003681.1:interferon-inducible double-stranded RNA-dependent protein kinase activator A isoform 1 [Homo sapiens] ;	PRKRA	1.068	1.5832	1				0.295	0.3532	1				X	X	X	X	X	X	X	X	X	X	X	X	X	X	4	6	6	0	6	14.57	0.00070139	X	X	X	X
0.000149	2	0	0	0.00031	1	0	0	0	0	NP_004102.1	flap endonuclease 1 [Homo sapiens]	FEN1	0.294	0.3892	1				0.289	0.3504	1				X	X	X	X	X	X	X	1	2	2	0	2	5.26	0.00020491	1	1	1	0	1	5.26	9.29e-05	X	X	X	X
0.000431	1	0	0	0.00027	1	0	0	0	0	NP_001295325.1	1 genes:MRPL43.NP_001295325.1:39S ribosomal protein L43, mitochondrial isoform e [Homo sapiens] ;NP_115488.2:39S ribosomal protein L43, mitochondrial isoform a [Homo sapiens] ;NP_789762.1:39S ribosomal protein L43, mitochondrial isoform b [Homo sapiens] ;NP_789763.1:39S ribosomal protein L43, mitochondrial isoform c [Homo sapiens] ;NP_789764.1:39S ribosomal protein L43, mitochondrial isoform d [H…	MRPL43	0.279	0.3734	1				0.277	0.3502	1				X	X	X	X	X	X	X	X	X	X	X	X	X	X	1	2	2	0	2	7.32	0.00043053	X	X	X	X
0	0	0	0	0.000247	1	0	0	0	0	NP_003293.2	thyroid receptor-interacting protein 6 [Homo sapiens]	TRIP6							0.285	0.3479	1				X	X	X	X	X	X	X	X	X	X	X	X	X	X	X	X	X	X	X	X	X	X	X	X	X
3.5e-05	2	0	0	3.4e-05	1	0	0	0	0	NP_067051.2	splicing factor, arginine/serine-rich 19 [Homo sapiens]	SCAF1	0.611	0.8491	1				0.27	0.3346	1				2	3	3	0	3	3.73	4.27e-05	X	X	X	X	X	X	X	1	1	1	0	1	1.14	2.691e-05	X	X	X	X
0	0	0	0	6.2e-05	1	0	0	0	0	NP_002678.3	pinin [Homo sapiens]	PNN							0.26	0.3144	1				X	X	X	X	X	X	X	X	X	X	X	X	X	X	X	X	X	X	X	X	X	X	X	X	X
0	0	0	0	0.000311	1	0	0	0	0	NP_001306011.1	high mobility group protein HMG-I/HMG-Y isoform a [Homo sapiens]	HMGA1							0.105	0.1259	1				X	X	X	X	X	X	X	X	X	X	X	X	X	X	X	X	X	X	X	X	X	X	X	X	X
0	0	0	0	0.000346	1	0	0	0	0	NP_002122.1	high mobility group protein HMG-I/HMG-Y isoform b [Homo sapiens]	HMGA1							0.092	0.1	1				X	X	X	X	X	X	X	X	X	X	X	X	X	X	X	X	X	X	X	X	X	X	X	X	X
0	0	0	0	8.8e-05	1	0	0	0	0	NP_001290362.1	1 genes:FUBP1.NP_001290362.1:far upstream element-binding protein 1 isoform 1 [Homo sapiens] ;NP_003893.2:far upstream element-binding protein 1 isoform 2 [Homo sapiens] ;	FUBP1							0.007	0.0075	0.995577				X	X	X	X	X	X	X	X	X	X	X	X	X	X	X	X	X	X	X	X	X	X	X	X	X
0	0	0	0	0.000222	1	0	0	0	0	NP_001027553.1	1 genes:PQBP1.NP_001027553.1:polyglutamine-binding protein 1 isoform 1 [Homo sapiens] ;NP_001161461.1:polyglutamine-binding protein 1 isoform 4 [Homo sapiens] ;NP_001161462.1:polyglutamine-binding protein 1 isoform 5 [Homo sapiens] ;NP_001161464.1:polyglutamine-binding protein 1 isoform 6 [Homo sapiens] ;NP_652766.1:polyglutamine-binding protein 1 isoform 3 [Homo sapiens] ;	PQBP1							-0.012	-0.0141	0.988583				X	X	X	X	X	X	X	X	X	X	X	X	X	X	X	X	X	X	X	X	X	X	X	X	X
4.3e-05	1	0	0	5.5e-05	1	0	0	0	0	NP_001949.1	elongation factor 1-alpha 2 [Homo sapiens]	EEF1A2	-0.094	-0.1094	0.932298				-0.029	-0.0303	0.983481				2	2	1	1	1.0625	7.56	4.285e-05	2	5	0	5	0	7.56	X	3	5	0	5	0	8.21	X	X	X	X	X
0.000213	1	0	0	0.000178	1	0	0	0	0	NP_001171634.2	1 genes:HADH. 2 proteins in this group did not match any genes. NP_001171634.2:hydroxyacyl-coenzyme A dehydrogenase, mitochondrial isoform 1 precursor [Homo sapiens] ;NP_001317956.1:hydroxyacyl-coenzyme A dehydrogenase, mitochondrial isoform 3 [Homo sapiens] ;NP_005318.4:hydroxyacyl-coenzyme A dehydrogenase, mitochondrial isoform 2 precursor [Homo sapiens] ;NP_005318.5:hydroxyacyl-coenzyme A dehy…	HADH	0.274	0.3566	1				-0.032	-0.0346	0.982147				X	X	X	X	X	X	X	X	X	X	X	X	X	X	1	2	2	0	2	7.25	0.00021331	X	X	X	X
0	0	0	0	0.000113	1	0	0	0	0	NP_001243241.1	1 genes:STK3.NP_001243241.1:serine/threonine-protein kinase 3 isoform 2 [Homo sapiens] ;NP_001243242.1:serine/threonine-protein kinase 3 isoform 3 [Homo sapiens] ;NP_006272.2:serine/threonine-protein kinase 3 isoform 1 [Homo sapiens] ;	STK3							-0.037	-0.0369	0.981438				X	X	X	X	X	X	X	X	X	X	X	X	X	X	X	X	X	X	X	X	X	X	X	X	X
0	0	0	0	9.4e-05	1	0	0	0	0	NP_071336.1	nuclear RNA export factor 2 [Homo sapiens]	NXF2							-0.056	-0.0605	0.974303				X	X	X	X	X	X	X	X	X	X	X	X	X	X	X	X	X	X	X	X	X	X	X	X	X
0	0	0	0	0.000166	1	0	0	0	0	NP_001303991.1	1 genes:WDR77.NP_001303991.1:methylosome protein 50 isoform 1 [Homo sapiens] ;NP_001303992.1:methylosome protein 50 isoform 3 [Homo sapiens] ;NP_077007.1:methylosome protein 50 isoform 2 [Homo sapiens] ;	WDR77							-0.064	-0.0709	0.971245				X	X	X	X	X	X	X	X	X	X	X	X	X	X	X	X	X	X	X	X	X	X	X	X	X
4e-05	1	0	0	6.6e-05	1	0	0	0	0	NP_001332785.1	1 genes:SPATA5.NP_001332785.1:ATPase family protein 2 homolog isoform 3 [Homo sapiens] ;NP_660208.2:ATPase family protein 2 homolog isoform 1 [Homo sapiens] ;	SPATA5	-0.123	-0.1493	0.927753				-0.067	-0.0726	0.970749				X	X	X	X	X	X	X	X	X	X	X	X	X	X	1	1	1	0	1	2.13	3.958e-05	X	X	X	X
0	0	0	0	0.000183	1	0	0	0	0	NP_001231595.1	1 genes:STX5.NP_001231595.1:syntaxin-5 isoform 2 [Homo sapiens] ;NP_001317223.1:syntaxin-5 isoform 3 [Homo sapiens] ;NP_003155.2:syntaxin-5 isoform 1 [Homo sapiens] ;	STX5							-0.076	-0.0785	0.969043				X	X	X	X	X	X	X	X	X	X	X	X	X	X	X	X	X	X	X	X	X	X	X	X	X
0	0	0	0	0.000266	1	0	0	0	0	NP_001231695.1	2 genes:MOB1A,MOB1B.NP_001231695.1:MOB kinase activator 1B isoform 1 [Homo sapiens] ;NP_001304039.1:MOB kinase activator 1A isoform 2 [Homo sapiens] ;NP_001304040.1:MOB kinase activator 1A isoform 3 [Homo sapiens] ;NP_060691.2:MOB kinase activator 1A isoform 1 [Homo sapiens] ;NP_775739.1:MOB kinase activator 1B isoform 2 [Homo sapiens] ;	MOB1B							-0.082	-0.0843	0.967382				X	X	X	X	X	X	X	X	X	X	X	X	X	X	X	X	X	X	X	X	X	X	X	X	X
0.00025	1	0	0	0.000189	1	0	0	0	0	NP_057226.1	very-long-chain 3-oxoacyl-CoA reductase [Homo sapiens]	HSD17B12	0.292	0.3651	1				-0.079	-0.0859	0.966925				X	X	X	X	X	X	X	2	2	2	0	2	13.14	0.00024957	X	X	X	X	X	X	X	X	X	X	X
5.2e-05	2	0	0	8.2e-05	1	0	0	0	0	NP_005907.3	DNA replication licensing factor MCM7 isoform 1 [Homo sapiens]	MCM7	0.03	0.0375	0.956668				-0.081	-0.0865	0.966756				X	X	X	X	X	X	X	1	1	1	0	1	2.09	5.415e-05	1	1	1	0	1	2.64	4.91e-05	X	X	X	X
0.000128	1	0	0	0.000106	1	0	0	0	0	NP_001444.2	forkhead box protein C1 [Homo sapiens]	FOXC1	0.264	0.3648	1				-0.096	-0.0967	0.963886				X	X	X	X	X	X	X	X	X	X	X	X	X	X	1	2	2	0	2	6.33	0.00012768	X	X	X	X
0	0	0	0	4.6e-05	1	0	0	0	0	NP_001138829.1	paired amphipathic helix protein Sin3a [Homo sapiens]	SIN3A							-0.088	-0.0996	0.963079				X	X	X	X	X	X	X	X	X	X	X	X	X	X	X	X	X	X	X	X	X	X	X	X	X
0	0	0	0	8.7e-05	1	0	0	0	0	NP_001155059.1	1 genes:GYS1.NP_001155059.1:glycogen [starch] synthase, muscle isoform 2 [Homo sapiens] ;NP_002094.2:glycogen [starch] synthase, muscle isoform 1 [Homo sapiens] ;	GYS1							-0.092	-0.1001	0.96294				X	X	X	X	X	X	X	X	X	X	X	X	X	X	X	X	X	X	X	X	X	X	X	X	X
0	0	0	0	4.9e-05	1	0	0	0	0	NP_001305131.1	1 genes:FHOD1.NP_001305131.1:FH1/FH2 domain-containing protein 1 isoform 1 [Homo sapiens] ;NP_037373.2:FH1/FH2 domain-containing protein 1 isoform 2 [Homo sapiens] ;	FHOD1							-0.092	-0.102	0.962413				X	X	X	X	X	X	X	X	X	X	X	X	X	X	X	X	X	X	X	X	X	X	X	X	X
0	0	0.000213	2	2.6e-05	1	0	0	0	0	NP_071401.3	RNA-binding protein 26 isoform 3 [Homo sapiens]	RBM26				0.659	0.9299	1	-0.104	-0.1038	0.961918				X	X	X	X	X	X	X	X	X	X	X	X	X	X	X	X	X	X	X	X	X	1	1	1	0
0.00016	2	0	0	7.4e-05	1	0	0	0	0	NP_001017423.1	1 genes:ALDH18A1.NP_001017423.1:delta-1-pyrroline-5-carboxylate synthase isoform 2 [Homo sapiens] ;NP_001310345.1:delta-1-pyrroline-5-carboxylate synthase isoform 3 [Homo sapiens] ;NP_001310346.1:delta-1-pyrroline-5-carboxylate synthase isoform 4 [Homo sapiens] ;NP_001310347.1:delta-1-pyrroline-5-carboxylate synthase isoform 5 [Homo sapiens] ;NP_001310348.1:delta-1-pyrroline-5-carboxylate synthas…	ALDH18A1	1.033	1.6663	1				-0.112	-0.1211	0.957227				X	X	X	X	X	X	X	2	2	2	0	2	4.54	9.819e-05	3	5	5	0	5	6.56	0.00022259	X	X	X	X
0	0	0	0	2.2e-05	1	0	0	0	0	NP_060899.2	transcription factor TFIIIB component B'' homolog [Homo sapiens]	BDP1							-0.117	-0.1235	0.956589				X	X	X	X	X	X	X	X	X	X	X	X	X	X	X	X	X	X	X	X	X	X	X	X	X
0	0	0	0	5.4e-05	1	0	0	0	0	NP_055486.2	ubiquitin-protein ligase E3C [Homo sapiens]	UBE3C							-0.125	-0.1235	0.956589				X	X	X	X	X	X	X	X	X	X	X	X	X	X	X	X	X	X	X	X	X	X	X	X	X
0	0	0	0	0.000116	1	0	0	0	0	NP_542784.1	60S ribosomal protein L10-like [Homo sapiens]	RPL10L							-0.106	-0.1238	0.956509				X	X	X	X	X	X	X	X	X	X	X	X	X	X	1	1	0	1	0	5.14	X	X	X	X	X
0	0	0	0	0.00054	1	0	0	0	0	NP_004364.2	cytochrome c oxidase subunit 6A1, mitochondrial [Homo sapiens]	COX6A1							-0.123	-0.1246	0.956295				X	X	X	X	X	X	X	X	X	X	X	X	X	X	X	X	X	X	X	X	X	X	X	X	X
0	0	0	0	4.1e-05	1	0	0	0	0	NP_001035207.1	1 genes:ARAP1.NP_001035207.1:arf-GAP with Rho-GAP domain, ANK repeat and PH domain-containing protein 1 isoform c [Homo sapiens] ;NP_001356418.1:arf-GAP with Rho-GAP domain, ANK repeat and PH domain-containing protein 1 isoform e [Homo sapiens] ;NP_056057.2:arf-GAP with Rho-GAP domain, ANK repeat and PH domain-containing protein 1 isoform a [Homo sapiens] ;	ARAP1							-0.118	-0.1262	0.955874				X	X	X	X	X	X	X	X	X	X	X	X	X	X	X	X	X	X	X	X	X	X	X	X	X
5.5e-05	1	0	0	9.2e-05	1	0	0	0	0	NP_057396.1	WW domain-binding protein 11 [Homo sapiens]	WBP11	-0.058	-0.0713	0.937471				-0.131	-0.1316	0.954453				X	X	X	X	X	X	X	X	X	X	X	X	X	X	1	1	1	0	1	2.18	5.508e-05	X	X	X	X
7.3e-05	1	0	0	6.1e-05	1	0	0	0	0	NP_001351766.1	1 genes:MTHFD1.NP_001351766.1:C-1-tetrahydrofolate synthase, cytoplasmic isoform 2 [Homo sapiens] ;NP_005947.3:C-1-tetrahydrofolate synthase, cytoplasmic isoform 1 [Homo sapiens] ;	MTHFD1	0.275	0.3679	1				-0.128	-0.1317	0.954427				X	X	X	X	X	X	X	X	X	X	X	X	X	X	2	2	2	0	2	3.32	7.324e-05	X	X	X	X
0	0	0	0	0.000142	1	0	0	0	0	NP_001074930.1	1 genes:JMJD6.NP_001074930.1:bifunctional arginine demethylase and lysyl-hydroxylase JMJD6 isoform 1 [Homo sapiens] ;NP_055982.2:bifunctional arginine demethylase and lysyl-hydroxylase JMJD6 isoform 2 [Homo sapiens] ;	JMJD6							-0.12	-0.1317	0.954427				X	X	X	X	X	X	X	X	X	X	X	X	X	X	X	X	X	X	X	X	X	X	X	X	X
0.000185	1	0	0	0.000279	1	0	0	0	0	NP_004273.1	BAG family molecular chaperone regulator 2 [Homo sapiens]	BAG2	-0.085	-0.0966	0.933944				-0.121	-0.1339	0.953853				X	X	X	X	X	X	X	1	1	1	0	1	8.06	0.00018451	X	X	X	X	X	X	X	X	X	X	X
0	0	0	0	7.1e-05	1	0	0	0	0	NP_849193.1	dolichyl-diphosphooligosaccharide--protein glycosyltransferase subunit STT3B [Homo sapiens]	STT3B							-0.128	-0.1339	0.953853				X	X	X	X	X	X	X	X	X	X	X	X	X	X	X	X	X	X	X	X	X	X	X	X	X
0.000369	1	0.00049	1	0.000154	1	0	0	0	0	NP_001294853.1	1 genes:NAP1L1.NP_001294853.1:nucleosome assembly protein 1-like 1 isoform 2 [Homo sapiens] ;NP_004528.1:nucleosome assembly protein 1-like 1 isoform 1 [Homo sapiens] ;	NAP1L1	0.778	1.179	1	0.35	0.4258	1	-0.135	-0.1352	0.953515				X	X	X	X	X	X	X	X	X	X	X	X	X	X	3	4	4	0	4	15.4	0.0003687	X	X	X	X
0.000299	1	0	0	0.000249	1	0	0	0	0	NP_001307539.1	1 genes:CHCHD6.NP_001307539.1:MICOS complex subunit MIC25 isoform 1 [Homo sapiens] ;NP_115719.1:MICOS complex subunit MIC25 isoform 2 [Homo sapiens] ;	CHCHD6	0.332	0.418	1				-0.12	-0.1377	0.952866				X	X	X	X	X	X	X	X	X	X	X	X	X	X	1	2	2	0	2	10.17	0.00029918	X	X	X	X
0	0	0	0	8.7e-05	1	0	0	0	0	NP_891552.1	HEAT repeat-containing protein 3 isoform a [Homo sapiens]	HEATR3							-0.146	-0.1433	0.951427				X	X	X	X	X	X	X	X	X	X	X	X	X	X	X	X	X	X	X	X	X	X	X	X	X
8.5e-05	1	0	0	0.000142	1	0	0	0	0	NP_001135858.1	1 genes:PDK3.NP_001135858.1:pyruvate dehydrogenase kinase, isozyme 3 isoform 1 precursor [Homo sapiens] ;NP_005382.1:pyruvate dehydrogenase kinase, isozyme 3 isoform 2 precursor [Homo sapiens] ;	PDK3	-0.108	-0.1312	0.929706				-0.143	-0.1448	0.951044				X	X	X	X	X	X	X	X	X	X	X	X	X	X	1	1	1	0	1	3.61	8.507e-05	X	X	X	X
0.000336	1	0	0	0.00056	1	0	0	0	0	NP_003320.2	thioredoxin isoform 1 [Homo sapiens]	TXN	-0.059	-0.0726	0.937279				-0.138	-0.1484	0.95013				X	X	X	X	X	X	X	X	X	X	X	X	X	X	1	1	1	0	1	10.48	0.00033622	X	X	X	X
0	0	0	0	7.9e-05	1	0	0	0	0	NP_659475.2	dynein regulatory complex protein 1 [Homo sapiens]	DRC1							-0.147	-0.1507	0.949548				X	X	X	X	X	X	X	X	X	X	X	X	X	X	X	X	X	X	X	X	X	X	X	X	X
0	0	0	0	6e-05	1	0	0	0	0	NP_001165906.1	1 genes:RAB3GAP1.NP_001165906.1:rab3 GTPase-activating protein catalytic subunit isoform 1 [Homo sapiens] ;NP_036365.1:rab3 GTPase-activating protein catalytic subunit isoform 2 [Homo sapiens] ;	RAB3GAP1							-0.134	-0.1511	0.949448				X	X	X	X	X	X	X	X	X	X	X	X	X	X	X	X	X	X	X	X	X	X	X	X	X
0	0	0	0	0.000207	1	0	0	0	0	NP_001137298.1	1 genes:MAPRE2.NP_001137298.1:microtubule-associated protein RP/EB family member 2 isoform 2 [Homo sapiens] ;NP_001137299.1:microtubule-associated protein RP/EB family member 2 isoform 3 [Homo sapiens] ;NP_001243349.1:microtubule-associated protein RP/EB family member 2 isoform 4 [Homo sapiens] ;NP_055083.1:microtubule-associated protein RP/EB family member 2 isoform 1 [Homo sapiens] ;	MAPRE2							-0.159	-0.157	0.94797				X	X	X	X	X	X	X	X	X	X	X	X	X	X	X	X	X	X	X	X	X	X	X	X	X
0	0	0	0	9.3e-05	1	0	0	0	0	NP_001287875.1	1 genes:GATAD2A.NP_001287875.1:transcriptional repressor p66-alpha isoform 1 [Homo sapiens] ;NP_001346560.1:transcriptional repressor p66-alpha isoform 3 [Homo sapiens] ;NP_060130.3:transcriptional repressor p66-alpha isoform 2 [Homo sapiens] ;	GATAD2A							-0.15	-0.1584	0.947624				X	X	X	X	X	X	X	X	X	X	X	X	X	X	X	X	X	X	X	X	X	X	X	X	X
0	0	0	0	0.000503	1	0	0	0	0	NP_009209.1	gamma-aminobutyric acid receptor-associated protein [Homo sapiens]	GABARAP							-0.142	-0.1616	0.946832				X	X	X	X	X	X	X	X	X	X	X	X	X	X	X	X	X	X	X	X	X	X	X	X	X
0	0	0	0	6.8e-05	1	0	0	0	0	NP_001340295.1	1 genes:NOM1.NP_001340295.1:nucleolar MIF4G domain-containing protein 1 isoform 2 [Homo sapiens] ;NP_612409.1:nucleolar MIF4G domain-containing protein 1 isoform 1 [Homo sapiens] ;	NOM1							-0.155	-0.1718	0.944344				X	X	X	X	X	X	X	X	X	X	X	X	X	X	X	X	X	X	X	X	X	X	X	X	X
3.2e-05	1	0	0	4.9e-05	1	0	0	0	0	NP_001316604.1	1 genes:CAND1.NP_001316604.1:cullin-associated NEDD8-dissociated protein 1 isoform 2 [Homo sapiens] ;NP_001316605.1:cullin-associated NEDD8-dissociated protein 1 isoform 3 [Homo sapiens] ;NP_060918.2:cullin-associated NEDD8-dissociated protein 1 isoform 1 [Homo sapiens] ;	CAND1	-0.073	-0.0876	0.935158				-0.155	-0.1748	0.943622				X	X	X	X	X	X	X	1	1	1	0	1	1.49	3.228e-05	X	X	X	X	X	X	X	X	X	X	X
3e-05	1	0	0	4.5e-05	1	0	0	0	0	NP_005723.2	DNA repair protein RAD50 [Homo sapiens]	RAD50	-0.033	-0.0389	0.942505				-0.17	-0.1792	0.94257				X	X	X	X	X	X	X	1	1	1	0	1	1.22	2.967e-05	X	X	X	X	X	X	X	X	X	X	X
0	0	0	0	0.000152	1	0	0	0	0	NP_001307903.1	1 genes:COX15.NP_001307903.1:cytochrome c oxidase assembly protein COX15 homolog isoform 2 [Homo sapiens] ;NP_001307905.1:cytochrome c oxidase assembly protein COX15 homolog isoform 4 [Homo sapiens] ;NP_001358953.1:cytochrome c oxidase assembly protein COX15 homolog isoform 5 [Homo sapiens] ;NP_001358954.1:cytochrome c oxidase assembly protein COX15 homolog isoform 6 [Homo sapiens] ;NP_001358955.…	COX15							-0.18	-0.1817	0.941979				X	X	X	X	X	X	X	X	X	X	X	X	X	X	X	X	X	X	X	X	X	X	X	X	X
1.6e-05	1	0	0	2.6e-05	1	0	0	0	0	NP_006006.3	AT-rich interactive domain-containing protein 1A isoform a [Homo sapiens]	ARID1A	0.319	0.4507	1				-0.186	-0.185	0.941201				1	2	2	0	2	1.53	1.635e-05	X	X	X	X	X	X	X	X	X	X	X	X	X	X	X	X	X	X
0	0	0	0	9.6e-05	1	0	0	0	0	NP_055770.1	1 genes:EEF1AKNMT.NP_055770.1:eEF1A lysine and N-terminal methyltransferase isoform 2 [Homo sapiens] ;NP_057019.3:eEF1A lysine and N-terminal methyltransferase isoform 1 [Homo sapiens] ;	EEF1AKNMT							-0.18	-0.185	0.941201				X	X	X	X	X	X	X	X	X	X	X	X	X	X	X	X	X	X	X	X	X	X	X	X	X
0	0	0	0	0.000192	1	0	0	0	0	NP_073742.2	axin interactor, dorsalization-associated protein [Homo sapiens]	AIDA							-0.173	-0.185	0.941201				X	X	X	X	X	X	X	X	X	X	X	X	X	X	X	X	X	X	X	X	X	X	X	X	X
0.000338	1	0	0	0.000141	1	0	0	0	0	NP_001307193.1	AP-3 complex subunit mu-1 isoform a [Homo sapiens]	AP3M1	0.761	1.0846	1				-0.194	-0.1908	0.939849				X	X	X	X	X	X	X	X	X	X	X	X	X	X	3	4	4	0	4	16.99	0.00033783	X	X	X	X
0.000154	1	0	0	0.000117	1	0	0	0	0	NP_001121632.1	1 genes:UBP1.NP_001121632.1:upstream-binding protein 1 isoform LBP-1a [Homo sapiens] ;NP_055332.3:upstream-binding protein 1 isoform LBP-1b [Homo sapiens] ;	UBP1	0.226	0.3005	1				-0.186	-0.1977	0.938262				X	X	X	X	X	X	X	1	2	2	0	2	3.57	0.00015449	X	X	X	X	X	X	X	X	X	X	X
0	0	0	0	9e-05	1	0	0	0	0	NP_006779.1	ralA-binding protein 1 [Homo sapiens]	RALBP1							-0.178	-0.1978	0.938239				X	X	X	X	X	X	X	X	X	X	X	X	X	X	X	X	X	X	X	X	X	X	X	X	X
0.000315	1	0	0	0.000175	1	0	0	0	0	NP_689953.1	3-hydroxyisobutyrate dehydrogenase, mitochondrial precursor [Homo sapiens]	HIBADH	0.506	0.6943	1				-0.193	-0.2024	0.937194				X	X	X	X	X	X	X	X	X	X	X	X	X	X	1	3	3	0	3	4.17	0.00031521	X	X	X	X
0	0	0	0	4.1e-05	1	0	0	0	0	NP_056046.1	nuclear pore complex protein Nup160 isoform 1 [Homo sapiens]	NUP160							-0.197	-0.2026	0.937149				X	X	X	X	X	X	X	X	X	X	X	X	X	X	X	X	X	X	X	X	X	X	X	X	X
0.000275	1	0.000316	2	0.000115	1	0	0	0	0	NP_060695.2	WD40 repeat-containing protein SMU1 [Homo sapiens]	SMU1	0.718	1.0372	1	0.4	0.4932	1	-0.202	-0.2082	0.935891				X	X	X	X	X	X	X	X	X	X	X	X	X	X	2	4	4	0	4	6.63	0.00027527	1	1	1	0
0.000234	1	0	0	0.00013	1	0	0	0	0	NP_001128582.1	1 genes:DNAJA3.NP_001128582.1:dnaJ homolog subfamily A member 3, mitochondrial isoform 2 [Homo sapiens] ;NP_001273445.1:dnaJ homolog subfamily A member 3, mitochondrial isoform 3 [Homo sapiens] ;NP_005138.3:dnaJ homolog subfamily A member 3, mitochondrial isoform 1 [Homo sapiens] ;	DNAJA3	0.508	0.6764	1				-0.203	-0.2101	0.93547				X	X	X	X	X	X	X	X	X	X	X	X	X	X	1	3	3	0	3	5.08	0.0002338	X	X	X	X
0	0	0	0	0.000112	1	0	0	0	0	NP_001029288.1	1 genes:EIF2B4.NP_001029288.1:translation initiation factor eIF-2B subunit delta isoform 2 [Homo sapiens] ;NP_001305894.1:translation initiation factor eIF-2B subunit delta isoform 4 [Homo sapiens] ;NP_001305895.1:translation initiation factor eIF-2B subunit delta isoform 5 [Homo sapiens] ;NP_001305896.1:translation initiation factor eIF-2B subunit delta isoform 6 [Homo sapiens] ;NP_001305897.1:t…	EIF2B4							-0.201	-0.2102	0.935448				X	X	X	X	X	X	X	X	X	X	X	X	X	X	X	X	X	X	X	X	X	X	X	X	X
8.4e-05	1	0	0	0.000127	1	0	0	0	0	NP_001171783.1	1 genes:KLHDC4.NP_001171783.1:kelch domain-containing protein 4 isoform 3 [Homo sapiens] ;NP_001171785.1:kelch domain-containing protein 4 isoform 2 [Homo sapiens] ;NP_001338867.1:kelch domain-containing protein 4 isoform 4 [Homo sapiens] ;NP_060036.2:kelch domain-containing protein 4 isoform 1 [Homo sapiens] ;	KLHDC4	-0.097	-0.1178	0.931268				-0.208	-0.2111	0.935248				X	X	X	X	X	X	X	1	1	1	0	1	3.02	8.409e-05	X	X	X	X	X	X	X	X	X	X	X
0	0	0	0	0.000348	1	0	0	0	0	NP_000705.2	translocator protein [Homo sapiens]	TSPO							-0.192	-0.2132	0.934784				X	X	X	X	X	X	X	X	X	X	X	X	X	X	X	X	X	X	X	X	X	X	X	X	X
0	0	0	0	4.6e-05	1	0	0	0	0	NP_065876.3	protein cramped-like [Homo sapiens]	CRAMP1							-0.209	-0.2178	0.933775				X	X	X	X	X	X	X	X	X	X	X	X	X	X	X	X	X	X	X	X	X	X	X	X	X
7.3e-05	1	0	0	0.00011	1	0	0	0	0	NP_001017974.1	1 genes:P4HA2.NP_001017974.1:prolyl 4-hydroxylase subunit alpha-2 isoform 2 precursor [Homo sapiens] ;NP_004190.1:prolyl 4-hydroxylase subunit alpha-2 isoform 1 precursor [Homo sapiens] ;	P4HA2	-0.019	-0.0239	0.945031				-0.215	-0.2273	0.931726				X	X	X	X	X	X	X	1	1	1	0	1	4.13	7.304e-05	X	X	X	X	X	X	X	X	X	X	X
0.000276	1	0	0	0.00046	1	0	0	0	0	NP_071383.1	28S ribosomal protein S14, mitochondrial [Homo sapiens]	MRPS14	-0.044	-0.0532	0.940211				-0.23	-0.2369	0.929702				X	X	X	X	X	X	X	X	X	X	X	X	X	X	1	1	1	0	1	10.16	0.00027581	X	X	X	X
0.000128	1	0	0	9.7e-05	1	0	0	0	0	NP_005266.2	guanine nucleotide-binding protein-like 1 [Homo sapiens]	GNL1	0.312	0.4283	1				-0.243	-0.2555	0.925915				X	X	X	X	X	X	X	1	2	2	0	2	2.14	0.00012828	X	X	X	X	X	X	X	X	X	X	X
0	0	0	0	0.000139	1	0	0	0	0	NP_001135753.1	1 genes:ARCN1.NP_001135753.1:coatomer subunit delta isoform 2 [Homo sapiens] ;NP_001646.2:coatomer subunit delta isoform 1 [Homo sapiens] ;	ARCN1							-0.251	-0.2585	0.92532				X	X	X	X	X	X	X	X	X	X	X	X	X	X	X	X	X	X	X	X	X	X	X	X	X
0	0	0	0	0.000103	1	0	0	0	0	NP_001128649.1	protein NEDD1 isoform c [Homo sapiens]	NEDD1							-0.231	-0.2585	0.92532				X	X	X	X	X	X	X	X	X	X	X	X	X	X	X	X	X	X	X	X	X	X	X	X	X
0	0	0	0	0.000136	1	0	0	0	0	NP_689939.1	calcium uptake protein 2, mitochondrial [Homo sapiens]	MICU2							-0.254	-0.2667	0.923718				X	X	X	X	X	X	X	X	X	X	X	X	X	X	X	X	X	X	X	X	X	X	X	X	X
0	0	0	0	0.000214	1	0	0	0	0	NP_001240810.1	1 genes:MED27.NP_001240810.1:mediator of RNA polymerase II transcription subunit 27 isoform 2 [Homo sapiens] ;NP_001240811.1:mediator of RNA polymerase II transcription subunit 27 isoform 3 [Homo sapiens] ;NP_004260.2:mediator of RNA polymerase II transcription subunit 27 isoform 1 [Homo sapiens] ;	MED27							-0.258	-0.2779	0.921586				X	X	X	X	X	X	X	X	X	X	X	X	X	X	X	X	X	X	X	X	X	X	X	X	X
0	0	0	0	7.1e-05	1	0	0	0	0	NP_001012975.1	1 genes:DISC1.NP_001012975.1:disrupted in schizophrenia 1 protein isoform Lv [Homo sapiens] ;NP_001012976.1:disrupted in schizophrenia 1 protein isoform Es [Homo sapiens] ;NP_001012977.1:disrupted in schizophrenia 1 protein isoform S [Homo sapiens] ;NP_001158009.1:disrupted in schizophrenia 1 protein isoform a [Homo sapiens] ;NP_001158010.1:disrupted in schizophrenia 1 protein isoform b [Homo sap…	DISC1							-0.307	-0.2911	0.919155				X	X	X	X	X	X	X	X	X	X	X	X	X	X	X	X	X	X	X	X	X	X	X	X	X
0	0	0.001803	1	0	0	0	0	0	0	NP_001305804.1	1 genes:FLOT1.NP_001305804.1:flotillin-1 isoform 2 [Homo sapiens] ;NP_005794.1:flotillin-1 isoform 1 [Homo sapiens] ;	FLOT1				1.157	1.7132	0.401107							X	X	X	X	X	X	X	X	X	X	X	X	X	X	X	X	X	X	X	X	X	3	5	5	0
4.4e-05	1	0.000344	2	0	0	0	0	0	0	NP_056342.3	TBC1 domain family member 10B [Homo sapiens]	TBC1D10B	-0.049	-0.0538	0.940118	0.989	1.3985	0.812056							X	X	X	X	X	X	X	X	X	X	X	X	X	X	1	1	1	0	1	2.6	4.369e-05	1	2	2	0
0.000392	2	0.001988	1	0	0	0	0	0	0	NP_116558.1	DNA-directed RNA polymerase II subunit RPB3 [Homo sapiens]	POLR2C	0.913	1.3221	1	0.891	1.3067	0.999193							X	X	X	X	X	X	X	1	1	1	0	1	9.09	0.00014157	1	5	5	0	5	9.09	0.00064188	3	4	4	0
0.000841	1	0.001953	1	0	0	0	0	0	0	NP_002686.2	DNA-directed RNA polymerases I, II, and III subunit RPABC1 isoform a [Homo sapiens]		0.856	1.3258	1	0.752	1.0428	1							X	X	X	X	X	X	X	X	X	X	X	X	X	X	3	5	5	0	5	20.95	0.00084055	2	3	3	0
0	0	0.000531	1	0	0	0	0	0	0	NP_001265126.1	1 genes:CDK5RAP3.NP_001265126.1:CDK5 regulatory subunit-associated protein 3 isoform c [Homo sapiens] ;NP_001265127.1:CDK5 regulatory subunit-associated protein 3 isoform d [Homo sapiens] ;NP_001265145.1:CDK5 regulatory subunit-associated protein 3 isoform e [Homo sapiens] ;NP_001265146.1:CDK5 regulatory subunit-associated protein 3 isoform f [Homo sapiens] ;NP_788276.1:CDK5 regulatory subunit-as…	CDK5RAP3				0.713	0.9391	1							X	X	X	X	X	X	X	X	X	X	X	X	X	X	X	X	X	X	X	X	X	X	X	X	X
0.000142	2	0.000634	1	0	0	0	0	0	0	NP_001308762.1	1 genes:CPSF3.NP_001308762.1:cleavage and polyadenylation specificity factor subunit 3 isoform b [Homo sapiens] ;NP_001308764.1:cleavage and polyadenylation specificity factor subunit 3 isoform c [Homo sapiens] ;NP_001308765.1:cleavage and polyadenylation specificity factor subunit 3 isoform d [Homo sapiens] ;NP_057291.1:cleavage and polyadenylation specificity factor subunit 3 isoform a [Homo sa…	CPSF3	0.769	1.1511	1	0.693	0.9237	1							X	X	X	X	X	X	X	2	2	2	0	2	8.81	0.00012035	1	3	3	0	3	3.71	0.00016369	2	3	3	0
0.000133	2	0.000322	1	0	0	0	0	0	0	NP_001122324.1	1 genes:SRRT.NP_001122324.1:serrate RNA effector molecule homolog isoform c [Homo sapiens] ;NP_001122325.1:serrate RNA effector molecule homolog isoform d [Homo sapiens] ;NP_001122326.1:serrate RNA effector molecule homolog isoform e [Homo sapiens] ;NP_056992.4:serrate RNA effector molecule homolog isoform a [Homo sapiens] ;	SRRT	1.001	1.6856	1	0.683	0.855	1							2	2	2	0	2	3.89	4.268e-05	3	5	5	0	5	8.69	0.00022247	X	X	X	X	X	X	X	X	X	X	X
5.9e-05	1	0.000223	1	0	0	0	0	0	0	NP_001287828.1	1 genes:MYO6.NP_001287828.1:unconventional myosin-VI isoform 2 [Homo sapiens] ;NP_001355065.1:unconventional myosin-VI isoform 3 [Homo sapiens] ;NP_001355066.1:unconventional myosin-VI isoform 4 [Homo sapiens] ;NP_001355794.1:unconventional myosin-VI isoform 7 [Homo sapiens] ;NP_001355795.1:unconventional myosin-VI isoform 8 [Homo sapiens] ;NP_004990.3:unconventional myosin-VI isoform 1 [Homo sap…	MYO6	0.724	1.0761	1	0.648	0.8273	1							2	4	4	0	4	3.01	5.919e-05	X	X	X	X	X	X	X	X	X	X	X	X	X	X	X	X	X	X
0.000117	2	0.0004	1	0	0	0	0	0	0	NP_001243808.1	1 genes:POLD2.NP_001243808.1:DNA polymerase delta subunit 2 isoform 1 [Homo sapiens] ;NP_006221.2:DNA polymerase delta subunit 2 isoform 2 [Homo sapiens] ;	POLD2	0.318	0.4277	1	0.389	0.4684	1							X	X	X	X	X	X	X	1	1	1	0	1	3.2	8.301e-05	1	2	2	0	2	3.2	0.00015055	X	X	X	X
0	0	0.001021	1	0	0	0	0	0	0	NP_001191455.1	1 genes:SSR4.NP_001191455.1:translocon-associated protein subunit delta isoform 1 precursor [Homo sapiens] ;NP_001191456.1:translocon-associated protein subunit delta isoform 3 precursor [Homo sapiens] ;NP_006271.1:translocon-associated protein subunit delta isoform 2 precursor [Homo sapiens] ;	SSR4				0.35	0.43	1							X	X	X	X	X	X	X	X	X	X	X	X	X	X	X	X	X	X	X	X	X	X	X	X	X
0	0	0.000606	1	0	0	0	0	0	0	NP_001293119.1	1 genes:AUH.NP_001293119.1:methylglutaconyl-CoA hydratase, mitochondrial isoform 2 [Homo sapiens] ;NP_001338361.1:methylglutaconyl-CoA hydratase, mitochondrial isoform 3 [Homo sapiens] ;NP_001338362.1:methylglutaconyl-CoA hydratase, mitochondrial isoform 4 [Homo sapiens] ;NP_001689.1:methylglutaconyl-CoA hydratase, mitochondrial isoform 1 precursor [Homo sapiens] ;	AUH				0.327	0.4086	1							X	X	X	X	X	X	X	X	X	X	X	X	X	X	X	X	X	X	X	X	X	X	X	X	X
3.6e-05	1	0.000194	1	0	0	0	0	0	0	NP_001078927.1	1 genes:CTNND1.NP_001078927.1:catenin delta-1 isoform 1ABC [Homo sapiens] ;NP_001078928.1:catenin delta-1 isoform 1AB [Homo sapiens] ;NP_001078929.1:catenin delta-1 isoform 1A [Homo sapiens] ;NP_001078932.1:catenin delta-1 isoform 3ABC [Homo sapiens] ;NP_001078933.1:catenin delta-1 isoform 3AB [Homo sapiens] ;NP_001078934.1:catenin delta-1 isoform 3B [Homo sapiens] ;NP_001078935.1:catenin delta-1…	CTNND1	0.004	0.0047	0.950196	0.363	0.3983	1							X	X	X	X	X	X	X	X	X	X	X	X	X	X	1	1	1	0	1	1.34	3.647e-05	X	X	X	X
0	0	0.000447	1	0	0	0	0	0	0	NP_079089.2	putative RNA polymerase II subunit B1 CTD phosphatase RPAP2 [Homo sapiens]	RPAP2				0.327	0.3954	1							X	X	X	X	X	X	X	X	X	X	X	X	X	X	X	X	X	X	X	X	X	1	2	2	0
0	0	0.00217	1	0	0	0	0	0	0	NP_001858.1	cytochrome c oxidase subunit 7C, mitochondrial precursor [Homo sapiens]	COX7C				-0.039	-0.0409	0.825632							X	X	X	X	X	X	X	X	X	X	X	X	X	X	X	X	X	X	X	X	X	1	1	1	0
8.5e-05	1	0.000311	1	0	0	0	0	0	0	NP_001230071.1	1 genes:NUSAP1.NP_001230071.1:nucleolar and spindle-associated protein 1 isoform 4 [Homo sapiens] ;NP_001230072.1:nucleolar and spindle-associated protein 1 isoform 5 [Homo sapiens] ;NP_001230073.1:nucleolar and spindle-associated protein 1 isoform 6 [Homo sapiens] ;NP_001288065.1:nucleolar and spindle-associated protein 1 isoform 7 [Homo sapiens] ;NP_057443.2:nucleolar and spindle-associated pro…	NUSAP1	0.317	0.4302	1	-0.061	-0.0674	0.811847							1	2	2	0	2	4.56	8.508e-05	X	X	X	X	X	X	X	X	X	X	X	X	X	X	1	1	1	0
0	0	0.00019	1	0	0	0	0	0	0	NP_001159478.1	1 genes:EPB41.NP_001159478.1:protein 4.1 isoform 3 [Homo sapiens] ;NP_001159479.1:protein 4.1 isoform 5 [Homo sapiens] ;NP_001362942.1:protein 4.1 isoform 1 [Homo sapiens] ;NP_001362943.1:protein 4.1 isoform 7 [Homo sapiens] ;NP_001362944.1:protein 4.1 isoform 8 [Homo sapiens] ;NP_001362945.1:protein 4.1 isoform 9 [Homo sapiens] ;NP_001362946.1:protein 4.1 isoform 10 [Homo sapiens] ;NP_001362947.…	EPB41				-0.08	-0.0855	0.803656							X	X	X	X	X	X	X	X	X	X	X	X	X	X	X	X	X	X	X	X	X	1	1	1	0
0.000288	2	0.000719	1	0	0	0	0	0	0	NP_115700.1	cancer-related nucleoside-triphosphatase isoform 1 [Homo sapiens]	NTPCR	0.323	0.4434	1	-0.107	-0.1123	0.79328							X	X	X	X	X	X	X	1	1	1	0	1	7.89	0.00020491	1	2	2	0	2	5.79	0.00037161	1	1	1	0
0	0	0.000256	1	0	0	0	0	0	0	NP_001180308.1	1 genes:UCKL1.NP_001180308.1:uridine-cytidine kinase-like 1 isoform 2 [Homo sapiens] ;NP_001340404.1:uridine-cytidine kinase-like 1 isoform 3 [Homo sapiens] ;NP_001340405.1:uridine-cytidine kinase-like 1 isoform 4 [Homo sapiens] ;NP_001340406.1:uridine-cytidine kinase-like 1 isoform 5 [Homo sapiens] ;NP_001340407.1:uridine-cytidine kinase-like 1 isoform 6 [Homo sapiens] ;NP_001340408.1:uridine-cy…	UCKL1				-0.112	-0.1138	0.792762							X	X	X	X	X	X	X	X	X	X	X	X	X	X	X	X	X	X	X	X	X	1	1	1	0
0	0	0.000642	1	0	0	0	0	0	0	NP_001127894.1	1 genes:CDV3.NP_001127894.1:protein CDV3 homolog isoform a [Homo sapiens] ;NP_001127895.1:protein CDV3 homolog isoform c [Homo sapiens] ;NP_001269691.1:protein CDV3 homolog isoform d [Homo sapiens] ;NP_001269693.1:protein CDV3 homolog isoform e [Homo sapiens] ;NP_001269694.1:protein CDV3 homolog isoform f [Homo sapiens] ;NP_060018.1:protein CDV3 homolog isoform b [Homo sapiens] ;	CDV3				-0.112	-0.1195	0.790843							X	X	X	X	X	X	X	X	X	X	X	X	X	X	X	X	X	X	X	X	X	1	1	1	0
0	0	0.001189	1	0	0	0	0	0	0	NP_001091084.2	2 genes:POLR2J,POLR2J3.NP_001091084.2:DNA-directed RNA polymerase II subunit RPB11-b2 [Homo sapiens] ;NP_006225.1:DNA-directed RNA polymerase II subunit RPB11-a isoform 1 [Homo sapiens] ;	POLR2J3				-0.118	-0.1268	0.788518							X	X	X	X	X	X	X	X	X	X	X	X	X	X	X	X	X	X	X	X	X	1	1	1	0
0.000272	1	0.000526	1	0	0	0	0	0	0	NP_000058.1	carbonic anhydrase 2 isoform 1 [Homo sapiens]	CA2	0.282	0.3826	1	-0.124	-0.1286	0.787966							X	X	X	X	X	X	X	X	X	X	X	X	X	X	2	2	2	0	2	14.62	0.00027156	1	1	1	0
0	0	0.000186	1	0	0	0	0	0	0	NP_006730.2	DNA replication licensing factor MCM5 [Homo sapiens]	MCM5				-0.121	-0.1326	0.786774							X	X	X	X	X	X	X	X	X	X	X	X	X	X	X	X	X	X	X	X	X	1	1	1	0
0	0	7.7e-05	1	0	0	0	0	0	0	NP_001265354.1	1 genes:PKD1L2.NP_001265354.1:polycystic kidney disease protein 1-like 2 isoform d [Homo sapiens] ;NP_443124.3:polycystic kidney disease protein 1-like 2 isoform a precursor [Homo sapiens] ;	PKD1L2				-0.137	-0.1459	0.783121							X	X	X	X	X	X	X	X	X	X	X	X	X	X	X	X	X	X	X	X	X	1	1	1	0
0	0	7.9e-05	1	0	0	0	0	0	0	NP_003161.2	transcription elongation factor SPT6 [Homo sapiens]	SUPT6H				-0.149	-0.1529	0.781391							X	X	X	X	X	X	X	X	X	X	X	X	X	X	X	X	X	X	X	X	X	1	1	1	0
0	0	0.001094	1	0	0	0	0	0	0	NP_006224.1	DNA-directed RNA polymerase II subunit RPB9 [Homo sapiens]	POLR2I				-0.167	-0.1796	0.775968							X	X	X	X	X	X	X	X	X	X	X	X	X	X	X	X	X	X	X	X	X	1	1	1	0
0	0	4e-05	1	0	0	0	0	0	0	NP_009055.2	utrophin isoform 1 [Homo sapiens]	UTRN				-0.187	-0.1901	0.774339							X	X	X	X	X	X	X	X	X	X	X	X	X	X	X	X	X	X	X	X	X	1	1	1	0
6.4e-05	1	0.000249	1	0	0	0	0	0	0	NP_005307.1	general transcription factor IIH subunit 1 [Homo sapiens]	GTF2H1	-0.045	-0.0561	0.939758	-0.217	-0.2381	0.770382							X	X	X	X	X	X	X	X	X	X	X	X	X	X	1	1	1	0	1	2.37	6.442e-05	1	1	1	0
0.000158	2	0	0	0	0	0	0	0	0	NP_060117.3	pre-rRNA 2'-O-ribose RNA methyltransferase FTSJ3 [Homo sapiens]	FTSJ3	1.272	1.9212	0.956668										2	3	3	0	3	4.01	6.614e-05	X	X	X	X	X	X	X	4	6	6	0	6	10.15	0.00025008	X	X	X	X
0.00041	1	0	0	0	0	0	0	0	0	NP_001165806.1	1 genes:PLS3.NP_001165806.1:plastin-3 isoform 2 [Homo sapiens] ;NP_001269266.1:plastin-3 isoform 3 [Homo sapiens] ;NP_001269267.1:plastin-3 isoform 4 [Homo sapiens] ;NP_005023.2:plastin-3 isoform 1 [Homo sapiens] ;	PLS3	1.153	1.913	0.963286										X	X	X	X	X	X	X	X	X	X	X	X	X	X	3	7	7	0	7	6.3	0.00040982	X	X	X	X
0.000481	1	0	0	0	0	0	0	0	0	NP_000875.2	inosine-5'-monophosphate dehydrogenase 2 [Homo sapiens]	IMPDH2	1.183	1.8753	0.993211										X	X	X	X	X	X	X	X	X	X	X	X	X	X	3	7	7	0	7	7.59	0.00048078	X	X	X	X
0.001144	1	0	0	0	0	0	0	0	0	NP_006316.1	GTP-binding nuclear protein Ran isoform 1 [Homo sapiens]	RAN	1.202	1.8746	0.993758										X	X	X	X	X	X	X	X	X	X	X	X	X	X	2	7	7	0	7	13.43	0.00114408	X	X	X	X
1.7e-05	2	0	0	0	0	0	0	0	0	NP_113584.3	E3 ubiquitin-protein ligase HUWE1 [Homo sapiens]	HUWE1	1.125	1.755	1										5	6	6	0	6	2.67	2.562e-05	1	1	1	0	1	0.32	8.9e-06	X	X	X	X	X	X	X	X	X	X	X
0.000815	1	0	0	0	0	0	0	0	0	NP_056005.1	dnaJ homolog subfamily C member 9 [Homo sapiens]	DNAJC9	1.043	1.6582	1										X	X	X	X	X	X	X	X	X	X	X	X	X	X	4	6	6	0	6	21.54	0.00081469	X	X	X	X
5.4e-05	1	0	0	0	0	0	0	0	0	NP_056240.2	DNA-directed RNA polymerase I subunit RPA1 [Homo sapiens]	POLR1A	0.915	1.4528	1										2	5	5	0	5	1.74	5.429e-05	X	X	X	X	X	X	X	X	X	X	X	X	X	X	X	X	X	X
0.000274	2	0	0	0	0	0	0	0	0	NP_001358330.1	28S ribosomal protein S2, mitochondrial [Homo sapiens]	MRPS2	0.975	1.414	1										2	3	3	0	3	20.61	0.00018927	X	X	X	X	X	X	X	2	3	3	0	3	8.11	0.0003578	X	X	X	X
0.000274	1	0	0	0	0	0	0	0	0	NP_004902.1	protein disulfide-isomerase A4 isofrom 2 precursor [Homo sapiens]	PDIA4	0.965	1.4033	1										X	X	X	X	X	X	X	X	X	X	X	X	X	X	4	5	5	0	5	9.15	0.00027367	X	X	X	X
6.1e-05	3	0	0	0	0	0	0	0	0	NP_001138586.1	1 genes:RRP12.NP_001138586.1:RRP12-like protein isoform 2 [Homo sapiens] ;NP_001271266.1:RRP12-like protein isoform 3 [Homo sapiens] ;NP_055994.2:RRP12-like protein isoform 1 [Homo sapiens] ;	RRP12	0.917	1.3706	1										1	2	2	0	2	1.86	3.022e-05	1	3	3	0	3	1.29	9.45e-05	1	2	2	0	2	1.29	5.712e-05	X	X	X	X
0.000503	1	0	0	0	0	0	0	0	0	NP_001308924.1	1 genes:MRPS5.NP_001308924.1:28S ribosomal protein S5, mitochondrial isoform b [Homo sapiens] ;NP_001308925.1:28S ribosomal protein S5, mitochondrial isoform c [Homo sapiens] ;NP_114108.1:28S ribosomal protein S5, mitochondrial isoform a [Homo sapiens] ;	MRPS5	0.886	1.3626	1										X	X	X	X	X	X	X	X	X	X	X	X	X	X	3	5	5	0	5	11.97	0.00050289	X	X	X	X
0.000119	1	0	0	0	0	0	0	0	0	NP_000168.1	1 genes:GSN.NP_000168.1:gelsolin isoform a precursor [Homo sapiens] ;NP_001121135.2:gelsolin isoform f [Homo sapiens] ;NP_001244958.1:gelsolin isoform d [Homo sapiens] ;NP_001244959.1:gelsolin isoform e [Homo sapiens] ;NP_001339982.1:gelsolin isoform b [Homo sapiens] ;NP_001339996.1:gelsolin isoform c [Homo sapiens] ;NP_001340005.1:gelsolin isoform g [Homo sapiens] ;NP_001340007.1:gelsolin isofor…	GSN	0.874	1.3615	1										2	5	5	0	5	6.78	0.0001194	X	X	X	X	X	X	X	X	X	X	X	X	X	X	X	X	X	X
0.000175	1	0	0	0	0	0	0	0	0	NP_003904.3	serine/threonine-protein kinase PRP4 homolog [Homo sapiens]	PRPF4B	0.877	1.3228	1										X	X	X	X	X	X	X	X	X	X	X	X	X	X	2	5	5	0	5	3.87	0.00017529	X	X	X	X
0.000255	1	0	0	0	0	0	0	0	0	NP_115766.3	MKI67 FHA domain-interacting nucleolar phosphoprotein [Homo sapiens]	NIFK	0.803	1.2476	1										4	4	4	0	4	23.55	0.00025494	X	X	X	X	X	X	X	X	X	X	X	X	X	X	X	X	X	X
0.000421	2	0	0	0	0	0	0	0	0	NP_006784.1	thioredoxin-dependent peroxide reductase, mitochondrial isoform a precursor [Homo sapiens]	PRDX3	0.896	1.2406	1										X	X	X	X	X	X	X	1	1	1	0	1	12.11	0.00015208	2	5	5	0	5	18.75	0.00068951	X	X	X	X
0.000207	2	0	0	0	0	0	0	0	0	NP_003840.2	succinate--CoA ligase [ADP/GDP-forming] subunit alpha, mitochondrial precursor [Homo sapiens]	SUCLG1	0.763	1.1268	1										1	2	2	0	2	4.34	0.00010794	X	X	X	X	X	X	X	1	3	3	0	3	4.34	0.0003061	X	X	X	X
0.000332	1	0	0	0	0	0	0	0	0	NP_001305829.1	1 genes:GLUD1.NP_001305829.1:glutamate dehydrogenase 1, mitochondrial isoform b [Homo sapiens] ;NP_001305835.1:glutamate dehydrogenase 1, mitochondrial isoform c [Homo sapiens] ;NP_005262.1:glutamate dehydrogenase 1, mitochondrial isoform a precursor [Homo sapiens] ;	GLUD1	0.753	1.1137	1										X	X	X	X	X	X	X	X	X	X	X	X	X	X	2	4	4	0	4	8.71	0.00033227	X	X	X	X
0.000161	1	0	0	0	0	0	0	0	0	NP_001248758.1	1 genes:RIOX2.NP_001248758.1:ribosomal oxygenase 2 isoform b [Homo sapiens] ;NP_694822.2:ribosomal oxygenase 2 isoform a [Homo sapiens] ;	RIOX2	0.743	1.1069	1										1	4	4	0	4	5.82	0.00016098	X	X	X	X	X	X	X	X	X	X	X	X	X	X	X	X	X	X
0.000728	1	0	0	0	0	0	0	0	0	NP_005309.1	histone H1.0 [Homo sapiens]	H1-0	0.756	1.1027	1										X	X	X	X	X	X	X	X	X	X	X	X	X	X	2	4	4	0	4	6.7	0.0007279	X	X	X	X
0.000743	1	0	0	0	0	0	0	0	0	NP_057154.2	28S ribosomal protein S23, mitochondrial [Homo sapiens]	MRPS23	0.748	1.1005	1										X	X	X	X	X	X	X	X	X	X	X	X	X	X	3	4	4	0	4	17.89	0.00074322	X	X	X	X
0.000236	1	0	0	0	0	0	0	0	0	NP_002849.1	ATP-binding cassette sub-family D member 3 isoform a [Homo sapiens]	ABCD3	0.733	1.0961	1										X	X	X	X	X	X	X	2	4	4	0	4	5.16	0.00023631	X	X	X	X	X	X	X	X	X	X	X
6.2e-05	3	0	0	0	0	0	0	0	0	NP_001155056.1	1 genes:TEX10.NP_001155056.1:testis-expressed protein 10 isoform 2 [Homo sapiens] ;NP_060216.2:testis-expressed protein 10 isoform 1 [Homo sapiens] ;	TEX10	0.77	1.0889	1										2	3	3	0	3	3.4	6.136e-05	2	2	2	0	2	3.61	8.528e-05	1	1	1	0	1	1.97	3.867e-05	X	X	X	X
0.000137	1	0	0	0	0	0	0	0	0	NP_001280215.1	spermatogenesis-associated serine-rich protein 2 [Homo sapiens]	SPATS2	0.725	1.0651	1										1	4	4	0	4	3.3	0.00013706	X	X	X	X	X	X	X	X	X	X	X	X	X	X	X	X	X	X
7.8e-05	1	0	0	0	0	0	0	0	0	NP_055521.1	squamous cell carcinoma antigen recognized by T-cells 3 [Homo sapiens]	SART3	0.738	1.0627	1										1	4	4	0	4	3.32	7.757e-05	X	X	X	X	X	X	X	X	X	X	X	X	X	X	X	X	X	X
0.000162	2	0	0	0	0	0	0	0	0	NP_001020402.1	keratinocyte proline-rich protein [Homo sapiens]	KPRP	0.753	1.0563	1										X	X	X	X	X	X	X	2	3	3	0	3	8.64	0.00020172	1	2	2	0	2	4.15	0.00012195	X	X	X	X
0.000117	1	0	0	0	0	0	0	0	0	NP_001123500.1	1 genes:CLK3.NP_001123500.1:dual specificity protein kinase CLK3 isoform a [Homo sapiens] ;NP_003983.2:dual specificity protein kinase CLK3 isoform b [Homo sapiens] ;	CLK3	0.718	1.0458	1										1	4	4	0	4	3.13	0.00011708	X	X	X	X	X	X	X	X	X	X	X	X	X	X	X	X	X	X
0.000144	1	0	0	0	0	0	0	0	0	NP_001335456.1	1 genes:KNOP1.NP_001335456.1:lysine-rich nucleolar protein 1 isoform a [Homo sapiens] ;NP_001335460.1:lysine-rich nucleolar protein 1 isoform b [Homo sapiens] ;NP_001335461.1:lysine-rich nucleolar protein 1 isoform c [Homo sapiens] ;	KNOP1	0.73	1.0414	1										2	4	4	0	4	5.79	0.0001442	X	X	X	X	X	X	X	X	X	X	X	X	X	X	X	X	X	X
8.6e-05	1	0	0	0	0	0	0	0	0	NP_001073886.1	1 genes:ZNF629.NP_001073886.1:zinc finger protein 629 [Homo sapiens] ;NP_001332899.1:zinc finger protein 629 isoform 2 [Homo sapiens] ;	ZNF629	0.732	1.0317	1										3	4	4	0	4	4.49	8.596e-05	X	X	X	X	X	X	X	X	X	X	X	X	X	X	X	X	X	X
0.000106	1	0	0	0	0	0	0	0	0	NP_036525.1	phosphoribosylformylglycinamidine synthase [Homo sapiens]	PFAS	0.73	1.0278	1										X	X	X	X	X	X	X	X	X	X	X	X	X	X	2	4	4	0	4	3.74	0.00010554	X	X	X	X
0.00013	1	0	0	0	0	0	0	0	0	NP_056485.2	sentrin-specific protease 3 [Homo sapiens]	SENP3	0.74	1.0253	1										1	4	4	0	4	2.96	0.00013013	X	X	X	X	X	X	X	X	X	X	X	X	X	X	X	X	X	X
0.000239	1	0	0	0	0	0	0	0	0	NP_001269581.1	1 genes:STIP1.NP_001269581.1:stress-induced-phosphoprotein 1 isoform a [Homo sapiens] ;NP_006810.1:stress-induced-phosphoprotein 1 isoform b [Homo sapiens] ;	STIP1	0.713	0.9916	1										X	X	X	X	X	X	X	X	X	X	X	X	X	X	3	4	4	0	4	6.61	0.00023934	X	X	X	X
0.000206	1	0	0	0	0	0	0	0	0	NP_001303701.1	1 genes:GARS1.NP_001303701.1:glycine--tRNA ligase isoform 2 [Homo sapiens] ;NP_002038.2:glycine--tRNA ligase isoform 1 precursor [Homo sapiens] ;	GARS1	0.663	0.9716	1										X	X	X	X	X	X	X	X	X	X	X	X	X	X	2	4	4	0	4	4.67	0.00020615	X	X	X	X
9.2e-05	1	0	0	0	0	0	0	0	0	NP_001299838.1	protein FAM111A [Homo sapiens]	FAM111A	0.574	0.8707	1										1	3	3	0	3	3.44	9.169e-05	X	X	X	X	X	X	X	X	X	X	X	X	X	X	X	X	X	X
0.000282	1	0	0	0	0	0	0	0	0	NP_001315617.1	1 genes:OLA1.NP_001315617.1:obg-like ATPase 1 isoform 3 [Homo sapiens] ;NP_037473.3:obg-like ATPase 1 isoform 1 [Homo sapiens] ;	OLA1	0.575	0.8181	1										X	X	X	X	X	X	X	X	X	X	X	X	X	X	1	3	3	0	3	4	0.00028243	X	X	X	X
7.5e-05	2	0	0	0	0	0	0	0	0	NP_001182122.1	1 genes:NASP.NP_001182122.1:nuclear autoantigenic sperm protein isoform 4 [Homo sapiens] ;NP_002473.2:nuclear autoantigenic sperm protein isoform 2 [Homo sapiens] ;	NASP	0.581	0.8154	1										1	2	2	0	2	2.21	5.159e-05	X	X	X	X	X	X	X	1	2	2	0	2	2.76	9.752e-05	X	X	X	X
9.1e-05	1	0	0	0	0	0	0	0	0	NP_001201838.1	1 genes:ZNF48.NP_001201838.1:zinc finger protein 48 isoform 1 [Homo sapiens] ;NP_001311423.1:zinc finger protein 48 isoform 2 [Homo sapiens] ;	ZNF48	0.537	0.8122	1										2	3	3	0	3	5.18	9.065e-05	X	X	X	X	X	X	X	X	X	X	X	X	X	X	X	X	X	X
0.000129	1	0	0	0	0	0	0	0	0	NP_001409.3	eukaryotic translation initiation factor 4 gamma 2 isoform 1 [Homo sapiens]	EIF4G2	0.592	0.8041	1										X	X	X	X	X	X	X	2	3	3	0	3	5.73	0.00012877	X	X	X	X	X	X	X	X	X	X	X
8.3e-05	1	0	0	0	0	0	0	0	0	NP_055568.3	ribosome biogenesis protein BMS1 homolog [Homo sapiens]	BMS1	0.531	0.804	1										X	X	X	X	X	X	X	X	X	X	X	X	X	X	3	3	3	0	3	2.73	8.261e-05	X	X	X	X
9.2e-05	1	0	0	0	0	0	0	0	0	NP_116045.2	probable ATP-dependent RNA helicase DHX37 [Homo sapiens]	DHX37	0.569	0.8032	1										X	X	X	X	X	X	X	X	X	X	X	X	X	X	2	3	3	0	3	2.51	9.154e-05	X	X	X	X
0.000354	2	0	0	0	0	0	0	0	0	NP_115714.1	protein LLP homolog [Homo sapiens]	LLPH	0.56	0.8017	1										1	3	3	0	3	12.4	0.00043428	X	X	X	X	X	X	X	1	1	1	0	1	12.4	0.00027367	X	X	X	X
0.000688	1	0	0	0	0	0	0	0	0	NP_000445.1	superoxide dismutase [Cu-Zn] [Homo sapiens]	SOD1	0.533	0.7801	1										X	X	X	X	X	X	X	X	X	X	X	X	X	X	1	3	3	0	3	23.38	0.00068772	X	X	X	X
0.000847	1	0	0	0	0	0	0	0	0	NP_115865.1	28S ribosomal protein S6, mitochondrial [Homo sapiens]	MRPS6	0.59	0.7795	1										X	X	X	X	X	X	X	X	X	X	X	X	X	X	2	3	3	0	3	29.6	0.00084728	X	X	X	X
0.000179	1	0	0	0	0	0	0	0	0	NP_004035.2	bifunctional purine biosynthesis protein PURH [Homo sapiens]	ATIC	0.559	0.7751	1										X	X	X	X	X	X	X	X	X	X	X	X	X	X	2	3	3	0	3	6.25	0.0001789	X	X	X	X
0.000197	1	0	0	0	0	0	0	0	0	NP_001258215.1	1 genes:ZNF512.NP_001258215.1:zinc finger protein 512 isoform b [Homo sapiens] ;NP_001258218.1:zinc finger protein 512 isoform d [Homo sapiens] ;NP_001258247.1:zinc finger protein 512 isoform c [Homo sapiens] ;NP_115810.2:zinc finger protein 512 isoform a [Homo sapiens] ;	ZNF512	0.548	0.7575	1										X	X	X	X	X	X	X	X	X	X	X	X	X	X	2	3	3	0	3	5.95	0.00019686	X	X	X	X
0.000209	1	0	0	0	0	0	0	0	0	NP_060668.2	dnaJ homolog subfamily C member 11 [Homo sapiens]	DNAJC11	0.555	0.7549	1										X	X	X	X	X	X	X	1	3	3	0	3	3.58	0.00020894	X	X	X	X	X	X	X	X	X	X	X
0.000328	1	0	0	0	0	0	0	0	0	NP_001291467.1	protein FAM98A isoform 2 [Homo sapiens]	FAM98A	0.534	0.75	1										X	X	X	X	X	X	X	X	X	X	X	X	X	X	2	3	3	0	3	8.36	0.00032789	X	X	X	X
0.000337	1	0	0	0	0	0	0	0	0	NP_001264003.1	1 genes:CCDC12.NP_001264003.1:coiled-coil domain-containing protein 12 isoform 2 [Homo sapiens] ;NP_653317.2:coiled-coil domain-containing protein 12 isoform 1 [Homo sapiens] ;	CCDC12	0.559	0.7481	1										1	3	3	0	3	7.83	0.00033749	X	X	X	X	X	X	X	X	X	X	X	X	X	X	X	X	X	X
0.000779	1	0	0	0	0	0	0	0	0	NP_003521.2	histone H3.1 [Homo sapiens]	H3C4	0.527	0.7415	1										X	X	X	X	X	X	X	X	X	X	X	X	X	X	1	3	3	0	3	23.53	0.00077875	X	X	X	X
0.000198	1	0	0	0	0	0	0	0	0	NP_038466.2	ubiquilin-1 isoform 1 [Homo sapiens]	UBQLN1	0.531	0.7363	1										X	X	X	X	X	X	X	2	3	3	0	3	4.24	0.0001983	X	X	X	X	X	X	X	X	X	X	X
0.001009	1	0	0	0	0	0	0	0	0	NP_061820.1	cytochrome c [Homo sapiens]	CYCS	0.522	0.7347	1										X	X	X	X	X	X	X	X	X	X	X	X	X	X	2	3	3	0	3	27.62	0.00100866	X	X	X	X
0.000779	1	0	0	0	0	0	0	0	0	NP_001116847.1	histone H3.2 [Homo sapiens]	H3C13	0.519	0.7335	1										X	X	X	X	X	X	X	X	X	X	X	X	X	X	2	3	3	0	3	23.53	0.00077875	X	X	X	X
0.00056	1	0	0	0	0	0	0	0	0	NP_009193.2	protein/nucleic acid deglycase DJ-1 [Homo sapiens]	PARK7	0.496	0.7267	1										X	X	X	X	X	X	X	X	X	X	X	X	X	X	2	3	3	0	3	22.22	0.00056037	X	X	X	X
[truncated: 682 more rows]
[truncated: 80 more columns]
